# Supplementary material for: A three-way approach for protein function classification
Source: PLoS One. 2017 Feb 24;12(2):e0171702. doi: 10.1371/journal.pone.0171702 (PMC5325230; doi:10.1371/journal.pone.0171702)
Supplement: S1 File — The code (Python/Bash/Matlab) and data files along with instructions are provided as a zip file. (ZIP) [file pone.0171702.s001.zip]

Archive with 76 entries (67 files):
- Protein_Functions_TWD_data_code/
- Protein_Functions_TWD_data_code/data/
- Protein_Functions_TWD_data_code/data/data_5_classes.dat
- Protein_Functions_TWD_data_code/data/data_5_classes_descritized.dat
- Protein_Functions_TWD_data_code/data/Original_data.dat
- Protein_Functions_TWD_data_code/data/Readme.txt
- Protein_Functions_TWD_data_code/features/
- Protein_Functions_TWD_data_code/features/2String2Uniprot.py
- Protein_Functions_TWD_data_code/features/AllProteinswithFunctions-Bakers Yeast.txt
- Protein_Functions_TWD_data_code/features/feature1.py
- Protein_Functions_TWD_data_code/features/feature2-X.bash
- Protein_Functions_TWD_data_code/features/first_feature.bash
- Protein_Functions_TWD_data_code/features/Readme.txt
- Protein_Functions_TWD_data_code/Readme.txt
- Protein_Functions_TWD_data_code/three-way approahes/
- Protein_Functions_TWD_data_code/three-way approahes/GTRS_acc_gen/
- Protein_Functions_TWD_data_code/three-way approahes/GTRS_acc_gen/Accuracy_cal.asv
- Protein_Functions_TWD_data_code/three-way approahes/GTRS_acc_gen/Accuracy_cal.m
- Protein_Functions_TWD_data_code/three-way approahes/GTRS_acc_gen/accuracy_calculations.m
- Protein_Functions_TWD_data_code/three-way approahes/GTRS_acc_gen/cross_validation.m
- Protein_Functions_TWD_data_code/three-way approahes/GTRS_acc_gen/equivalance_classes.m
- Protein_Functions_TWD_data_code/three-way approahes/GTRS_acc_gen/game.m
- Protein_Functions_TWD_data_code/three-way approahes/GTRS_acc_gen/game_implementation_acc_gen.asv
- Protein_Functions_TWD_data_code/three-way approahes/GTRS_acc_gen/game_implementation_acc_gen.m
- Protein_Functions_TWD_data_code/three-way approahes/GTRS_acc_gen/game_implementation_gen_acc.asv
- Protein_Functions_TWD_data_code/three-way approahes/GTRS_acc_gen/lower_up_approximations_cv.m
- Protein_Functions_TWD_data_code/three-way approahes/GTRS_acc_gen/objects_in_classes.m
- Protein_Functions_TWD_data_code/three-way approahes/GTRS_acc_gen/update_thresholds.m
- Protein_Functions_TWD_data_code/three-way approahes/GTRS_Entropy/
- Protein_Functions_TWD_data_code/three-way approahes/GTRS_Entropy/Accuracy_cal.asv
- Protein_Functions_TWD_data_code/three-way approahes/GTRS_Entropy/Accuracy_cal.m
- Protein_Functions_TWD_data_code/three-way approahes/GTRS_Entropy/cross_validation.m
- Protein_Functions_TWD_data_code/three-way approahes/GTRS_Entropy/entropy_cal_game.m
- Protein_Functions_TWD_data_code/three-way approahes/GTRS_Entropy/equivalance_classes.m
- Protein_Functions_TWD_data_code/three-way approahes/GTRS_Entropy/game.m
- Protein_Functions_TWD_data_code/three-way approahes/GTRS_Entropy/game_implementation_entropy.m
- Protein_Functions_TWD_data_code/three-way approahes/GTRS_Entropy/lower_up_approximations_cv.m
- Protein_Functions_TWD_data_code/three-way approahes/GTRS_Entropy/objects_in_classes.m
- Protein_Functions_TWD_data_code/three-way approahes/GTRS_Entropy/script_for_long_strings.asv
- Protein_Functions_TWD_data_code/three-way approahes/GTRS_Entropy/update_thresholds.m
- Protein_Functions_TWD_data_code/three-way approahes/GTRS_Gini/
- Protein_Functions_TWD_data_code/three-way approahes/GTRS_Gini/Accuracy_cal.asv
- Protein_Functions_TWD_data_code/three-way approahes/GTRS_Gini/Accuracy_cal.m
- Protein_Functions_TWD_data_code/three-way approahes/GTRS_Gini/cross_validation.m
- Protein_Functions_TWD_data_code/three-way approahes/GTRS_Gini/equivalance_classes.m
- Protein_Functions_TWD_data_code/three-way approahes/GTRS_Gini/game.m
- Protein_Functions_TWD_data_code/three-way approahes/GTRS_Gini/game_implementation_gini.m
- Protein_Functions_TWD_data_code/three-way approahes/GTRS_Gini/Gini_cal_game.asv
- Protein_Functions_TWD_data_code/three-way approahes/GTRS_Gini/Gini_cal_game.m
- Protein_Functions_TWD_data_code/three-way approahes/GTRS_Gini/histogram.asv
- Protein_Functions_TWD_data_code/three-way approahes/GTRS_Gini/histogram.m
- Protein_Functions_TWD_data_code/three-way approahes/GTRS_Gini/lower_up_approximations_cv.asv
- Protein_Functions_TWD_data_code/three-way approahes/GTRS_Gini/lower_up_approximations_cv.m
- Protein_Functions_TWD_data_code/three-way approahes/GTRS_Gini/objects_in_classes.m
- Protein_Functions_TWD_data_code/three-way approahes/GTRS_Gini/update_thresholds.m
- Protein_Functions_TWD_data_code/three-way approahes/ITRS-Entropy/
- Protein_Functions_TWD_data_code/three-way approahes/ITRS-Entropy/Accuracy_cal.asv
- Protein_Functions_TWD_data_code/three-way approahes/ITRS-Entropy/Accuracy_cal.m
- Protein_Functions_TWD_data_code/three-way approahes/ITRS-Entropy/cross_validation.m
- Protein_Functions_TWD_data_code/three-way approahes/ITRS-Entropy/entropy_cal.m
- Protein_Functions_TWD_data_code/three-way approahes/ITRS-Entropy/equivalance_classes.m
- Protein_Functions_TWD_data_code/three-way approahes/ITRS-Entropy/ITRS_implementation.asv
- Protein_Functions_TWD_data_code/three-way approahes/ITRS-Entropy/ITRS_implementation_entropy.asv
- Protein_Functions_TWD_data_code/three-way approahes/ITRS-Entropy/ITRS_implementation_entropy.m
- Protein_Functions_TWD_data_code/three-way approahes/ITRS-Entropy/lower_up_approximations_cv.asv
- Protein_Functions_TWD_data_code/three-way approahes/ITRS-Entropy/lower_up_approximations_cv.m
- Protein_Functions_TWD_data_code/three-way approahes/ITRS-Entropy/objects_in_classes.m
- Protein_Functions_TWD_data_code/three-way approahes/ITRS-Gini/
- Protein_Functions_TWD_data_code/three-way approahes/ITRS-Gini/Accuracy_cal.m
- Protein_Functions_TWD_data_code/three-way approahes/ITRS-Gini/cross_validation.m
- Protein_Functions_TWD_data_code/three-way approahes/ITRS-Gini/equivalance_classes.m
- Protein_Functions_TWD_data_code/three-way approahes/ITRS-Gini/Gini_cal.asv
- Protein_Functions_TWD_data_code/three-way approahes/ITRS-Gini/Gini_cal.m
- Protein_Functions_TWD_data_code/three-way approahes/ITRS-Gini/ITRS_Gini_implementation.m
- Protein_Functions_TWD_data_code/three-way approahes/ITRS-Gini/lower_up_approximations_cv.m
- Protein_Functions_TWD_data_code/three-way approahes/ITRS-Gini/objects_in_classes.m
