# Supplementary material for: A three-way approach for protein function classification
Source: PLoS One. 2017 Feb 24;12(2):e0171702. doi: 10.1371/journal.pone.0171702 (PMC5325230; doi:10.1371/journal.pone.0171702)
Supplement: S1 File — The code (Python/Bash/Matlab) and data files along with instructions are provided as a zip file. (ZIP) [file pone.0171702.s001.zip › Protein_Functions_TWD_data_code/data/data_5_classes.dat]

1	1	4	4	0	397	0	45318	0	0	5524
1	1	3	5	0	827	0	93417	0	0	5524
7	5	8	2	1	322	6	36401	98	54	5524
5	1	4	17	8	2233	20	2.5035e+005	228	626	5524
3	3	5	4	1	683	0	75492	0	0	5524
1	4	4	4	1	713	1	79141	5	14	5524
9	7	16	3	3	375	2	41690	29	102	5524
1	0	2	4	1	340	0	36372	0	0	5524
1	2	1	6	2	1049	0	1.1723e+005	0	0	5524
2	1	3	2	0	509	0	58265	0	0	5524
1	2	3	4	1	780	0	84748	0	0	5524
4	3	5	7	1	761	0	84544	0	0	5524
3	0	2	3	2	1108	0	1.2399e+005	0	0	5524
2	0	4	5	2	527	0	58110	0	0	5524
1	0	4	2	0	676	0	76372	0	0	5524
1	0	3	2	0	760	0	86087	0	0	5524
3	0	2	3	0	321	0	36493	0	0	5524
1	0	2	3	0	325	3	36841	33	106	5524
4	2	3	4	2	610	0	68377	0	0	5524
1	1	3	9	2	863	5	94869	272	634	5524
2	1	4	4	2	638	1	71373	1	0	5524
5	1	2	17	4	1588	0	1.7476e+005	0	0	5524
7	3	7	3	1	391	0	44074	0	0	5524
7	2	3	3	1	449	0	49542	0	0	5524
10	4	7	2	0	881	2	1209	26	39	5524
2	0	3	6	1	572	0	64470	0	0	5524
2	0	3	6	1	572	0	64593	0	0	5524
1	1	1	5	2	420	0	46928	0	0	5524
2	3	6	9	1	950	0	1.0457e+005	0	0	5524
1	2	3	9	1	1173	0	1.3086e+005	0	0	5524
3	3	7	6	1	1355	0	1.5377e+005	0	0	5524
1	4	5	7	1	1612	0	1.8262e+005	0	0	5524
1	6	6	7	1	1571	0	1.778e+005	0	0	5524
1	4	3	6	1	1656	0	1.8832e+005	0	0	5524
2	3	6	6	1	1215	0	1.3527e+005	0	0	5524
1	5	6	6	1	1151	0	1.3022e+005	0	0	5524
3	6	8	6	3	897	0	1.0172e+005	0	0	5524
1	2	3	5	3	690	2	77522	30	6	5524
1	2	7	6	5	2787	3	3.2152e+005	103	111	5524
1	2	9	9	1	1091	0	1.2036e+005	0	0	5524
118	2	6	9	1	1091	0	1.2032e+005	0	0	5524
1	2	3	9	1	1091	0	1.203e+005	0	0	5524
3	5	2	7	1	545	11	58608	5124	2246	5524
2	4	2	8	1	511	11	54794	5124	2246	5524
5	2	11	11	5	2368	0	2.7334e+005	0	0	5524
2	2	6	6	2	1216	0	1.3188e+005	0	0	5524
0	2	3	9	3	14	5	1.0983e+005	51	8	5524
1	2	1	6	2	1394	0	1.5775e+005	0	0	5524
1	1	10	5	3	1478	0	1.642e+005	0	0	5524
1	4	5	6	1	456	0	51107	0	0	5524
2	1	1	2	0	237	1	26257	0	0	5524
11	4	2	5	1	1183	1	1.3557e+005	4	0	5524
1	1	1	5	1	690	0	76363	0	0	5524
2	2	4	5	3	1559	0	1.7687e+005	0	0	5524
10	3	1	7	2	2163	4	2.4619e+005	30	40	5524
6	4	5	7	4	1021	3	1.1787e+005	65	22	5524
2	2	3	3	0	312	0	35559	0	0	5524
2	2	3	3	0	317	0	35367	0	0	5524
6	5	7	5	2	261	4	29936	77	186	5524
3	2	5	5	3	657	0	74239	0	0	5524
2	2	7	8	4	946	0	1.0221e+005	0	0	5524
1	1	6	8	4	975	0	1.0622e+005	0	0	5524
2	5	1	2	1	241	0	27340	0	0	5524
2	3	2	3	1	289	0	33090	0	0	5524
3	1	4	3	2	368	0	42186	0	0	5524
2	1	3	4	1	411	0	45362	0	0	5524
3	1	1	10	3	1118	0	1.2392e+005	0	0	5524
4	8	6	7	4	756	3	86946	27	45	5524
2	3	1	1	0	546	0	62485	0	0	5524
1	3	5	5	3	974	0	1.1024e+005	0	0	5524
11	8	20	9	1	835	0	91996	0	0	5524
2	3	11	6	4	705	0	81031	0	0	5524
3	3	5	4	0	513	0	58037	0	0	5524
2	3	11	3	2	507	0	58320	0	0	5524
4	5	25	5	3	298	0	34061	0	0	5524
1	2	2	5	1	293	0	31922	0	0	5524
1	1	4	3	1	106	0	11372	0	0	5524
10	4	15	10	4	1468	6	1.6824e+005	0	30	5524
1	1	3	6	3	527	0	617	0	0	5524
1	2	4	7	2	861	0	98806	0	0	5524
0	6	8	4	2	1	0	1.1331e+005	0	0	5524
3	3	8	7	4	842	0	93909	0	0	5524
6	1	4	4	0	445	4	50226	67	174	5524
1	3	1	2	0	305	0	34307	0	0	5524
1	3	3	2	0	501	0	56742	0	0	5524
10	2	5	4	3	372	5	44668	84	327	5524
10	2	7	4	3	339	0	39404	0	0	5524
8	2	4	3	0	741	0	84373	0	0	5524
4	5	11	5	3	528	0	60501	0	0	5524
3	3	2	7	4	2026	0	2.2783e+005	0	0	5524
2	0	3	3	2	584	0	62207	0	0	5524
1	0	3	3	2	591	0	62135	0	0	5524
2	2	2	2	0	232	0	26595	0	0	5524
2	2	5	7	4	564	0	65880	0	0	5524
2	4	6	7	4	572	0	66148	0	0	5524
11	2	3	7	4	995	0	1.1295e+005	0	0	5524
1	1	1	6	4	617	0	67917	0	0	5524
1	2	4	6	4	546	0	60999	0	0	5524
1	2	1	6	4	523	0	58827	0	0	5524
7	2	1	7	4	770	0	87193	0	0	5524
1	7	3	6	4	482	9	53874	0	315	5524
4	2	2	5	3	629	0	70362	0	0	5524
1	1	1	6	3	742	0	83308	0	0	5524
4	1	3	5	3	431	0	47878	0	0	5524
8	1	2	5	3	594	0	68060	0	0	5524
1	1	4	2	0	578	0	66463	0	0	5524
4	2	2	6	4	604	0	65553	0	0	5524
5	3	7	6	4	506	3	57544	24	18	5524
1	1	2	7	3	735	0	82713	0	0	5524
8	2	2	7	3	1267	0	1.4496e+005	0	0	5524
1	2	6	8	2	334	0	36613	0	0	5524
3	5	12	3	0	1522	0	1.7169e+005	0	0	5524
1	3	10	6	3	755	1	84828	6	0	5524
2	1	8	7	4	944	1	1.0852e+005	32	0	5524
2	1	1	5	0	685	0	77941	0	0	5524
11	2	2	6	4	752	0	84843	0	0	5524
1	1	3	7	4	513	2	58633	0	0	5524
2	0	3	20	6	1835	0	2.0183e+005	0	0	5524
1	5	6	9	0	4092	9	4.7135e+005	27	564	5524
4	3	4	0	0	632	0	69762	0	0	5524
2	2	3	2	0	1121	0	1.2697e+005	0	0	5524
3	3	2	8	3	1044	4	1.1595e+005	92	253	5524
2	1	1	8	3	1044	0	1.1587e+005	0	0	5524
1	0	3	3	0	534	0	61657	0	0	5524
1	0	10	4	2	640	0	72150	0	0	5524
1	1	2	4	2	5	0	55921	0	0	5524
1	1	2	3	2	364	0	40749	0	0	5524
125	1	4	6	1	451	0	50455	0	0	5524
3	0	4	6	1	452	0	52595	0	0	5524
1	3	1	10	2	2278	0	2.5742e+005	0	0	5524
1	1	1	2	0	306	1	35546	9	39	5524
1	3	1	6	4	399	0	45213	0	0	5524
110	3	3	0	0	528	0	52490	0	0	5524
1	1	1	3	2	369	0	42823	0	0	5524
1	3	2	5	4	824	1	93120	6	28	5524
2	1	1	4	2	430	0	48143	0	0	5524
1	1	3	4	2	427	0	47851	0	0	5524
2	4	1	5	2	548	0	62151	0	0	5524
1	3	5	6	3	893	0	1546	0	0	5524
2	1	0	5	3	865	0	97693	0	0	5524
129	1	1	2	0	211	0	24059	0	0	5524
2	3	11	4	2	1131	0	1.2851e+005	0	0	5524
4	4	11	6	4	353	7	40772	102	224	5524
1	1	3	9	2	528	1	57944	23	91	5524
1	2	3	8	1	520	2	58129	99	293	5524
2	2	3	4	1	464	2	50919	28	35	5524
2	2	2	6	1	541	2	61869	28	35	5524
2	3	2	1	0	183	2	20787	28	35	5524
3	1	9	8	4	1659	7	1.9019e+005	93	138	5524
4	2	2	4	2	752	0	85027	0	0	5524
9	2	9	4	0	354	17	39354	676	1290	5524
7	2	5	5	3	1142	0	1.2986e+005	0	0	5524
3	2	1	5	2	370	1	41766	101	184	5524
1	1	3	4	2	709	0	79824	0	0	5524
1	1	1	2	0	193	0	22175	0	0	5524
2	1	3	1	0	632	0	72258	0	0	5524
2	2	5	4	4	682	4	74468	58	124	5524
1	1	3	1	0	678	4	78254	57	223	5524
1	1	1	6	0	491	2	55815	62	176	5524
1	1	2	8	2	525	0	58482	0	0	5524
1	2	6	5	3	603	0	66666	0	0	5524
1	1	3	3	2	855	0	95455	0	0	5524
10	3	6	7	4	505	0	56717	0	0	5524
1	2	2	4	0	683	0	78273	0	0	5524
1	1	2	17	8	2273	0	2.5916e+005	0	0	5524
2	1	4	6	2	1187	0	1.3507e+005	0	0	5524
1	1	1	7	1	297	0	32266	0	0	5524
1	0	1	7	1	799	0	87721	0	0	5524
115	2	4	4	2	706	0	80576	0	0	5524
1	2	12	7	4	435	0	48858	0	0	5524
3	1	1	4	3	759	0	85696	0	0	5524
1	1	3	5	2	1077	0	1.2355e+005	0	0	5524
9	11	9	4	3	494	0	57340	0	0	5524
5	4	7	9	2	908	0	1.0204e+005	0	0	5524
121	1	7	5	1	705	0	809	0	0	5524
1	2	6	6	3	1518	0	1.6961e+005	0	0	5524
5	6	6	5	1	572	0	60752	0	0	5524
183	6	9	4	3	642	1	69657	7	8	5524
121	7	3	4	3	639	0	69470	0	0	5524
5	1	3	4	3	649	0	70547	0	0	5524
6	2	3	4	3	642	1	69651	7	0	5524
141	2	7	4	3	613	0	66595	0	0	5524
128	1	5	7	2	811	0	91336	0	0	5524
5	4	4	5	3	654	0	70628	0	0	5524
132	2	8	4	3	613	1	66602	34	61	5524
5	0	3	4	2	693	0	77621	0	0	5524
135	2	2	5	3	644	0	784	0	0	5524
125	2	3	4	2	693	4	77366	114	335	5524
4	1	3	4	3	657	0	72365	0	0	5524
123	1	8	5	1	709	46	81406	495	1039	5524
1	3	9	4	2	486	2	53942	9	14	5524
1	2	7	4	2	485	2	53738	7	18	5524
1	0	5	4	2	5	0	55377	0	0	5524
0	3	2	6	4	395	6	44697	56	50	5524
1	0	0	3	2	667	0	75327	0	0	5524
1	1	4	4	2	645	0	73593	0	0	5524
11	1	12	5	3	1489	0	1.7146e+005	0	0	5524
133	1	2	1	0	281	0	32918	0	0	5524
3	7	12	6	3	367	0	42946	0	0	5524
3	1	8	1	0	355	2	40353	21	30	5524
2	1	3	7	4	1556	0	1.8034e+005	0	0	5524
1	1	1	4	2	689	0	78546	0	0	5524
1	1	1	4	2	853	0	96966	0	0	5524
39	3	10	8	3	1115	8	1.2698e+005	226	431	5524
106	0	0	4	3	443	0	49736	0	0	5524
7	3	8	10	3	1120	0	1.3033e+005	0	0	5524
9	4	11	10	3	1129	2	1.311e+005	33	0	5524
0	4	6	5	1	222	4	24255	41	187	5524
1	2	5	5	1	225	0	25194	0	0	5524
4	2	4	2	0	197	0	22723	0	0	5524
4	3	4	6	4	380	0	44220	0	0	5524
3	3	5	6	4	397	1	46076	7	0	5524
2	3	4	6	4	398	0	45977	0	0	5524
3	4	8	4	2	729	6	844	84	243	5524
2	0	5	2	0	202	0	23060	0	0	5524
121	3	4	4	3	546	0	62079	0	0	5524
1	1	4	4	3	538	0	61715	0	0	5524
122	5	2	3	2	524	0	60261	0	0	5524
4	1	2	6	3	446	0	50296	0	0	5524
3	0	2	6	3	447	0	50447	0	0	5524
2	5	5	5	3	1037	2	1.1648e+005	23	46	5524
1	1	2	1	0	1050	0	1.1955e+005	0	0	5524
133	2	4	3	1	204	2	22933	18	87	5524
1	0	0	5	3	433	0	49633	0	0	5524
1	0	3	5	2	187	4	20637	46	93	5524
1	0	4	6	1	357	0	38712	0	0	5524
5	3	3	5	3	1080	0	1.1706e+005	0	0	5524
2	1	3	3	0	582	0	66317	0	0	5524
1	1	3	7	1	443	0	48460	0	0	5524
2	3	3	7	4	1064	0	1271	0	0	5524
2	4	9	5	3	306	0	35247	0	0	5524
1	0	1	4	3	435	0	51203	0	0	5524
2	2	3	7	4	1147	0	1.2834e+005	0	0	5524
1	3	3	5	3	8	0	988	0	0	5524
1	0	3	5	2	720	0	81462	0	0	5524
1	2	5	4	2	706	0	78378	0	0	5524
1	3	9	4	2	805	0	91090	0	0	5524
1	4	9	4	2	1111	0	1.258e+005	0	0	5524
3	1	0	3	2	724	0	82590	0	0	5524
2	2	5	5	3	737	0	83843	0	0	5524
2	4	9	10	6	1151	0	1.3148e+005	0	0	5524
2	2	4	4	1	320	0	35124	0	0	5524
1	2	4	4	1	326	0	35720	0	0	5524
2	2	4	4	1	496	0	53505	0	0	5524
2	2	4	4	1	318	0	34765	0	0	5524
2	2	4	4	1	427	0	47047	0	0	5524
1	1	2	8	1	5	2	54545	50	116	5524
2	1	2	8	1	506	0	55195	0	0	5524
7	2	1	4	0	1056	0	1.1935e+005	0	0	5524
2	3	6	3	2	1029	0	1.1708e+005	0	0	5524
7	3	7	6	4	368	0	42692	0	0	5524
2	2	4	2	0	313	0	35322	0	0	5524
1	2	4	3	1	216	3	24687	70	382	5524
2	4	8	6	0	602	0	70647	0	0	5524
2	3	7	6	0	629	0	71241	0	0	5524
1	7	2	2	1	624	0	69639	0	0	5524
1	3	3	2	1	687	0	77566	0	0	5524
1	1	3	2	1	7	0	77866	0	0	5524
5	1	3	2	1	694	0	77267	0	0	5524
1	0	1	2	1	694	0	77947	0	0	5524
1	2	5	2	1	744	0	83438	0	0	5524
1	1	3	3	3	881	0	99572	0	0	5524
3	1	5	12	1	1133	0	1.2711e+005	0	0	5524
121	1	1	2	1	409	0	473	0	0	5524
2	2	1	2	1	607	0	70217	0	0	5524
9	1	3	6	4	773	0	87048	0	0	5524
235	3	9	6	3	409	2	44671	20	11	5524
1	0	10	5	3	375	0	43136	0	0	5524
7	7	8	7	2	971	0	1.0752e+005	0	0	5524
7	7	8	6	2	868	0	98780	0	0	5524
7	8	9	7	2	775	0	86411	0	0	5524
6	8	6	6	2	1017	0	1.1298e+005	0	0	5524
6	8	8	7	2	845	0	94943	0	0	5524
6	9	6	7	2	933	0	1053	0	0	5524
1	1	1	5	0	520	0	57946	0	0	5524
3	2	6	6	3	511	0	55561	0	0	5524
125	2	2	6	3	695	0	75950	0	0	5524
1	2	2	7	3	773	0	85137	0	0	5524
10	2	2	6	1	4910	0	5.5931e+005	0	0	5524
1	1	3	8	4	497	0	56850	0	0	5524
1	1	5	7	0	511	8	57725	352	1527	5524
7	0	3	6	2	382	0	41818	0	0	5524
2	0	3	6	2	384	0	42256	0	0	5524
1	4	6	5	3	508	0	56720	0	0	5524
1	4	6	5	3	506	0	56758	0	0	5524
1	2	4	7	1	769	3	87062	88	149	5524
1	2	3	5	0	715	0	821	0	0	5524
1	1	2	6	1	695	0	78248	0	0	5524
1	4	2	3	0	428	4	50237	127	253	5524
7	3	5	7	2	1867	0	2.0998e+005	0	0	5524
2	1	5	4	2	993	0	1.1406e+005	0	0	5524
3	2	8	6	3	764	0	86772	0	0	5524
5	7	9	1	1	682	0	79175	0	0	5524
2	2	2	4	2	561	0	63058	0	0	5524
1	0	4	5	3	501	0	57819	0	0	5524
1	1	6	6	4	664	13	76269	222	405	5524
1	1	5	6	1	959	0	1.0941e+005	0	0	5524
3	3	8	7	1	964	0	1.0888e+005	0	0	5524
3	1	5	7	1	1018	0	1.1653e+005	0	0	5524
1	0	2	4	1	901	0	1.0221e+005	0	0	5524
1	1	2	6	1	878	0	99225	0	0	5524
4	1	3	8	1	1242	0	1480	0	0	5524
4	3	2	4	1	362	0	40343	0	0	5524
1	2	3	5	1	779	0	89320	0	0	5524
5	3	11	8	2	1073	4	1.2206e+005	158	203	5524
4	1	2	3	0	417	0	47049	0	0	5524
1	1	2	6	0	396	1	44116	6	0	5524
4	10	12	6	3	1574	4	1.8068e+005	49	0	5524
5	3	4	4	2	1928	0	2.2364e+005	0	0	5524
4	2	7	4	2	1272	3	1.4245e+005	50	16	5524
6	4	4	6	3	1471	3	1.6934e+005	31	10	5524
6	2	9	4	2	1219	2	1.369e+005	18	6	5524
1	2	1	5	1	714	0	80686	0	0	5524
1	3	8	4	0	971	1	1.0943e+005	30	132	5524
2	3	2	4	1	328	0	35253	0	0	5524
2	2	7	2	1	153	1	17167	10	9	5524
1	3	2	8	3	1196	0	1.3433e+005	0	0	5524
1	2	1	5	3	1218	0	1.38e+005	0	0	5524
2	2	1	3	0	401	0	45859	0	0	5524
2	1	1	3	0	395	0	44909	0	0	5524
3	1	1	5	3	928	0	1.0396e+005	0	0	5524
1	1	1	3	3	337	0	37357	0	0	5524
1	3	5	4	3	790	0	85990	0	0	5524
1	0	3	2	0	240	0	27690	0	0	5524
7	1	1	7	1	394	0	44174	0	0	5524
1	1	1	3	0	1286	0	1.4043e+005	0	0	5524
5	4	3	4	1	914	3	1044	33	19	5524
6	3	4	2	0	479	0	55289	0	0	5524
4	1	4	4	2	679	2	76455	64	5	5524
1	2	1	2	0	309	0	35032	0	0	5524
1	2	1	1	0	367	0	40903	0	0	5524
11	2	3	5	0	568	5	64552	130	314	5524
3	4	9	4	2	668	1	72720	14	13	5524
1	2	3	3	0	564	0	63460	0	0	5524
1	1	1	4	1	549	0	60983	0	0	5524
1	2	4	4	1	394	0	45444	0	0	5524
1	2	4	2	0	491	0	57294	0	0	5524
1	2	2	6	2	1411	0	1.6054e+005	0	0	5524
1	2	1	8	2	1564	0	1.7646e+005	0	0	5524
1	2	2	6	1	1511	0	1.7107e+005	0	0	5524
1	1	3	8	2	1529	0	1.7226e+005	0	0	5524
1	2	5	6	2	1333	0	1.4975e+005	0	0	5524
2	2	7	8	2	1511	0	1.7044e+005	0	0	5524
7	1	1	7	1	1043	0	1.1728e+005	0	0	5524
8	3	2	4	1	1030	0	1.1557e+005	0	0	5524
4	3	5	4	1	987	1	1.0797e+005	60	187	5524
2	3	5	5	1	959	1	1.0462e+005	60	187	5524
2	1	2	4	1	416	3	44738	37	83	5524
1	1	1	3	1	521	0	59370	0	0	5524
7	3	14	5	3	305	4	34906	42	70	5524
1	5	11	2	0	859	0	97682	0	0	5524
3	2	6	8	4	1066	1	1.1992e+005	82	21	5524
1	2	6	5	3	1081	0	1.2166e+005	0	0	5524
2	2	6	5	3	766	0	86253	0	0	5524
2	1	1	5	3	898	0	1476	0	0	5524
1	3	6	8	1	918	0	99619	0	0	5524
114	2	4	8	1	947	0	1.0217e+005	0	0	5524
0	1	2	8	1	873	4	99355	103	204	5524
1	2	4	1	0	258	0	29673	0	0	5524
1	1	3	4	0	414	1	46247	20	82	5524
5	3	4	2	0	409	2	47690	39	73	5524
4	1	4	4	2	810	0	91032	0	0	5524
2	1	2	6	2	428	0	47162	0	0	5524
1	1	2	7	3	1071	0	1.2165e+005	0	0	5524
3	2	2	10	4	1145	0	1311	0	0	5524
2	3	1	6	4	588	1	66641	35	87	5524
1	1	2	7	3	876	0	99814	0	0	5524
6	1	7	7	3	767	2	87562	36	158	5524
1	1	1	6	4	849	2	96359	27	42	5524
1	1	3	6	3	518	0	58956	0	0	5524
1	0	2	4	3	699	0	78939	0	0	5524
6	3	5	5	1	437	3	49408	0	0	5524
7	3	7	5	1	437	3	48828	2369	0	5524
7	3	3	5	1	434	5	48256	4829	195	5524
9	3	3	5	1	428	5	47894	7065	0	5524
11	3	4	5	1	467	6	51983	2390	0	5524
8	3	9	5	1	405	3	45272	7024	0	5524
1	1	4	5	2	1101	0	1.2437e+005	0	0	5524
5	1	4	4	2	1356	0	1.5233e+005	0	0	5524
2	0	1	3	2	662	0	73502	0	0	5524
1	3	3	4	3	818	0	914	0	0	5524
1	1	3	14	2	802	0	86068	0	0	5524
1	1	3	6	1	1358	0	1.4891e+005	0	0	5524
1	0	3	9	1	571	0	62339	0	0	5524
1	0	2	4	2	306	6	34603	106	450	5524
2	1	6	5	2	853	0	97126	0	0	5524
2	2	6	6	3	870	0	125	0	0	5524
1	1	2	17	7	1178	0	1399	0	0	5524
1	1	2	17	7	1180	0	1.3017e+005	0	0	5524
2	2	4	18	5	2214	0	2.4504e+005	0	0	5524
2	2	2	8	4	790	0	91430	0	0	5524
5	2	3	3	0	659	0	75727	0	0	5524
1	1	3	4	2	1085	0	1.2453e+005	0	0	5524
3	5	9	5	2	843	0	95341	0	0	5524
4	4	7	9	2	778	0	89786	0	0	5524
3	3	11	3	1	1312	0	1.5257e+005	0	0	5524
4	2	7	9	2	4	2	42963	28	59	5524
2	2	7	8	4	821	22	91962	313	51	5524
2	2	4	4	1	460	0	52247	0	0	5524
2	2	3	3	1	406	0	46350	0	0	5524
1	3	6	9	4	1169	0	1342	0	0	5524
2	1	6	5	2	898	0	1.0175e+005	0	0	5524
1	2	3	4	1	333	0	36924	0	0	5524
1	0	2	6	3	512	0	57981	0	0	5524
1	1	4	6	3	610	0	68062	0	0	5524
1	1	7	4	2	958	0	1.0795e+005	0	0	5524
6	2	5	7	1	861	1	94903	60	120	5524
9	5	4	5	0	353	1	39742	60	120	5524
8	6	3	5	0	340	1	38204	60	120	5524
8	6	3	5	0	323	1	36149	60	120	5524
10	5	2	4	0	354	1	39942	60	120	5524
1	3	2	3	0	218	0	24537	0	0	5524
2	0	5	5	3	370	0	435	0	0	5524
1	2	8	7	4	1770	0	1.9653e+005	0	0	5524
1	3	7	6	2	484	0	56122	0	0	5524
10	3	2	6	0	425	0	49125	0	0	5524
4	2	2	5	2	888	21	99561	124	541	5524
1	2	2	5	2	869	0	97515	0	0	5524
3	3	3	4	1	837	0	93069	0	0	5524
5	3	8	9	4	608	2	68340	977	93	5524
3	1	5	6	4	564	0	63653	0	0	5524
2	2	7	4	0	723	0	81581	0	0	5524
125	1	1	6	4	501	0	55969	0	0	5524
5	1	1	3	0	450	0	50867	0	0	5524
1	0	0	4	3	620	0	69615	0	0	5524
11	4	7	4	0	463	0	50453	0	0	5524
11	5	8	4	0	471	0	51612	0	0	5524
3	1	4	6	3	1142	0	1.2687e+005	0	0	5524
3	0	1	4	1	897	0	1332	0	0	5524
1	3	10	8	4	824	0	91812	0	0	5524
1	0	0	4	1	804	0	911	0	0	5524
1	1	7	8	1	758	1	84056	28	40	5524
4	4	11	3	0	2231	0	2.525e+005	0	0	5524
1	2	17	11	4	1447	1	1.6384e+005	13	0	5524
6	2	5	7	2	1287	3	1.4606e+005	76	143	5524
1	2	4	7	4	655	0	75331	0	0	5524
1	1	5	4	3	502	0	57844	0	0	5524
1	1	6	4	3	742	6	83238	119	320	5524
1	1	3	7	2	1967	0	2.2485e+005	0	0	5524
0	3	4	7	2	1220	3	1.3444e+005	109	140	5524
1	5	12	6	4	484	0	55636	0	0	5524
4	1	4	5	0	1225	1	1.4128e+005	40	107	5524
6	2	9	5	0	1170	1	1.3393e+005	13	8	5524
4	3	7	5	0	1230	1	1.4134e+005	4	18	5524
5	2	9	4	0	1418	1	1.6219e+005	13	8	5524
9	2	5	3	0	1093	1	1.2604e+005	16	5	5524
4	3	4	2	0	1114	0	1289	0	0	5524
1	1	6	5	3	388	0	443	0	0	5524
1	7	3	4	2	656	0	73799	0	0	5524
7	6	13	7	3	633	8	72045	110	54	5524
8	2	14	10	6	1703	1	1.9405e+005	33	76	5524
1	2	4	8	2	1501	0	1.6877e+005	0	0	5524
9	3	3	7	4	606	0	69422	0	0	5524
1	2	3	3	0	398	0	45413	0	0	5524
1	2	3	4	2	490	0	55704	0	0	5524
2	1	6	5	2	1174	1	1.3431e+005	34	36	5524
2	2	1	2	0	127	0	13854	0	0	5524
3	5	7	6	3	1579	0	1.8053e+005	0	0	5524
2	1	2	6	3	1331	0	1.5272e+005	0	0	5524
4	1	10	4	2	555	0	62847	0	0	5524
126	2	4	2	0	538	0	58238	0	0	5524
5	1	11	9	4	717	2	80721	44	0	5524
5	4	18	6	4	939	3	1.0236e+005	3	0	5524
3	4	2	6	3	1290	0	1.4477e+005	0	0	5524
4	2	8	5	3	515	0	57709	0	0	5524
10	3	13	8	5	1359	0	1.5674e+005	0	0	5524
3	2	4	6	4	19	0	2.1461e+005	0	0	5524
123	3	4	4	1	426	0	46538	0	0	5524
6	3	6	5	3	446	0	50309	0	0	5524
2	2	2	6	2	329	0	35032	0	0	5524
2	1	2	7	1	427	0	46901	0	0	5524
2	2	4	4	2	737	0	84324	0	0	5524
2	2	10	4	3	819	0	92468	0	0	5524
11	3	4	5	3	1514	1	1.7453e+005	20	0	5524
1	2	2	9	1	983	0	1159	0	0	5524
1	0	1	4	0	767	0	87530	0	0	5524
1	2	1	7	1	557	3	63516	84	24	5524
1	2	1	8	1	658	0	75461	0	0	5524
3	3	1	10	1	708	3	80843	103	92	5524
1	2	3	7	0	536	0	61603	0	0	5524
2	1	1	3	1	503	0	57511	0	0	5524
2	1	1	4	1	595	0	67365	0	0	5524
1	2	3	4	2	469	0	54829	0	0	5524
1	1	2	5	1	618	0	71018	0	0	5524
1	3	4	5	1	690	0	78184	0	0	5524
1	2	2	5	1	546	0	59953	0	0	5524
2	1	1	8	1	1072	0	1.2298e+005	0	0	5524
1	2	3	8	1	12	0	1.1579e+005	0	0	5524
1	1	1	7	1	591	0	67959	0	0	5524
1	2	4	7	1	576	0	66128	0	0	5524
1	2	3	7	1	894	0	1.0192e+005	0	0	5524
1	1	2	6	1	1090	0	1.2414e+005	0	0	5524
3	2	1	8	1	751	1	85678	12	0	5524
1	2	1	5	1	575	0	66734	0	0	5524
3	1	1	7	1	554	0	62207	0	0	5524
1	2	2	7	1	492	0	56785	0	0	5524
1	1	1	5	1	576	0	65880	0	0	5524
1	2	1	11	1	809	2	93133	38	106	5524
1	1	1	6	1	607	3	69525	87	29	5524
1	2	3	6	1	643	0	73694	0	0	5524
1	1	2	5	1	462	0	53310	0	0	5524
2	2	4	4	1	446	0	50390	0	0	5524
1	1	2	9	1	734	0	84520	0	0	5524
1	2	1	4	1	462	4	54092	89	231	5524
2	2	1	8	1	1104	0	1.2577e+005	0	0	5524
1	1	1	4	1	432	5	49350	112	420	5524
2	2	1	4	1	379	0	43015	0	0	5524
2	2	1	4	0	394	1	44020	34	34	5524
1	2	1	6	1	492	0	55287	0	0	5524
11	1	6	3	0	4	2	46605	2396	1	5524
1	1	1	4	1	754	0	853	0	0	5524
7	3	4	5	2	1379	0	1.5741e+005	0	0	5524
1	2	1	3	0	429	0	48883	0	0	5524
1	2	1	3	0	447	0	50266	0	0	5524
1	2	2	2	0	572	0	64252	0	0	5524
2	1	1	7	3	559	3	60481	867	2814	5524
4	1	1	7	3	527	3	57203	867	2814	5524
5	1	1	7	3	528	3	57604	867	2814	5524
1	1	1	7	2	562	3	61914	867	2814	5524
1	1	1	7	3	534	3	58814	867	2814	5524
5	1	1	7	2	550	3	59736	867	2814	5524
1	1	1	7	3	568	3	61662	867	2814	5524
5	1	1	7	3	546	3	59924	867	2814	5524
1	2	0	1	0	290	1	33337	14	28	5524
1	2	0	7	3	586	0	66220	0	0	5524
1	1	3	6	0	551	1	61269	14	21	5524
1	0	2	6	0	551	0	61334	0	0	5524
1	0	1	3	0	319	1	36616	15	26	5524
1	1	2	5	0	540	0	58059	0	0	5524
4	2	1	2	0	431	2	48854	16	7	5524
2	3	9	13	2	1428	8	1.6422e+005	228	269	5524
6	8	13	10	5	2470	3	2.8114e+005	13	0	5524
8	6	13	10	5	2474	0	2.8157e+005	0	0	5524
1	1	2	6	3	560	0	62091	0	0	5524
1	1	3	5	0	827	0	95337	0	0	5524
2	2	1	8	1	636	2	71259	15	0	5524
2	2	1	10	2	1024	2	1.1427e+005	78	242	5524
2	0	1	8	1	299	0	33278	0	0	5524
2	1	10	6	1	440	0	49361	0	0	5524
1	0	1	3	2	188	2	21203	35	13	5524
0	3	4	3	2	153	4	17468	39	3	5524
1	1	2	3	2	156	0	17753	0	0	5524
1	1	3	5	2	215	3	24178	10	0	5524
3	3	8	3	2	295	0	34065	0	0	5524
2	1	6	3	2	148	2	16456	11	10	5524
5	3	20	3	2	172	1	19706	6	2	5524
1	2	3	2	1	250	0	28383	0	0	5524
122	3	4	3	2	165	2	18520	19	24	5524
1	1	3	3	2	218	0	24633	0	0	5524
2	2	4	4	2	157	3	17911	47	0	5524
2	1	2	3	2	148	0	16281	0	0	5524
2	1	5	3	2	183	3	21118	39	35	5524
2	0	1	3	0	462	0	52853	0	0	5524
1	2	5	7	4	1619	0	1.8441e+005	0	0	5524
1	2	5	5	1	578	0	64511	0	0	5524
1	1	5	5	1	579	0	64710	0	0	5524
3	2	3	4	0	501	0	56296	0	0	5524
1	2	3	1	0	899	0	1.0302e+005	0	0	5524
2	1	3	4	0	530	0	59469	0	0	5524
7	3	6	16	4	1071	11	1.1864e+005	4578	19	5524
132	2	6	7	1	517	3	57749	4483	0	5524
5	2	2	1	0	392	6	44189	4585	74	5524
1	1	2	5	3	461	0	52136	0	0	5524
3	2	1	4	0	1146	0	1.2976e+005	0	0	5524
2	2	3	5	3	1592	0	1.8093e+005	0	0	5524
5	5	9	9	5	1454	1	1.6637e+005	4	0	5524
7	5	11	3	0	691	0	79271	0	0	5524
3	9	7	9	5	875	0	1921	0	0	5524
6	3	7	6	1	437	8	48172	97	92	5524
2	1	5	6	0	587	0	66544	0	0	5524
4	1	3	2	0	6	0	68321	0	0	5524
2	2	4	5	3	807	0	91245	0	0	5524
1	0	0	3	0	667	0	76246	0	0	5524
3	3	7	5	2	1755	0	1.9897e+005	0	0	5524
2	3	7	5	2	1756	0	1.9887e+005	0	0	5524
1	3	7	5	1	1770	0	2.0222e+005	0	0	5524
4	3	2	5	3	1661	0	1.8916e+005	0	0	5524
1	3	7	5	1	1770	0	2.021e+005	0	0	5524
1	2	7	5	3	1515	0	1.7112e+005	0	0	5524
1	1	0	3	1	539	0	61191	0	0	5524
2	3	7	5	2	1755	0	1.9884e+005	0	0	5524
2	3	7	5	2	1755	0	1.986e+005	0	0	5524
2	3	7	5	2	1755	0	1.9866e+005	0	0	5524
1	3	7	5	2	1755	0	1.9853e+005	0	0	5524
1	3	7	5	2	1604	0	1.8166e+005	0	0	5524
1	3	7	5	1	1770	0	2.0197e+005	0	0	5524
1	3	7	5	1	1770	0	2.021e+005	0	0	5524
1	3	7	5	1	1770	0	2.0196e+005	0	0	5524
1	0	1	4	2	1277	0	1.4309e+005	0	0	5524
3	3	7	5	2	1755	0	1.9857e+005	0	0	5524
2	3	7	5	2	1755	0	1.9856e+005	0	0	5524
2	0	2	4	0	495	0	55874	0	0	5524
116	1	0	0	0	141	0	16469	0	0	5524
34	3	7	5	1	1770	0	2.0204e+005	0	0	5524
0	0	0	3	2	392	0	43829	0	0	5524
1	0	1	1	0	353	2	39885	32	63	5524
1	3	7	5	2	1755	0	1.9866e+005	0	0	5524
50	3	7	5	2	1755	0	1.9852e+005	0	0	5524
2	3	7	5	2	1755	0	1.9856e+005	0	0	5524
46	2	4	5	1	1770	0	2.0212e+005	0	0	5524
34	3	7	5	1	1770	0	2.0204e+005	0	0	5524
1	3	7	7	3	1547	1	1.7831e+005	31	9	5524
105	0	0	0	0	121	0	13573	0	0	5524
1	0	6	4	3	375	0	43206	0	0	5524
2	3	7	5	2	1793	0	2.0282e+005	0	0	5524
1	0	0	3	0	603	0	68851	0	0	5524
1	3	7	4	1	1802	0	2.0797e+005	0	0	5524
1	1	1	2	1	697	0	79026	0	0	5524
3	1	1	8	1	688	0	77386	0	0	5524
2	1	1	2	1	256	0	28996	0	0	5524
2	1	1	6	2	423	0	46864	0	0	5524
1	3	7	7	3	1498	0	1.7237e+005	0	0	5524
1	0	1	4	2	1758	0	1.9751e+005	0	0	5524
1	0	0	0	0	265	0	28882	0	0	5524
2	3	7	5	2	1755	0	1.9862e+005	0	0	5524
1	3	7	5	2	1755	0	1.9865e+005	0	0	5524
1	3	7	4	1	1803	0	2.0771e+005	0	0	5524
1	1	1	2	1	448	0	49664	0	0	5524
103	1	2	4	2	306	0	34652	0	0	5524
1	0	1	4	2	1758	0	1.9757e+005	0	0	5524
1	1	0	0	0	203	0	23378	0	0	5524
1	0	1	4	2	1374	0	1.554e+005	0	0	5524
1	0	1	4	2	1374	0	1.5499e+005	0	0	5524
2	3	4	5	2	1755	0	1.9846e+005	0	0	5524
2	3	7	5	2	1755	0	1.9855e+005	0	0	5524
1	3	7	5	2	1755	0	1.9841e+005	0	0	5524
112	2	4	5	2	1755	0	1.9866e+005	0	0	5524
1	3	7	5	1	1770	0	2.0212e+005	0	0	5524
117	2	4	5	1	1598	0	1.8256e+005	0	0	5524
2	1	4	5	0	509	0	58386	0	0	5524
2	1	0	11	4	1435	0	1.6305e+005	0	0	5524
1	0	1	2	1	433	0	48969	0	0	5524
1	0	0	7	1	405	0	45715	0	0	5524
146	3	7	5	2	1755	0	1.9853e+005	0	0	5524
1	3	7	5	2	1755	0	1.989e+005	0	0	5524
96	3	7	5	2	1755	0	1.9857e+005	0	0	5524
1	3	7	5	2	1755	0	1.9856e+005	0	0	5524
1	2	4	6	1	747	1	81772	0	0	5524
1	0	1	4	2	1374	0	1.5555e+005	0	0	5524
1	3	7	5	2	1755	0	1.99e+005	0	0	5524
3	3	7	5	2	1749	0	1.982e+005	0	0	5524
4	0	0	3	0	429	0	48122	0	0	5524
1	3	2	1	1	630	0	71852	0	0	5524
1	0	2	4	0	456	0	50964	0	0	5524
1	2	2	5	2	1294	0	1.4507e+005	0	0	5524
2	3	7	5	2	1755	0	1.9861e+005	0	0	5524
102	3	7	5	2	1755	0	1.9854e+005	0	0	5524
11	3	7	5	1	1770	0	2.0198e+005	0	0	5524
29	3	7	5	1	1770	0	2.0213e+005	0	0	5524
1	2	2	6	3	1477	0	1.6673e+005	0	0	5524
54	3	7	5	2	1756	0	1.9864e+005	0	0	5524
2	3	7	5	2	1755	0	1.9857e+005	0	0	5524
1	3	7	5	2	1755	0	1.9858e+005	0	0	5524
2	3	7	5	2	1755	0	1.9837e+005	0	0	5524
1	0	0	4	2	901	0	1646	0	0	5524
2	0	1	3	2	1032	0	1.1516e+005	0	0	5524
2	2	1	6	1	1472	0	1.6675e+005	0	0	5524
1	1	0	7	4	525	0	59591	0	0	5524
1	2	4	7	4	677	0	76664	0	0	5524
1	3	10	7	4	680	0	76480	0	0	5524
82	1	2	4	2	1796	0	2.0378e+005	0	0	5524
129	1	2	4	2	1859	0	2.1112e+005	0	0	5524
82	1	2	4	2	1796	0	2.0378e+005	0	0	5524
122	0	1	4	2	1796	0	2.0378e+005	0	0	5524
129	0	2	4	2	1859	0	2.1112e+005	0	0	5524
0	1	2	4	2	1859	0	2.111e+005	0	0	5524
1	1	2	4	2	1681	0	1.905e+005	0	0	5524
1	1	2	4	2	1382	0	1.5637e+005	0	0	5524
4	3	4	7	1	825	0	93276	0	0	5524
5	1	4	17	8	2233	20	2.5035e+005	228	626	46872
1	2	3	3	2	770	0	86634	0	0	46872
1	3	2	3	1	557	0	62409	0	0	46872
1	1	2	6	3	510	0	58403	0	0	46872
1	1	2	8	2	789	0	86583	0	0	46872
1	4	2	8	2	778	0	85368	0	0	46872
1	1	2	2	2	382	0	41142	0	0	46872
2	1	1	3	2	231	0	26087	0	0	46872
0	1	10	3	2	1323	5	1.5094e+005	129	34	46872
1	1	3	4	2	172	2	18932	54	13	46872
4	2	7	1	0	690	0	77683	0	0	46872
126	2	4	1	1	482	0	54494	0	0	46872
1	1	3	1	1	298	0	32638	0	0	46872
1	1	1	1	0	465	0	53135	0	0	46872
2	0	3	3	1	810	0	93302	0	0	46872
1	1	1	3	0	537	0	60137	0	0	46872
2	2	3	5	3	528	0	58889	0	0	46872
2	2	3	3	1	187	2	20587	15	16	46872
5	1	2	17	4	1588	0	1.7476e+005	0	0	46872
125	5	1	1	0	593	2	65213	0	20	46872
3	3	4	0	0	624	0	71444	0	0	46872
3	3	4	0	0	676	0	77649	0	0	46872
1	2	3	9	1	1173	0	1.3086e+005	0	0	46872
2	3	6	6	1	1215	0	1.3527e+005	0	0	46872
1	2	9	9	1	1091	0	1.2036e+005	0	0	46872
118	2	6	9	1	1091	0	1.2032e+005	0	0	46872
1	2	3	9	1	1091	0	1.203e+005	0	0	46872
94	2	2	1	1	227	0	26890	0	0	46872
1	2	3	5	1	1208	0	1.3833e+005	0	0	46872
5	2	4	3	2	914	0	1.0117e+005	0	0	46872
1	2	2	1	1	366	0	42334	0	0	46872
1	1	1	6	0	375	0	41884	0	0	46872
4	6	6	1	1	954	0	1.0867e+005	0	0	46872
2	2	3	3	0	312	0	35559	0	0	46872
2	2	3	3	0	317	0	35367	0	0	46872
3	1	1	10	3	1118	0	1.2392e+005	0	0	46872
1	2	3	7	3	515	1	58555	43	144	46872
1	1	3	7	3	562	0	64583	0	0	46872
0	1	0	4	2	581	0	65093	0	0	46872
1	3	2	4	2	576	0	64597	0	0	46872
1	1	2	2	0	353	0	41	0	0	46872
2	2	1	1	2	269	0	381	0	0	46872
4	2	2	5	3	361	170	40353	2575	5673	46872
7	4	10	4	1	837	1	94670	27	0	46872
1	2	4	2	0	491	0	57147	0	0	46872
2	3	11	3	2	507	0	58320	0	0	46872
1	2	2	5	1	293	0	31922	0	0	46872
1	2	2	3	2	473	0	52560	0	0	46872
140	1	1	2	0	233	0	26060	0	0	46872
2	1	2	1	0	148	0	17342	0	0	46872
1	2	1	1	0	109	0	12947	0	0	46872
117	4	1	2	1	393	0	44829	0	0	46872
1	2	12	4	2	678	0	76301	0	0	46872
6	2	3	1	0	440	0	50812	0	0	46872
1	3	2	1	1	285	0	32314	0	0	46872
1	1	2	1	1	325	0	36772	0	0	46872
11	3	6	3	2	339	3	38431	17	30	46872
8	5	2	3	1	309	8	34055	755	1416	46872
1	5	1	6	4	591	12	65539	195	825	46872
2	2	2	2	2	120	0	13297	0	0	46872
2	1	3	5	2	385	8	43656	755	1416	46872
0	2	2	2	1	109	53	12182	1694	2855	46872
127	2	2	2	1	113	4	12532	194	412	46872
8	2	2	5	0	989	0	1.1218e+005	0	0	46872
1	2	1	1	2	224	0	26076	0	0	46872
1	2	4	2	1	188	0	21572	0	0	46872
4	3	3	1	0	181	2	20249	0	0	46872
1	2	2	7	2	430	0	49034	0	0	46872
3	5	12	3	0	1522	0	1.7169e+005	0	0	46872
1	3	10	6	3	755	1	84828	6	0	46872
2	1	8	7	4	944	1	1.0852e+005	32	0	46872
1	0	2	3	0	246	0	27165	0	0	46872
2	0	2	3	0	246	0	271	0	0	46872
1	2	2	4	0	325	0	36165	0	0	46872
2	2	12	5	0	386	4	44058	760	59	46872
1	1	3	8	1	582	0	67527	0	0	46872
5	2	7	9	1	1468	7	1.6681e+005	174	338	46872
3	3	6	7	1	1097	1	1.2462e+005	37	62	46872
1	3	3	8	1	1504	0	1.7296e+005	0	0	46872
1	1	1	1	0	711	1	80510	9	20	46872
2	3	4	1	0	348	1	38543	0	0	46872
3	1	1	3	0	481	1	52871	13	103	46872
2	3	1	8	3	878	0	98071	0	0	46872
2	0	3	20	6	1835	0	2.0183e+005	0	0	46872
1	2	2	4	2	668	0	76596	0	0	46872
1	0	4	3	0	147	3	15307	428	784	46872
1	1	2	1	0	442	0	50492	0	0	46872
5	2	10	1	0	387	0	44510	0	0	46872
3	2	10	3	0	281	0	31845	0	0	46872
1	2	2	1	0	145	0	16157	0	0	46872
1	0	10	4	2	640	0	72150	0	0	46872
8	4	5	6	1	557	0	63657	0	0	46872
2	4	2	3	1	444	3	50947	36	50	46872
3	2	2	1	1	860	0	98109	0	0	46872
2	2	0	3	1	631	0	69634	0	0	46872
1	1	7	7	2	702	1	80162	18	17	46872
2	1	3	2	0	585	0	67570	0	0	46872
1	2	3	3	1	348	0	38263	0	0	46872
1	3	1	10	2	2278	0	2.5742e+005	0	0	46872
2	2	1	3	3	642	0	71773	0	0	46872
3	1	0	2	0	259	1	28792	44	163	46872
3	2	10	0	0	566	0	65318	0	0	46872
1	3	2	5	4	824	1	93120	6	28	46872
1	2	4	2	2	352	0	40483	0	0	46872
1	1	1	5	1	749	0	84924	0	0	46872
1	2	3	4	1	686	0	78854	0	0	46872
1	2	3	5	1	711	0	872	0	0	46872
115	2	3	5	1	711	0	80589	0	0	46872
1	2	2	4	1	712	0	81989	0	0	46872
1	2	3	5	1	719	0	82015	0	0	46872
1	2	3	6	1	620	0	70905	0	0	46872
1	2	1	5	1	694	0	80292	0	0	46872
1	1	1	3	2	299	0	33994	0	0	46872
1	1	4	3	2	243	0	27769	0	0	46872
1	6	5	1	1	352	0	39296	0	0	46872
9	2	9	4	0	354	17	39354	676	1290	46872
1	1	6	3	2	335	24	38651	460	1352	46872
1	2	7	5	4	894	0	99481	0	0	46872
5	3	5	1	1	493	0	55094	0	0	46872
5	2	6	4	2	285	1	32481	10	12	46872
5	1	6	4	2	244	0	27493	0	0	46872
130	4	3	4	1	203	0	22565	0	0	46872
1	1	5	3	1	150	1	16931	7	17	46872
4	4	9	4	0	472	1	54076	0	0	46872
1	1	8	4	0	449	0	50448	0	0	46872
3	2	3	3	0	250	1	27947	24	74	46872
2	2	4	3	0	250	0	27814	0	0	46872
3	2	7	4	2	396	0	44407	0	0	46872
1	1	2	17	8	2273	0	2.5916e+005	0	0	46872
2	1	4	6	2	1187	0	1.3507e+005	0	0	46872
122	0	2	1	1	164	1	18376	1	0	46872
1	5	4	3	0	317	0	37179	0	0	46872
1	3	3	2	1	605	0	68876	0	0	46872
1	1	3	6	1	586	0	66089	0	0	46872
1	2	2	2	0	221	3	25191	62	181	46872
1	1	4	4	1	370	0	41765	0	0	46872
1	2	4	4	1	447	0	50524	0	0	46872
1	0	2	1	2	453	0	50775	0	0	46872
1	1	3	3	1	288	0	33352	0	0	46872
7	3	1	3	0	285	1	31574	0	231	46872
1	1	3	4	2	585	0	62861	0	0	46872
1	2	4	6	0	395	0	44368	0	0	46872
1	1	1	5	2	403	0	44386	0	0	46872
4	1	1	5	2	524	0	56394	0	0	46872
5	1	2	5	2	523	0	56585	0	0	46872
5	2	2	5	2	523	0	56530	0	0	46872
128	0	3	3	2	292	0	32093	0	0	46872
1	2	3	3	2	295	0	32823	0	0	46872
3	1	8	1	0	355	2	40353	21	30	46872
1	0	0	2	2	201	0	23182	0	0	46872
39	3	10	8	3	1115	8	1.2698e+005	226	431	46872
1	3	3	1	0	477	0	53940	0	0	46872
2	2	3	3	0	197	0	22093	0	0	46872
6	3	5	5	4	590	0	68783	0	0	46872
1	0	2	1	0	412	0	46983	0	0	46872
4	4	7	3	1	386	0	42748	0	0	46872
2	2	1	7	3	814	3	93	113	245	46872
2	4	9	10	6	1151	0	1.3148e+005	0	0	46872
2	2	0	1	1	274	0	32112	0	0	46872
110	0	0	1	1	301	0	33596	0	0	46872
1	2	1	10	2	779	0	85794	0	0	46872
1	0	2	5	2	326	0	37209	0	0	46872
1	1	1	4	0	414	0	46247	0	0	46872
106	3	1	1	0	278	0	32063	0	0	46872
2	2	1	2	1	607	0	70217	0	0	46872
1	1	1	8	2	693	0	75151	0	0	46872
6	2	3	5	1	669	0	74376	0	0	46872
3	1	2	3	1	387	0	43373	0	0	46872
1	1	1	5	1	421	0	47518	0	0	46872
235	3	9	6	3	409	2	44671	20	11	46872
1	3	6	2	0	571	0	65815	0	0	46872
7	7	8	6	2	868	0	98780	0	0	46872
3	2	6	6	3	511	0	55561	0	0	46872
1	2	5	4	2	357	5	39149	83	253	46872
2	2	6	3	2	191	0	21518	0	0	46872
2	2	5	3	2	177	0	19557	0	0	46872
7	0	3	6	2	382	0	41818	0	0	46872
2	0	3	6	2	384	0	42256	0	0	46872
4	2	2	4	0	178	0	20441	0	0	46872
1	1	2	1	1	324	0	36715	0	0	46872
1	3	5	3	2	504	2	55532	39	0	46872
1	2	5	3	2	382	0	42048	0	0	46872
1	2	5	3	2	394	0	43119	0	0	46872
1	2	6	1	0	691	0	78764	0	0	46872
3	5	5	1	0	314	1	35882	6	11	46872
1	4	2	3	0	428	4	50237	127	253	46872
3	2	5	3	2	490	0	54382	0	0	46872
3	2	1	5	1	482	4	53338	130	115	46872
0	2	1	5	1	462	4	51084	130	115	46872
1	2	23	3	2	704	0	77861	0	0	46872
1	2	22	3	2	630	0	69723	0	0	46872
5	1	2	1	2	620	0	72251	0	0	46872
1	2	6	4	0	632	0	72309	0	0	46872
2	1	2	3	0	168	0	19279	0	0	46872
3	2	3	1	0	525	7	58321	0	52	46872
3	3	2	2	0	491	0	54151	0	0	46872
2	2	7	2	1	153	1	17167	10	9	46872
4	3	6	6	1	497	0	54467	0	0	46872
133	1	1	1	1	246	1	27521	11	7	46872
5	5	6	3	0	459	0	51742	0	0	46872
1	1	1	4	2	384	0	43516	0	0	46872
1	1	9	3	2	231	0	26743	0	0	46872
1	1	7	3	2	220	0	259	0	0	46872
1	0	3	2	0	240	0	27690	0	0	46872
3	2	3	2	0	336	0	38335	0	0	46872
1	2	2	6	1	380	1	43844	40	70	46872
4	2	6	3	1	329	0	37210	0	0	46872
7	1	1	7	1	394	0	44174	0	0	46872
1	2	1	1	1	345	0	39328	0	0	46872
4	2	2	3	2	301	4	33510	45	24	46872
1	2	8	3	2	625	0	68232	0	0	46872
4	1	4	4	2	679	2	76455	64	5	46872
5	4	20	2	0	584	3	66031	40	71	46872
1	1	2	4	1	526	0	61	0	0	46872
1	2	3	3	2	572	0	63669	0	0	46872
2	3	5	6	2	515	0	59443	0	0	46872
7	2	2	1	0	271	0	30752	0	0	46872
1	2	0	1	0	976	0	1.1104e+005	0	0	46872
4	3	5	4	1	987	1	1.0797e+005	60	187	46872
2	3	5	5	1	959	1	1.0462e+005	60	187	46872
2	1	0	4	1	635	0	70617	0	0	46872
1	3	6	8	1	918	0	99619	0	0	46872
114	2	4	8	1	947	0	1.0217e+005	0	0	46872
1	1	3	4	1	772	0	88183	0	0	46872
1	3	4	1	0	216	2	24993	55	119	46872
1	2	3	2	0	363	3	42485	31	57	46872
0	3	5	3	1	632	10	71515	342	515	46872
8	4	5	2	0	433	3	49682	49	17	46872
8	1	12	3	1	311	0	35538	0	0	46872
8	8	26	3	1	312	0	35907	0	0	46872
5	1	6	3	1	369	0	41938	0	0	46872
8	2	8	3	1	377	0	43047	0	0	46872
1	0	2	3	1	368	0	42433	0	0	46872
2	2	4	3	1	553	1	632	3	19	46872
3	1	3	3	1	604	0	68528	0	0	46872
4	0	1	3	2	393	0	44176	0	0	46872
3	2	3	3	2	468	0	51332	0	0	46872
2	0	5	3	2	464	0	50388	0	0	46872
2	2	1	1	1	343	0	37782	0	0	46872
2	2	5	3	2	281	0	31550	0	0	46872
5	3	7	3	1	308	0	35264	0	0	46872
1	2	2	4	1	566	0	634	0	0	46872
4	4	2	3	0	674	0	78344	0	0	46872
2	0	2	4	1	549	0	61420	0	0	46872
4	2	1	10	3	513	1	57995	32	69	46872
1	4	1	2	0	397	3	45051	95	243	46872
5	2	3	4	1	692	0	77491	0	0	46872
2	1	2	4	1	710	0	78492	0	0	46872
5	3	4	2	0	409	2	47690	39	73	46872
6	4	5	2	0	528	1	62263	19	57	46872
1	4	1	4	1	712	0	81934	0	0	46872
1	1	4	2	0	661	0	76399	0	0	46872
2	0	4	6	2	510	0	56719	0	0	46872
1	1	3	14	2	802	0	86068	0	0	46872
1	1	3	6	1	1358	0	1.4891e+005	0	0	46872
1	0	3	9	1	571	0	62339	0	0	46872
1	1	2	17	7	1178	0	1399	0	0	46872
1	1	2	17	7	1180	0	1.3017e+005	0	0	46872
2	2	4	18	5	2214	0	2.4504e+005	0	0	46872
117	0	3	2	2	364	0	40313	0	0	46872
5	2	2	4	0	457	8	50228	755	1416	46872
4	3	3	5	1	368	8	40478	755	1416	46872
1	1	2	4	1	407	2	45543	19	50	46872
1	1	2	8	2	1031	5	1.1784e+005	77	112	46872
4	4	7	9	2	778	0	89786	0	0	46872
3	3	11	3	1	1312	0	1.5257e+005	0	0	46872
1	1	1	1	1	432	0	49690	0	0	46872
5	2	4	2	1	393	0	45862	0	0	46872
7	6	15	5	0	621	1	70348	0	0	46872
3	3	2	3	2	211	0	23855	0	0	46872
1	0	1	1	0	345	0	38332	0	0	46872
1	2	2	2	0	208	0	22568	0	0	46872
1	3	2	3	0	218	0	24537	0	0	46872
5	3	3	4	1	399	3	46147	30	23	46872
1	1	1	4	1	88	31	9850	19070	20386	46872
1	1	1	4	1	88	0	9868	0	0	46872
68	1	1	3	0	92	29	191	16916	16998	46872
68	1	1	3	0	92	0	191	0	0	46872
1	1	9	2	2	3	0	33904	0	0	46872
3	3	2	5	0	307	0	34875	0	0	46872
3	2	3	2	0	838	0	96816	0	0	46872
9	1	3	10	1	1203	4	1.3574e+005	282	204	46872
6	2	3	9	1	1733	106	1.9161e+005	9155	4956	46872
0	1	2	10	1	1224	103	1.3875e+005	9097	4956	46872
0	2	3	4	1	318	103	35298	9097	4956	46872
9	2	1	10	1	1149	0	1.2946e+005	0	0	46872
1	1	2	4	2	238	0	25967	0	0	46872
2	1	4	5	4	796	2	90211	7	19	46872
3	1	5	2	1	531	0	60153	0	0	46872
3	1	4	1	0	144	0	16344	0	0	46872
1	0	1	1	0	234	1	25563	52	99	46872
3	2	3	1	0	514	0	60357	0	0	46872
1	2	4	6	2	152	26	17216	18513	17241	46872
1	1	4	3	1	82	0	8865	0	0	46872
1	1	3	3	1	82	27	8879	18759	17241	46872
1	1	1	2	1	56	3	6728	183	0	46872
1	1	1	2	1	56	27	6661	18716	20391	46872
7	1	1	2	0	321	0	36729	0	0	46872
6	1	1	3	0	266	0	30224	0	0	46872
5	2	2	1	1	226	0	26240	0	0	46872
1	1	0	4	1	232	0	27054	0	0	46872
1	2	2	1	1	196	0	22541	0	0	46872
1	2	3	1	1	325	0	36669	0	0	46872
7	3	5	2	1	831	0	97582	0	0	46872
4	4	4	2	1	338	0	39206	0	0	46872
5	1	4	5	4	377	0	41543	0	0	46872
2	3	4	2	2	198	2	22068	0	0	46872
3	2	3	8	4	266	2	30231	0	0	46872
1	0	2	4	0	309	0	34207	0	0	46872
4	2	4	3	2	683	0	74785	0	0	46872
134	3	1	1	0	168	0	18632	0	0	46872
126	3	1	3	2	196	0	22309	0	0	46872
0	3	4	7	2	1220	3	1.3444e+005	109	140	46872
1	2	3	2	1	304	0	35857	0	0	46872
1	2	9	1	0	575	0	63264	0	0	46872
124	3	2	1	0	473	0	51775	0	0	46872
129	4	5	1	0	549	0	59768	0	0	46872
7	2	1	2	1	194	0	22679	0	0	46872
2	3	10	2	2	154	12	15855	125	275	46872
1	2	5	4	1	233	5	25774	98	136	46872
2	0	1	1	1	3	0	34240	0	0	46872
4	1	10	4	2	555	0	62847	0	0	46872
5	1	2	5	1	1027	0	1.1758e+005	0	0	46872
1	2	3	2	1	453	0	52324	0	0	46872
5	3	3	2	2	519	0	58088	0	0	46872
115	1	0	3	2	343	0	37718	0	0	46872
2	3	1	3	2	541	0	60792	0	0	46872
1	2	0	3	2	490	0	54367	0	0	46872
2	2	10	4	3	819	0	92468	0	0	46872
9	2	9	1	1	1314	3	1.4794e+005	0	0	46872
0	2	4	4	2	709	2	79775	52	10	46872
1	0	1	4	0	767	0	87530	0	0	46872
3	2	3	5	1	482	0	54742	0	0	46872
1	0	1	1	1	4	0	45947	0	0	46872
2	3	2	2	1	1186	0	1.3358e+005	0	0	46872
4	3	2	2	1	1545	0	1.7108e+005	0	0	46872
2	1	3	3	2	1251	0	1.4147e+005	0	0	46872
1	5	2	3	1	884	0	1.0264e+005	0	0	46872
1	2	2	3	2	429	0	527	0	0	46872
3	3	3	1	0	338	0	37457	0	0	46872
1	1	2	5	0	540	0	58059	0	0	46872
1	1	1	8	3	398	0	41729	0	0	46872
5	3	1	3	0	93	1	10305	13	0	46872
6	2	1	3	0	109	0	12284	0	0	46872
3	3	1	1	0	105	1	11286	89	0	46872
2	3	1	1	0	87	1	9764	89	0	46872
2	3	1	1	0	87	1	10202	13	0	46872
0	1	1	7	2	680	7	73806	120	397	46872
2	0	1	7	2	681	0	75029	0	0	46872
2	1	1	1	1	345	1	39514	18	0	46872
2	3	9	13	2	1428	8	1.6422e+005	228	269	46872
1	2	1	1	0	809	0	91995	0	0	46872
1	2	13	2	0	642	0	74179	0	0	46872
1	2	1	3	0	476	0	54095	0	0	46872
2	1	1	5	1	810	0	89805	0	0	46872
2	2	1	8	1	636	2	71259	15	0	46872
2	1	10	6	1	440	0	49361	0	0	46872
2	2	2	5	1	215	8	23365	755	1416	46872
1	0	4	3	0	499	1	55988	8	0	46872
1	1	3	3	2	391	0	43518	0	0	46872
121	3	5	4	0	411	1	44646	60	131	46872
3	3	2	2	1	901	0	1025	0	0	46872
3	4	3	3	1	632	0	72733	0	0	46872
2	3	3	9	3	622	7	70974	96	28	46872
1	1	1	3	0	811	0	92018	0	0	46872
11	1	2	1	1	280	0	32021	0	0	46872
2	1	5	6	0	587	0	66544	0	0	46872
2	1	5	1	2	269	0	30627	0	0	46872
3	1	3	5	3	459	0	51347	0	0	46872
1	3	7	3	1	1196	0	1.3673e+005	0	0	46872
3	3	7	5	2	1755	0	1.9897e+005	0	0	46872
2	3	7	5	2	1756	0	1.9887e+005	0	0	46872
1	3	7	5	1	1770	0	2.0222e+005	0	0	46872
1	1	2	2	2	418	0	47390	0	0	46872
1	1	0	2	1	153	0	17738	0	0	46872
1	3	7	5	1	1770	0	2.021e+005	0	0	46872
2	3	7	5	2	1755	0	1.9884e+005	0	0	46872
2	3	7	5	2	1755	0	1.986e+005	0	0	46872
2	3	7	5	2	1755	0	1.9866e+005	0	0	46872
1	3	7	5	2	1755	0	1.9853e+005	0	0	46872
1	3	7	5	2	1604	0	1.8166e+005	0	0	46872
1	3	7	5	1	1770	0	2.0197e+005	0	0	46872
1	3	7	5	1	1770	0	2.021e+005	0	0	46872
1	3	7	5	1	1770	0	2.0196e+005	0	0	46872
2	0	0	1	0	374	0	42484	0	0	46872
3	3	7	5	2	1755	0	1.9857e+005	0	0	46872
2	3	7	5	2	1755	0	1.9856e+005	0	0	46872
1	1	0	3	2	443	0	50320	0	0	46872
34	3	7	5	1	1770	0	2.0204e+005	0	0	46872
1	3	7	5	2	1755	0	1.9866e+005	0	0	46872
50	3	7	5	2	1755	0	1.9852e+005	0	0	46872
2	3	7	5	2	1755	0	1.9856e+005	0	0	46872
46	2	4	5	1	1770	0	2.0212e+005	0	0	46872
34	3	7	5	1	1770	0	2.0204e+005	0	0	46872
2	1	0	3	2	804	0	92250	0	0	46872
2	3	7	5	2	1793	0	2.0282e+005	0	0	46872
1	1	0	3	2	696	0	77414	0	0	46872
2	3	7	5	2	1755	0	1.9862e+005	0	0	46872
1	3	7	5	2	1755	0	1.9865e+005	0	0	46872
2	3	4	5	2	1755	0	1.9846e+005	0	0	46872
2	3	7	5	2	1755	0	1.9855e+005	0	0	46872
1	3	7	5	2	1755	0	1.9841e+005	0	0	46872
112	2	4	5	2	1755	0	1.9866e+005	0	0	46872
1	3	7	5	1	1770	0	2.0212e+005	0	0	46872
117	2	4	5	1	1598	0	1.8256e+005	0	0	46872
146	3	7	5	2	1755	0	1.9853e+005	0	0	46872
1	3	7	5	2	1755	0	1.989e+005	0	0	46872
96	3	7	5	2	1755	0	1.9857e+005	0	0	46872
1	3	7	5	2	1755	0	1.9856e+005	0	0	46872
2	0	0	2	1	313	0	36032	0	0	46872
1	2	4	6	1	747	1	81772	0	0	46872
1	3	7	5	2	1755	0	1.99e+005	0	0	46872
3	3	7	5	2	1749	0	1.982e+005	0	0	46872
1	0	2	4	0	456	0	50964	0	0	46872
3	0	0	4	0	1037	0	1.1839e+005	0	0	46872
2	3	7	5	2	1755	0	1.9861e+005	0	0	46872
102	3	7	5	2	1755	0	1.9854e+005	0	0	46872
11	3	7	5	1	1770	0	2.0198e+005	0	0	46872
29	3	7	5	1	1770	0	2.0213e+005	0	0	46872
1	1	1	2	2	715	0	81769	0	0	46872
1	0	0	3	2	247	0	27775	0	0	46872
1	0	0	3	2	317	0	35358	0	0	46872
54	3	7	5	2	1756	0	1.9864e+005	0	0	46872
2	3	7	5	2	1755	0	1.9857e+005	0	0	46872
1	3	7	5	2	1755	0	1.9858e+005	0	0	46872
2	3	7	5	2	1755	0	1.9837e+005	0	0	46872
2	2	1	6	1	1472	0	1.6675e+005	0	0	46872
9	2	7	4	0	779	0	87674	0	0	46872
11	3	2	1	1	208	0	24553	0	0	46872
2	1	2	1	0	580	0	67523	0	0	3723
1	2	5	5	2	854	0	988	0	0	3723
8	2	8	2	1	344	3	39344	43	96	3723
7	5	4	0	0	470	0	54639	0	0	3723
5	1	5	3	2	515	2	57674	15	0	3723
1	2	1	1	0	341	0	39860	0	0	3723
8	5	8	7	1	483	3	54705	53	24	3723
1	1	2	1	0	630	0	73861	0	0	3723
2	3	1	1	0	546	0	62485	0	0	3723
7	4	10	4	1	837	1	94670	27	0	3723
11	2	3	1	0	1357	0	1.5341e+005	0	0	3723
10	2	2	4	0	859	1	96254	6	0	3723
11	5	10	2	0	292	2	31583	125	94	3723
8	2	2	2	0	436	0	50253	0	0	3723
3	2	1	2	1	285	0	32284	0	0	3723
5	2	1	1	0	175	0	19935	0	0	3723
7	2	1	4	1	577	0	67294	0	0	3723
2	4	6	7	4	572	0	66148	0	0	3723
11	2	3	7	4	995	0	1.1295e+005	0	0	3723
1	2	4	6	4	546	0	60999	0	0	3723
1	2	1	6	4	523	0	58827	0	0	3723
7	2	1	7	4	770	0	87193	0	0	3723
1	7	3	6	4	482	9	53874	0	315	3723
4	2	2	5	3	629	0	70362	0	0	3723
1	1	1	6	3	742	0	83308	0	0	3723
4	1	3	5	3	431	0	47878	0	0	3723
8	1	2	5	3	594	0	68060	0	0	3723
4	1	0	2	1	198	0	22495	0	0	3723
1	1	2	7	3	735	0	82713	0	0	3723
8	2	2	7	3	1267	0	1.4496e+005	0	0	3723
9	3	3	5	2	318	0	35951	0	0	3723
11	2	2	6	4	752	0	84843	0	0	3723
2	2	2	2	1	969	0	1.1082e+005	0	0	3723
1	1	2	1	0	442	0	50492	0	0	3723
5	2	10	1	0	387	0	44510	0	0	3723
2	2	3	2	0	1121	0	1.2697e+005	0	0	3723
6	1	1	1	0	628	0	72410	0	0	3723
4	1	5	1	0	316	0	36408	0	0	3723
2	4	3	2	0	699	0	818	0	0	3723
1	3	1	6	4	399	0	45213	0	0	3723
10	3	7	3	1	327	0	34465	0	0	3723
2	4	4	6	1	332	2	35747	28	66	3723
5	4	3	2	1	427	0	48729	0	0	3723
10	3	6	7	4	505	0	56717	0	0	3723
5	2	2	2	1	454	0	52142	0	0	3723
5	4	4	2	1	534	2	59650	55	0	3723
3	2	1	2	1	213	0	24503	0	0	3723
2	5	3	4	1	360	3	39324	180	186	3723
3	2	3	4	1	369	3	39739	180	186	3723
1	0	4	2	1	436	0	48522	0	0	3723
7	4	4	4	0	952	3	1.071e+005	38	57	3723
2	1	6	6	1	157	1	17114	11	0	3723
2	1	3	6	1	157	0	17131	0	0	3723
3	3	4	2	1	6	0	69396	0	0	3723
5	4	4	2	1	148	2	17098	56	0	3723
11	3	3	3	0	316	1	37159	14	0	3723
2	4	8	6	0	602	0	70647	0	0	3723
2	3	7	6	0	629	0	71241	0	0	3723
7	2	8	1	0	464	0	53920	0	0	3723
6	4	1	5	2	275	0	32104	0	0	3723
4	2	1	2	0	187	0	21314	0	0	3723
9	7	3	4	0	95	8	11163	287	12	3723
11	7	4	3	0	89	9	130	316	28	3723
8	6	4	3	0	93	7	10423	263	12	3723
10	7	3	3	0	86	7	9398	263	12	3723
11	7	4	4	0	115	7	136	263	12	3723
9	6	3	3	0	109	4	12385	175	0	3723
9	1	3	6	4	773	0	87048	0	0	3723
86	3	4	5	1	517	1	61172	22	46	3723
91	1	3	5	1	638	0	74580	0	0	3723
3	2	2	3	1	436	1	50341	0	0	3723
2	2	3	5	3	599	4	67352	8	49	3723
2	1	1	2	1	659	0	75920	0	0	3723
5	1	2	6	0	412	0	46387	0	0	3723
4	3	3	2	1	612	0	68664	0	0	3723
1	1	2	2	0	363	0	41290	0	0	3723
1	1	6	6	4	664	13	76269	222	405	3723
1	3	2	4	1	341	1	39727	9	6	3723
5	2	2	0	0	440	0	51192	0	0	3723
11	3	12	2	0	250	2	27577	125	94	3723
7	1	0	4	1	1134	0	1.2614e+005	0	0	3723
9	4	8	3	1	802	4	90439	31	15	3723
6	3	3	2	0	492	1	54949	38	31	3723
10	6	3	2	1	523	0	56972	0	0	3723
1	3	2	1	0	515	0	59540	0	0	3723
8	4	4	4	1	181	0	20381	0	0	3723
1	2	3	4	0	1089	1	1.2675e+005	7	5	3723
3	2	3	1	0	58	4	6636	0	0	3723
7	2	0	2	1	403	0	45609	0	0	3723
10	2	1	2	1	459	0	51942	0	0	3723
9	1	4	6	2	618	0	69812	0	0	3723
11	1	2	2	1	685	0	77825	0	0	3723
4	1	2	2	1	484	0	56966	0	0	3723
3	3	4	3	0	666	0	77722	0	0	3723
7	3	6	6	3	587	2	65354	37	10	3723
9	2	8	4	2	575	4	63859	25	28	3723
1	1	0	3	3	719	0	79299	0	0	3723
2	1	2	2	1	414	0	44535	0	0	3723
7	4	11	3	1	1317	7	1.4566e+005	235	243	3723
4	3	6	3	0	1391	1	1.5665e+005	5	0	3723
11	3	3	5	1	520	0	57709	0	0	3723
11	2	3	5	0	568	5	64552	130	314	3723
10	7	10	1	0	796	5	88511	106	71	3723
1	1	0	2	1	611	0	70842	0	0	3723
1	3	4	1	0	293	0	34637	0	0	3723
3	1	2	2	1	668	1	73776	53	0	3723
6	3	3	2	0	274	0	30332	0	0	3723
11	3	7	2	0	875	0	1395	0	0	3723
11	3	6	3	0	279	0	32881	0	0	3723
7	3	6	2	0	173	0	19574	0	0	3723
8	4	5	2	0	433	3	49682	49	17	3723
2	1	2	6	2	428	0	47162	0	0	3723
7	1	1	2	0	266	1	29921	10	5	3723
9	2	1	2	1	280	1	33052	10	5	3723
2	3	1	6	4	588	1	66641	35	87	3723
11	3	1	3	3	583	3	69065	26	0	3723
10	2	1	0	0	544	0	65145	0	0	3723
10	2	3	4	1	494	0	56303	0	0	3723
7	1	1	6	1	530	1	63029	10	5	3723
1	1	3	5	0	544	0	62143	0	0	3723
1	1	2	5	0	370	0	41891	0	0	3723
1	2	2	5	0	442	0	50889	0	0	3723
1	2	2	3	0	403	0	45273	0	0	3723
1	2	1	3	1	404	0	46816	0	0	3723
127	1	2	3	1	254	0	29359	0	0	3723
1	1	1	5	2	462	0	53399	0	0	3723
1	2	6	4	2	676	0	772	0	0	3723
4	2	2	1	1	457	0	51957	0	0	3723
1	2	1	3	1	490	0	56177	0	0	3723
11	3	4	0	0	533	0	59819	0	0	3723
1	1	4	3	0	553	0	62849	0	0	3723
1	1	2	7	3	591	0	67036	0	0	3723
2	1	4	2	1	713	0	80109	0	0	3723
91	1	2	4	1	165	0	17823	0	0	3723
91	1	2	4	1	165	8	17823	744	3192	3723
1	1	1	3	0	138	3	15153	0	3388	3723
1	1	1	3	0	138	26	15167	5204	16998	3723
1	1	1	4	1	204	31	24422	5204	20386	3723
1	1	1	4	1	204	0	24422	0	0	3723
1	1	1	4	1	199	31	22201	5204	20386	3723
1	1	1	4	1	198	1	22249	0	13828	3723
96	1	1	6	1	217	14	24486	7173	3150	3723
96	1	1	6	1	217	0	24486	0	0	3723
1	1	1	3	1	155	31	17614	5371	20386	3723
1	1	1	3	1	155	0	17548	0	0	3723
1	1	2	5	1	142	34	15758	7645	20386	3723
1	1	1	5	1	127	0	14235	0	0	3723
1	1	1	5	1	127	34	14234	7645	20386	3723
1	2	3	3	1	149	31	16722	19070	20386	3723
1	2	3	4	2	105	33	11415	19035	20426	3723
1	1	1	1	1	1	28	11124	18930	17236	3723
1	1	1	1	1	1	0	11135	0	0	3723
1	1	1	4	1	362	30	39092	18984	20386	3723
1	1	1	4	1	362	4	39062	2527	0	3723
1	1	2	3	1	176	29	19962	18984	20386	3723
1	1	2	3	1	176	0	19986	0	0	3723
6	1	1	7	1	285	0	30996	0	0	3723
5	1	3	2	2	390	1	44	4654	284	3723
4	1	2	1	0	253	1	28167	4654	284	3723
1	1	1	9	1	393	1	43786	4654	284	3723
3	3	2	5	0	307	0	34875	0	0	3723
1	1	1	2	1	249	0	28862	0	0	3723
1	2	14	2	3	471	7	54071	56	28	3723
136	5	4	2	2	434	0	50171	0	0	3723
3	1	5	6	4	564	0	63653	0	0	3723
7	4	6	2	0	293	0	32224	0	0	3723
9	4	2	2	0	1228	0	1.3751e+005	0	0	3723
125	1	1	6	4	501	0	55969	0	0	3723
11	3	10	4	0	240	3	26556	129	94	3723
11	3	14	4	0	246	3	27561	138	104	3723
11	3	10	2	0	265	2	29055	125	94	3723
11	5	12	2	0	394	2	44011	125	94	3723
11	3	12	3	0	305	3	33962	138	104	3723
11	3	10	4	0	223	2	24407	125	94	3723
11	3	11	5	0	359	2	39427	125	94	3723
11	3	16	5	1	733	9	84039	304	290	3723
81	0	2	2	1	289	0	31865	0	0	3723
1	3	5	2	1	138	0	14650	0	0	3723
1	1	2	4	1	142	30	162	18899	20391	3723
1	1	2	4	1	121	30	13907	18899	20391	3723
1	2	4	6	2	240	31	26503	18907	20391	3723
1	1	3	4	1	225	31	25039	19162	20391	3723
9	4	1	3	0	196	0	22379	0	0	3723
9	1	1	7	2	307	0	34883	0	0	3723
6	1	1	3	1	247	0	27816	0	0	3723
4	1	1	3	1	91	0	10275	0	0	3723
9	3	21	2	1	558	0	65869	0	0	3723
7	2	1	3	1	298	0	34378	0	0	3723
0	5	1	4	0	86	2	9660	50	0	3723
8	5	1	4	0	94	0	10375	0	0	3723
10	4	1	3	0	77	0	8482	0	0	3723
6	6	7	2	1	1222	0	1.3481e+005	0	0	3723
2	2	3	6	3	349	0	39190	0	0	3723
9	2	11	5	3	1080	1	1.2391e+005	3	0	3723
1	3	2	4	1	899	0	1.0285e+005	0	0	3723
6	2	5	7	2	1287	3	1.4606e+005	76	143	3723
2	2	2	2	1	447	0	50943	0	0	3723
7	1	1	0	0	364	0	40925	0	0	3723
8	4	1	4	0	110	0	12853	0	0	3723
3	5	2	5	1	126	3	13569	25	16	3723
10	3	1	1	0	620	0	71383	0	0	3723
11	4	2	0	0	291	0	33772	0	0	3723
9	3	3	7	4	606	0	69422	0	0	3723
7	2	1	2	1	434	0	48060	0	0	3723
6	2	2	0	0	167	0	18425	0	0	3723
9	4	2	2	1	294	0	32990	0	0	3723
6	3	6	5	3	446	0	50309	0	0	3723
2	2	4	4	2	737	0	84324	0	0	3723
1	2	1	4	2	143	0	16089	0	0	3723
1	2	1	7	1	557	3	63516	84	24	3723
2	1	1	4	1	595	0	67365	0	0	3723
1	2	1	6	1	492	0	55287	0	0	3723
1	0	1	1	1	4	0	45947	0	0	3723
1	2	1	1	1	289	0	33550	0	0	3723
1	2	2	3	2	429	0	527	0	0	3723
2	1	3	1	1	218	4	24138	53	0	3723
3	3	6	2	0	455	1	52678	23	0	3723
3	1	2	4	1	181	0	20278	0	0	3723
1	0	1	4	2	565	0	63992	0	0	3723
2	2	1	4	2	433	0	573	0	0	3723
3	1	1	4	1	1436	0	1.6505e+005	0	0	3723
2	2	1	1	0	478	0	54389	0	0	3723
11	4	3	1	0	1237	1	1.4049e+005	31	79	3723
2	3	4	3	0	523	6	57557	80	6	3723
1	1	2	2	1	649	0	70690	0	0	3723
6	7	9	3	0	1528	0	1.7546e+005	0	0	3723
101	2	1	1	0	440	0	49072	0	0	3723
1	3	7	3	1	1196	0	1.3673e+005	0	0	3723
1	2	1	1	0	440	0	49285	0	0	3723
3	3	7	5	2	1755	0	1.9897e+005	0	0	3723
2	3	7	5	2	1756	0	1.9887e+005	0	0	3723
47	2	1	1	0	440	0	49067	0	0	3723
1	3	7	5	1	1770	0	2.0222e+005	0	0	3723
119	2	1	1	0	438	0	49898	0	0	3723
1	2	1	1	0	438	0	49841	0	0	3723
1	3	7	5	1	1770	0	2.021e+005	0	0	3723
0	1	5	0	0	146	0	16049	0	0	3723
0	1	5	1	0	308	0	34507	0	0	3723
11	2	1	1	0	440	0	49056	0	0	3723
2	3	7	5	2	1755	0	1.9884e+005	0	0	3723
3	2	1	1	0	440	0	499	0	0	3723
2	3	7	5	2	1755	0	1.986e+005	0	0	3723
113	2	1	1	0	440	0	48953	0	0	3723
2	3	7	5	2	1755	0	1.9866e+005	0	0	3723
11	2	1	1	0	440	0	49187	0	0	3723
1	3	7	5	2	1755	0	1.9853e+005	0	0	3723
1	2	1	1	0	440	0	49445	0	0	3723
1	3	7	5	2	1604	0	1.8166e+005	0	0	3723
27	2	1	1	0	438	0	49689	0	0	3723
1	3	7	5	1	1770	0	2.0197e+005	0	0	3723
11	2	1	1	0	438	0	49835	0	0	3723
1	3	7	5	1	1770	0	2.021e+005	0	0	3723
33	2	1	1	0	440	0	49129	0	0	3723
1	3	7	5	1	1770	0	2.0196e+005	0	0	3723
1	2	1	1	0	438	0	49724	0	0	3723
113	2	1	1	0	440	0	48953	0	0	3723
92	2	1	1	0	440	0	49129	0	0	3723
3	3	7	5	2	1755	0	1.9857e+005	0	0	3723
2	3	7	5	2	1755	0	1.9856e+005	0	0	3723
34	3	7	5	1	1770	0	2.0204e+005	0	0	3723
17	2	1	1	0	438	0	49762	0	0	3723
11	2	1	1	0	440	0	49056	0	0	3723
1	3	7	5	2	1755	0	1.9866e+005	0	0	3723
50	3	7	5	2	1755	0	1.9852e+005	0	0	3723
24	2	1	1	0	440	0	49034	0	0	3723
2	3	7	5	2	1755	0	1.9856e+005	0	0	3723
92	2	1	1	0	440	0	49129	0	0	3723
11	1	0	1	0	438	0	49772	0	0	3723
46	2	4	5	1	1770	0	2.0212e+005	0	0	3723
34	3	7	5	1	1770	0	2.0204e+005	0	0	3723
17	2	1	1	0	438	0	49762	0	0	3723
1	3	7	7	3	1547	1	1.7831e+005	31	9	3723
4	1	0	2	1	781	0	89513	0	0	3723
102	2	1	1	0	478	0	53325	0	0	3723
2	3	7	5	2	1793	0	2.0282e+005	0	0	3723
1	1	1	1	0	413	0	48214	0	0	3723
1	3	7	4	1	1802	0	2.0797e+005	0	0	3723
2	1	1	6	2	423	0	46864	0	0	3723
1	3	7	7	3	1498	0	1.7237e+005	0	0	3723
127	2	1	1	0	440	0	48993	0	0	3723
1	2	1	1	0	440	0	49112	0	0	3723
2	3	7	5	2	1755	0	1.9862e+005	0	0	3723
1	3	7	5	2	1755	0	1.9865e+005	0	0	3723
1	3	7	4	1	1803	0	2.0771e+005	0	0	3723
1	1	1	1	0	414	0	48035	0	0	3723
2	1	0	2	0	825	0	94597	0	0	3723
33	1	0	1	0	440	0	49129	0	0	3723
2	3	4	5	2	1755	0	1.9846e+005	0	0	3723
2	3	7	5	2	1755	0	1.9855e+005	0	0	3723
113	2	1	1	0	440	0	48953	0	0	3723
127	2	1	1	0	440	0	48993	0	0	3723
1	3	7	5	2	1755	0	1.9841e+005	0	0	3723
112	2	4	5	2	1755	0	1.9866e+005	0	0	3723
1	2	1	1	0	440	0	493	0	0	3723
11	2	1	1	0	438	0	49771	0	0	3723
1	3	7	5	1	1770	0	2.0212e+005	0	0	3723
11	1	0	1	0	438	0	49847	0	0	3723
117	2	4	5	1	1598	0	1.8256e+005	0	0	3723
25	2	1	1	0	440	0	49122	0	0	3723
146	3	7	5	2	1755	0	1.9853e+005	0	0	3723
2	2	1	1	0	440	0	49274	0	0	3723
127	2	1	1	0	440	0	48993	0	0	3723
92	2	1	1	0	440	0	49129	0	0	3723
1	3	7	5	2	1755	0	1.989e+005	0	0	3723
96	3	7	5	2	1755	0	1.9857e+005	0	0	3723
1	3	7	5	2	1755	0	1.9856e+005	0	0	3723
1	1	2	3	0	850	0	96689	0	0	3723
1	3	7	5	2	1755	0	1.99e+005	0	0	3723
0	2	1	1	0	440	0	49309	0	0	3723
3	3	7	5	2	1749	0	1.982e+005	0	0	3723
81	2	1	1	0	440	0	49232	0	0	3723
1	2	1	1	0	440	0	495	0	0	3723
2	3	7	5	2	1755	0	1.9861e+005	0	0	3723
102	3	7	5	2	1755	0	1.9854e+005	0	0	3723
93	2	1	1	0	440	0	49098	0	0	3723
11	3	7	5	1	1770	0	2.0198e+005	0	0	3723
2	2	1	1	0	438	0	49736	0	0	3723
23	2	1	1	0	438	0	49867	0	0	3723
29	3	7	5	1	1770	0	2.0213e+005	0	0	3723
113	2	1	1	0	440	0	48953	0	0	3723
101	2	1	1	0	440	0	49072	0	0	3723
54	3	7	5	2	1756	0	1.9864e+005	0	0	3723
2	3	7	5	2	1755	0	1.9857e+005	0	0	3723
1	3	7	5	2	1755	0	1.9858e+005	0	0	3723
2	3	7	5	2	1755	0	1.9837e+005	0	0	3723
93	2	1	1	0	440	0	49098	0	0	3723
0	2	1	1	0	440	0	48965	0	0	3723
7	1	5	2	1	226	0	24956	0	0	3723
3	1	1	2	1	203	0	23778	0	0	3723
11	3	2	1	1	208	0	24553	0	0	3723
7	3	3	1	1	183	0	21562	0	0	3677
0	3	7	6	4	434	1	50569	0	0	3677
1	1	1	2	0	354	0	42279	0	0	3677
1	1	2	4	2	520	0	59445	0	0	3677
1	2	2	3	4	367	0	41439	0	0	3677
2	2	3	3	0	217	0	25757	0	0	3677
2	2	2	2	2	880	0	1282	0	0	3677
2	1	7	1	2	950	0	1.0821e+005	0	0	3677
3	1	0	2	2	964	0	1.0878e+005	0	0	3677
8	5	8	7	1	483	3	54705	53	24	3677
11	3	2	4	1	590	0	67731	0	0	3677
3	1	2	2	2	648	0	74393	0	0	3677
10	4	15	10	4	1468	6	1.6824e+005	0	30	3677
1	2	4	7	2	861	0	98806	0	0	3677
9	3	2	4	3	522	0	59156	0	0	3677
8	1	0	1	0	465	0	51116	0	0	3677
8	2	4	3	0	741	0	84373	0	0	3677
9	4	7	4	0	927	4	1.0443e+005	37	0	3677
2	2	3	1	0	133	0	15169	0	0	3677
4	3	3	3	2	259	0	29741	0	0	3677
2	1	6	2	2	970	0	1.0917e+005	0	0	3677
3	3	5	2	0	612	0	69694	0	0	3677
2	2	5	1	1	738	0	83973	0	0	3677
1	2	2	7	2	430	0	49034	0	0	3677
3	5	12	3	0	1522	0	1.7169e+005	0	0	3677
1	3	10	6	3	755	1	84828	6	0	3677
2	1	8	7	4	944	1	1.0852e+005	32	0	3677
1	1	11	5	1	582	2	66201	18	59	3677
6	3	5	1	0	689	0	78340	0	0	3677
1	1	3	8	1	582	0	67527	0	0	3677
3	1	2	3	1	1022	0	1.1589e+005	0	0	3677
9	3	4	3	0	705	1	78774	108	306	3677
5	2	7	9	1	1468	7	1.6681e+005	174	338	3677
3	3	10	2	0	487	0	55296	0	0	3677
3	3	6	7	1	1097	1	1.2462e+005	37	62	3677
2	2	3	4	1	1254	0	1.435e+005	0	0	3677
1	3	3	8	1	1504	0	1.7296e+005	0	0	3677
10	2	5	4	2	982	0	1.125e+005	0	0	3677
2	2	3	2	0	1121	0	1.2697e+005	0	0	3677
2	1	2	8	5	1411	0	1.627e+005	0	0	3677
1	1	0	1	2	919	0	1.034e+005	0	0	3677
3	2	2	1	1	860	0	98109	0	0	3677
1	2	2	3	0	380	0	42067	0	0	3677
1	1	7	7	2	702	1	80162	18	17	3677
2	1	3	2	0	585	0	67570	0	0	3677
3	5	7	8	2	382	0	43279	0	0	3677
7	0	0	2	1	413	0	47068	0	0	3677
2	3	11	4	2	1131	0	1.2851e+005	0	0	3677
2	2	5	2	0	435	4	48323	85	146	3677
2	1	3	1	2	618	0	70382	0	0	3677
6	3	5	3	1	258	4	27804	37	0	3677
0	2	4	3	1	132	2	13989	1	53	3677
8	2	2	3	1	132	2	13989	109	0	3677
8	2	3	3	1	131	3	14252	125	0	3677
0	2	1	3	1	131	3	14237	146	53	3677
8	3	4	3	2	136	18	15356	398	240	3677
7	2	5	4	1	103	19	11368	414	4	3677
1	1	4	1	2	694	0	76671	0	0	3677
2	2	2	2	2	1030	0	1.1793e+005	0	0	3677
5	1	3	3	0	242	0	27676	0	0	3677
2	2	3	1	0	554	0	62412	0	0	3677
6	1	3	2	2	265	0	29867	0	0	3677
1	2	2	4	0	683	0	78273	0	0	3677
4	3	5	1	0	674	0	77059	0	0	3677
4	3	6	2	0	655	2	75463	24	0	3677
2	1	4	6	2	1187	0	1.3507e+005	0	0	3677
115	2	4	4	2	706	0	80576	0	0	3677
1	1	0	2	1	119	0	13882	0	0	3677
2	1	2	1	1	434	0	48871	0	0	3677
1	1	3	6	1	586	0	66089	0	0	3677
5	1	4	2	0	320	0	36154	0	0	3677
2	1	2	1	1	151	0	17378	0	0	3677
11	1	12	5	3	1489	0	1.7146e+005	0	0	3677
3	1	2	1	1	304	0	34234	0	0	3677
2	1	3	7	4	1556	0	1.8034e+005	0	0	3677
1	1	1	4	2	689	0	78546	0	0	3677
1	1	1	4	2	853	0	96966	0	0	3677
4	1	6	1	1	410	3	46082	34	11	3677
2	3	7	6	0	629	0	71241	0	0	3677
1	1	4	1	2	886	3	1153	87	96	3677
3	3	2	2	0	421	1	48259	32	0	3677
1	1	3	3	2	473	0	54325	0	0	3677
1	1	3	3	2	468	0	54194	0	0	3677
86	3	4	5	1	517	1	61172	22	46	3677
91	1	3	5	1	638	0	74580	0	0	3677
4	1	1	5	3	833	3	93908	3	0	3677
3	2	5	1	0	474	0	53146	0	0	3677
114	1	1	3	1	456	0	50735	0	0	3677
1	1	1	4	1	188	0	21499	0	0	3677
103	1	3	1	0	80	1	9050	21	5	3677
2	1	2	2	0	90	1	10549	21	5	3677
11	2	6	1	0	226	1	26895	4654	284	3677
1	2	6	1	0	691	0	78764	0	0	3677
7	3	5	7	2	1867	0	2.0998e+005	0	0	3677
1	1	2	6	1	878	0	99225	0	0	3677
1	3	2	4	1	341	1	39727	9	6	3677
1	2	6	4	0	632	0	72309	0	0	3677
1	3	8	4	0	971	1	1.0943e+005	30	132	3677
8	3	8	1	0	417	2	47885	12	0	3677
2	1	4	2	1	627	14	71479	167	30	3677
1	2	3	4	2	570	0	66352	0	0	3677
1	2	5	6	1	399	0	45577	0	0	3677
1	2	2	6	1	380	1	43844	40	70	3677
4	3	6	3	0	1391	1	1.5665e+005	5	0	3677
1	1	5	2	2	1047	0	1.1889e+005	0	0	3677
2	2	3	1	2	863	0	1.0183e+005	0	0	3677
4	5	5	1	0	404	0	46065	0	0	3677
1	2	8	3	2	625	0	68232	0	0	3677
5	3	16	4	2	258	17	28916	215	266	3677
2	2	2	2	2	1068	0	1.2179e+005	0	0	3677
2	1	2	2	2	976	0	1.1257e+005	0	0	3677
1	1	4	3	1	366	0	40646	0	0	3677
2	2	2	5	3	565	0	66274	0	0	3677
1	1	2	2	2	996	0	1.1471e+005	0	0	3677
9	3	5	4	0	552	4	62994	49	44	3677
6	4	5	2	0	528	1	62263	19	57	3677
1	1	2	17	7	1178	0	1399	0	0	3677
1	1	2	17	7	1180	0	1.3017e+005	0	0	3677
2	2	2	8	4	790	0	91430	0	0	3677
1	1	3	4	2	1085	0	1.2453e+005	0	0	3677
3	5	9	5	2	843	0	95341	0	0	3677
2	2	4	4	1	460	0	52247	0	0	3677
2	2	3	3	1	406	0	46350	0	0	3677
2	1	6	5	2	898	0	1.0175e+005	0	0	3677
1	1	1	2	2	546	0	61287	0	0	3677
3	1	1	1	2	832	0	95690	0	0	3677
9	5	4	5	0	353	1	39742	60	120	3677
8	6	3	5	0	340	1	38204	60	120	3677
8	6	3	5	0	323	1	36149	60	120	3677
10	5	2	4	0	354	1	39942	60	120	3677
3	3	2	3	2	211	0	23855	0	0	3677
1	2	5	1	2	1170	0	1.2824e+005	0	0	3677
11	1	4	4	3	125	4	13661	282	204	3677
10	2	3	7	0	1664	4	1.8643e+005	282	204	3677
9	1	3	10	1	1203	4	1.3574e+005	282	204	3677
8	2	4	1	0	415	6	46651	321	212	3677
0	4	6	5	1	215	108	25079	9385	5160	3677
6	5	6	5	1	155	107	17910	9379	5160	3677
5	4	6	2	0	146	108	16511	9379	5160	3677
1	4	6	2	0	70	106	7716	8638	5117	3677
3	4	6	4	1	70	107	8278	9379	5160	3677
11	3	3	4	1	335	4	37687	282	204	3677
5	3	3	2	1	142	4	16151	282	204	3677
4	1	3	2	1	120	103	13616	9097	4956	3677
6	2	3	9	1	1733	106	1.9161e+005	9155	4956	3677
0	1	2	10	1	1224	103	1.3875e+005	9097	4956	3677
0	2	3	4	1	318	103	35298	9097	4956	3677
8	2	5	4	3	122	103	14288	9097	4956	3677
3	3	2	4	2	110	1	12513	43	40	3677
11	2	1	7	0	1460	0	1.623e+005	0	0	3677
9	2	1	10	1	1149	0	1.2946e+005	0	0	3677
10	3	1	2	0	654	0	74017	0	0	3677
10	2	1	1	0	422	0	46667	0	0	3677
11	3	1	3	0	317	0	36135	0	0	3677
7	2	3	1	0	251	0	27724	0	0	3677
9	2	2	4	0	212	1	24326	14	0	3677
3	1	4	1	1	407	0	46623	0	0	3677
2	3	2	3	2	1351	0	1.5305e+005	0	0	3677
10	1	5	1	2	883	0	1.0134e+005	0	0	3677
11	1	9	1	2	885	0	1.0172e+005	0	0	3677
10	1	11	1	1	581	0	65218	0	0	3677
11	1	6	6	2	557	0	63168	0	0	3677
2	1	2	4	2	1380	0	1.5506e+005	0	0	3677
1	2	5	3	1	409	2	46488	54	0	3677
9	3	21	2	1	558	0	65869	0	0	3677
2	2	4	1	1	177	0	19016	0	0	3677
2	2	6	2	1	486	0	54140	0	0	3677
1	1	0	4	1	232	0	27054	0	0	3677
1	2	5	4	1	415	0	47917	0	0	3677
1	2	5	4	1	556	0	63311	0	0	3677
1	1	1	2	2	1148	0	1.2799e+005	0	0	3677
4	2	4	3	2	683	0	74785	0	0	3677
167	2	6	4	2	352	3	37590	21	0	3677
6	2	5	7	2	1287	3	1.4606e+005	76	143	3677
7	3	6	2	0	505	0	57079	0	0	3677
3	2	4	9	4	1403	0	1.632e+005	0	0	3677
7	4	4	5	2	1226	0	1.384e+005	0	0	3677
1	2	2	2	1	785	0	85643	0	0	3677
1	2	3	3	0	398	0	45413	0	0	3677
2	2	4	1	0	333	0	38551	0	0	3677
4	2	18	11	1	1451	6	1.6829e+005	80	73	3677
2	1	6	5	2	1174	1	1.3431e+005	34	36	3677
1	1	0	2	2	949	0	1.0983e+005	0	0	3677
1	1	3	2	2	743	0	83473	0	0	3677
5	4	6	1	0	688	1	77867	7	0	3677
10	3	13	8	5	1359	0	1.5674e+005	0	0	3677
1	4	5	1	0	273	20	29995	7659	17216	3677
1	1	9	2	0	292	0	33102	0	0	3677
11	3	9	3	0	476	0	55213	0	0	3677
11	3	7	5	2	825	1	92926	4	0	3677
9	2	9	1	1	1314	3	1.4794e+005	0	0	3677
4	2	2	5	3	1093	0	1.2381e+005	0	0	3677
6	4	4	3	2	803	2	90560	27	45	3677
11	3	4	5	3	1514	1	1.7453e+005	20	0	3677
2	2	3	1	1	328	0	36985	0	0	3677
7	1	9	2	0	735	0	82194	0	0	3677
11	1	6	3	0	4	2	46605	2396	1	3677
10	1	3	1	0	388	0	42336	0	0	3677
3	3	0	2	2	1094	0	1.269e+005	0	0	3677
2	2	1	2	2	759	0	86833	0	0	3677
2	2	5	7	2	596	1	66906	60	0	3677
1	2	4	4	0	594	0	67688	0	0	3677
6	2	6	1	0	649	0	73554	0	0	3677
6	1	7	4	0	435	1	49146	7	9	3677
7	1	7	3	0	588	1	67683	11	0	3677
4	3	7	1	0	1160	0	1.3211e+005	0	0	3677
4	2	6	3	2	1025	0	1.2023e+005	0	0	3677
4	1	6	3	0	672	1	74709	11	0	3677
1	4	9	11	1	769	1	89995	4	0	3677
2	3	9	13	2	1428	8	1.6422e+005	228	269	3677
1	2	5	9	2	656	0	74371	0	0	3677
2	1	1	3	2	276	0	31257	0	0	3677
3	2	2	4	0	226	0	26471	0	0	3677
2	1	2	1	1	291	0	32689	0	0	3677
1	2	5	7	4	1619	0	1.8441e+005	0	0	3677
2	2	3	1	2	772	0	88648	0	0	3677
1	1	3	3	2	391	0	43518	0	0	3677
7	3	6	16	4	1071	11	1.1864e+005	4578	19	3677
3	1	2	1	0	505	0	56638	0	0	3677
3	3	2	2	1	901	0	1025	0	0	3677
2	1	5	6	0	587	0	66544	0	0	3677
3	1	4	1	1	647	0	72687	0	0	3677
3	3	6	2	0	854	0	96365	0	0	3677
1	3	7	3	1	1196	0	1.3673e+005	0	0	3677
128	2	1	2	0	294	0	33227	0	0	3677
3	3	7	5	2	1755	0	1.9897e+005	0	0	3677
2	3	7	5	2	1756	0	1.9887e+005	0	0	3677
1	3	7	5	1	1770	0	2.0222e+005	0	0	3677
1	1	0	0	0	280	0	32639	0	0	3677
1	3	7	5	1	1770	0	2.021e+005	0	0	3677
2	3	7	5	2	1755	0	1.9884e+005	0	0	3677
2	3	7	5	2	1755	0	1.986e+005	0	0	3677
2	3	7	5	2	1755	0	1.9866e+005	0	0	3677
1	3	7	5	2	1755	0	1.9853e+005	0	0	3677
1	3	7	5	2	1604	0	1.8166e+005	0	0	3677
1	3	7	5	1	1770	0	2.0197e+005	0	0	3677
1	3	7	5	1	1770	0	2.021e+005	0	0	3677
1	3	7	5	1	1770	0	2.0196e+005	0	0	3677
3	3	7	5	2	1755	0	1.9857e+005	0	0	3677
2	3	7	5	2	1755	0	1.9856e+005	0	0	3677
1	2	2	5	0	759	0	87364	0	0	3677
1	1	0	3	2	443	0	50320	0	0	3677
34	3	7	5	1	1770	0	2.0204e+005	0	0	3677
1	3	7	5	2	1755	0	1.9866e+005	0	0	3677
50	3	7	5	2	1755	0	1.9852e+005	0	0	3677
2	3	7	5	2	1755	0	1.9856e+005	0	0	3677
46	2	4	5	1	1770	0	2.0212e+005	0	0	3677
34	3	7	5	1	1770	0	2.0204e+005	0	0	3677
2	1	0	3	2	804	0	92250	0	0	3677
1	3	7	7	3	1547	1	1.7831e+005	31	9	3677
1	2	1	2	1	290	0	34027	0	0	3677
2	3	7	5	2	1793	0	2.0282e+005	0	0	3677
1	3	7	4	1	1802	0	2.0797e+005	0	0	3677
2	4	5	2	1	314	0	34185	0	0	3677
1	1	1	1	0	453	1	52048	10	6	3677
1	2	1	2	1	290	0	341	0	0	3677
1	3	7	7	3	1498	0	1.7237e+005	0	0	3677
2	3	7	5	2	1755	0	1.9862e+005	0	0	3677
1	3	7	5	2	1755	0	1.9865e+005	0	0	3677
1	3	7	4	1	1803	0	2.0771e+005	0	0	3677
1	1	0	2	2	758	0	86663	0	0	3677
65	2	0	3	3	705	0	82248	0	0	3677
1	1	2	1	2	843	0	97610	0	0	3677
2	3	4	5	2	1755	0	1.9846e+005	0	0	3677
2	3	7	5	2	1755	0	1.9855e+005	0	0	3677
1	3	7	5	2	1755	0	1.9841e+005	0	0	3677
112	2	4	5	2	1755	0	1.9866e+005	0	0	3677
1	3	7	5	1	1770	0	2.0212e+005	0	0	3677
117	2	4	5	1	1598	0	1.8256e+005	0	0	3677
3	1	0	2	2	1341	0	1.5128e+005	0	0	3677
146	3	7	5	2	1755	0	1.9853e+005	0	0	3677
1	3	7	5	2	1755	0	1.989e+005	0	0	3677
96	3	7	5	2	1755	0	1.9857e+005	0	0	3677
1	3	7	5	2	1755	0	1.9856e+005	0	0	3677
105	1	1	4	0	472	0	56413	0	0	3677
1	0	1	1	0	145	2	15977	3	7	3677
1	3	7	5	2	1755	0	1.99e+005	0	0	3677
3	3	7	5	2	1749	0	1.982e+005	0	0	3677
1	1	0	2	2	607	0	69663	0	0	3677
2	3	7	5	2	1755	0	1.9861e+005	0	0	3677
102	3	7	5	2	1755	0	1.9854e+005	0	0	3677
11	3	7	5	1	1770	0	2.0198e+005	0	0	3677
29	3	7	5	1	1770	0	2.0213e+005	0	0	3677
1	0	0	2	1	363	0	42109	0	0	3677
1	0	0	3	2	317	0	35358	0	0	3677
2	2	1	4	2	1133	0	1.3012e+005	0	0	3677
54	3	7	5	2	1756	0	1.9864e+005	0	0	3677
2	3	7	5	2	1755	0	1.9857e+005	0	0	3677
1	3	7	5	2	1755	0	1.9858e+005	0	0	3677
2	3	7	5	2	1755	0	1.9837e+005	0	0	3677
1	1	1	3	2	470	0	55077	0	0	3677
3	1	1	2	1	203	0	23778	0	0	3677
1	2	2	1	2	786	0	91084	0	0	3677
1	1	4	0	0	704	0	82816	0	0	3677
6	4	5	2	2	433	1	49020	0	0	3677
3	0	2	3	1	856	0	97663	0	0	8270
0	3	7	6	4	434	1	50569	0	0	8270
2	2	5	4	1	347	0	39635	0	0	8270
2	1	3	6	1	348	1	36849	39	150	8270
1	1	3	6	1	348	0	36732	0	0	8270
2	1	3	6	1	375	0	40370	0	0	8270
1	0	3	6	1	360	3	39618	23	121	8270
1	0	3	6	1	351	0	37648	0	0	8270
1	0	1	7	1	361	0	39348	0	0	8270
4	3	5	7	1	761	0	84544	0	0	8270
8	2	8	2	1	344	3	39344	43	96	8270
1	3	7	2	1	360	0	41631	0	0	8270
4	5	4	3	3	764	0	85840	0	0	8270
2	2	2	3	3	749	0	85236	0	0	8270
6	2	2	3	2	359	0	39621	0	0	8270
1	0	2	5	1	460	0	50126	0	0	8270
3	1	2	2	0	514	0	57093	0	0	8270
9	1	4	4	1	165	0	18865	0	0	8270
3	3	1	3	1	952	0	1.0776e+005	0	0	8270
1	1	2	4	2	520	0	59445	0	0	8270
1	2	2	3	4	367	0	41439	0	0	8270
3	1	3	4	2	333	0	35662	0	0	8270
2	2	2	2	2	880	0	1282	0	0	8270
2	1	7	1	2	950	0	1.0821e+005	0	0	8270
3	1	0	2	2	964	0	1.0878e+005	0	0	8270
9	3	4	2	2	588	0	65685	0	0	8270
11	2	3	5	1	288	0	33347	0	0	8270
2	4	2	4	0	429	0	48349	0	0	8270
2	1	1	4	0	430	0	48371	0	0	8270
3	3	1	4	1	476	3	53034	74	68	8270
1	1	2	6	1	382	0	41582	0	0	8270
1	2	0	6	1	417	0	46099	0	0	8270
4	1	11	4	1	7	1	80692	4	10	8270
11	4	1	4	1	166	0	18517	0	0	8270
1	1	2	8	3	594	4	67901	224	217	8270
1	2	4	2	1	221	1	24859	29	60	8270
1	1	4	2	2	1433	0	1.6049e+005	0	0	8270
4	2	2	1	2	608	2	71358	12	9	8270
2	2	3	4	2	142	1	15536	27	20	8270
3	1	2	2	2	648	0	74393	0	0	8270
2	4	4	2	2	155	2	17143	40	38	8270
1	2	5	1	0	482	0	53863	0	0	8270
10	2	7	5	2	506	0	57053	0	0	8270
3	2	2	1	1	274	0	31517	0	0	8270
4	3	3	3	2	259	0	29741	0	0	8270
2	1	4	2	2	269	0	30166	0	0	8270
2	1	6	2	2	970	0	1.0917e+005	0	0	8270
3	3	9	2	1	704	3	80690	58	19	8270
1	0	2	4	2	312	0	35646	0	0	8270
1	0	1	3	0	225	0	25152	0	0	8270
1	0	1	6	1	357	0	38166	0	0	8270
1	0	1	6	1	357	0	38097	0	0	8270
2	2	8	4	2	522	0	57584	0	0	8270
2	1	9	4	2	416	0	46098	0	0	8270
7	1	1	2	0	490	0	54174	0	0	8270
5	4	1	2	1	1319	1	1.5146e+005	34	10	8270
2	2	2	1	1	82	5	9356	0	120	8270
4	2	14	6	0	2222	2	2.5567e+005	115	92	8270
3	2	4	3	0	143	0	16126	0	0	8270
2	1	2	1	2	430	0	49829	0	0	8270
1	3	2	2	2	814	0	89286	0	0	8270
124	0	2	2	2	187	0	20614	0	0	8270
2	1	2	8	5	1411	0	1.627e+005	0	0	8270
1	1	0	1	2	919	0	1.034e+005	0	0	8270
176	4	2	1	1	359	0	41099	0	0	8270
4	2	5	3	3	529	0	60311	0	0	8270
1	1	1	4	2	585	0	67503	0	0	8270
1	2	2	3	0	380	0	42067	0	0	8270
1	0	4	7	1	386	0	41042	0	0	8270
4	2	1	3	2	965	0	1.085e+005	0	0	8270
2	4	5	2	1	830	0	94572	0	0	8270
1	0	4	3	2	158	7	17507	145	257	8270
1	1	3	2	0	468	0	54368	0	0	8270
2	1	2	3	0	431	0	48190	0	0	8270
1	1	1	5	1	366	0	42385	0	0	8270
4	1	2	3	2	881	5	99403	156	105	8270
1	1	1	2	2	141	0	16011	0	0	8270
1	1	2	2	2	560	0	63139	0	0	8270
1	1	1	2	2	121	0	13245	0	0	8270
2	2	4	3	2	510	0	56328	0	0	8270
3	3	1	1	1	153	0	17103	0	0	8270
1	2	4	2	2	730	0	79383	0	0	8270
1	1	2	2	0	274	0	31327	0	0	8270
1	1	2	2	0	285	0	32339	0	0	8270
2	1	3	1	2	618	0	70382	0	0	8270
1	1	2	2	0	489	0	55204	0	0	8270
3	1	4	2	2	551	0	60520	0	0	8270
2	2	2	2	2	1030	0	1.1793e+005	0	0	8270
113	2	4	2	2	1502	0	1.6611e+005	0	0	8270
2	0	2	6	2	551	0	63569	0	0	8270
1	1	2	3	2	639	0	72756	0	0	8270
1	0	2	3	1	342	12	37740	90	178	8270
1	0	1	7	1	799	0	87721	0	0	8270
1	2	1	2	1	116	0	13641	0	0	8270
8	4	4	2	1	551	0	63535	0	0	8270
3	1	6	5	1	503	0	57702	0	0	8270
0	2	6	5	1	357	10	39979	141	448	8270
2	1	3	7	4	1556	0	1.8034e+005	0	0	8270
1	0	1	2	1	464	0	54096	0	0	8270
1	1	4	4	1	492	0	56530	0	0	8270
1	1	6	7	4	728	0	84984	0	0	8270
1	1	4	1	2	886	3	1153	87	96	8270
2	2	4	5	1	671	3	77353	32	80	8270
2	6	8	3	3	1017	0	1.1665e+005	0	0	8270
3	2	6	3	1	1562	0	1.8019e+005	0	0	8270
1	1	3	2	2	790	0	89397	0	0	8270
1	1	0	3	2	670	0	76317	0	0	8270
1	1	3	3	2	473	0	54325	0	0	8270
1	1	3	3	2	468	0	54194	0	0	8270
4	1	3	7	0	1083	0	1.245e+005	0	0	8270
1	0	1	3	0	767	0	85860	0	0	8270
10	3	3	3	2	441	0	49647	0	0	8270
1	1	3	5	2	429	0	48189	0	0	8270
1	1	2	3	0	244	0	27427	0	0	8270
1	3	8	4	0	971	1	1.0943e+005	30	132	8270
7	3	6	6	3	587	2	65354	37	10	8270
1	1	0	3	3	719	0	79299	0	0	8270
4	3	4	3	1	267	1	30354	16	5	8270
5	4	3	6	2	748	0	86029	0	0	8270
1	1	5	2	2	1047	0	1.1889e+005	0	0	8270
2	2	3	1	2	863	0	1.0183e+005	0	0	8270
2	2	2	2	2	1068	0	1.2179e+005	0	0	8270
2	2	2	2	2	701	0	81274	0	0	8270
2	1	2	2	2	976	0	1.1257e+005	0	0	8270
127	5	3	2	1	335	0	38342	0	0	8270
6	4	7	5	1	918	1	1.074e+005	22	58	8270
7	3	8	8	2	1029	0	1.1748e+005	0	0	8270
8	3	3	5	2	337	0	39099	0	0	8270
7	2	2	4	0	399	0	45992	0	0	8270
1	4	2	1	1	336	0	39184	0	0	8270
1	3	1	1	1	378	0	44488	0	0	8270
1	2	1	1	1	374	0	42923	0	0	8270
2	2	4	2	0	376	0	42690	0	0	8270
3	1	3	3	0	325	0	36666	0	0	8270
6	2	9	7	2	330	0	37024	0	0	8270
118	3	1	5	2	286	0	32675	0	0	8270
1	1	2	2	2	996	0	1.1471e+005	0	0	8270
1	1	2	1	0	334	0	39207	0	0	8270
1	1	4	2	2	904	1	1.0272e+005	23	24	8270
7	1	1	2	0	266	1	29921	10	5	8270
7	1	1	6	1	530	1	63029	10	5	8270
5	2	1	3	2	406	0	47068	0	0	8270
2	1	4	2	2	979	2	1.1141e+005	116	50	8270
3	6	3	1	2	706	0	79434	0	0	8270
1	0	1	6	1	334	2	37019	45	206	8270
3	2	1	5	2	371	0	43038	0	0	8270
2	2	2	8	4	790	0	91430	0	0	8270
3	3	4	6	3	487	0	55230	0	0	8270
1	3	6	9	4	1169	0	1342	0	0	8270
9	5	5	3	1	121	0	13940	0	0	8270
6	2	6	5	2	684	0	78836	0	0	8270
1	1	1	2	2	546	0	61287	0	0	8270
3	1	1	1	2	832	0	95690	0	0	8270
1	2	6	2	2	446	0	582	0	0	8270
1	1	4	3	3	19	0	1.1329e+005	0	0	8270
1	1	9	3	3	17	0	1.1283e+005	0	0	8270
1	2	5	1	2	1170	0	1.2824e+005	0	0	8270
1	1	2	7	3	591	0	67036	0	0	8270
11	1	4	4	3	125	4	13661	282	204	8270
10	2	3	7	0	1664	4	1.8643e+005	282	204	8270
1	4	6	2	0	70	106	7716	8638	5117	8270
3	4	6	4	1	70	107	8278	9379	5160	8270
8	2	5	4	3	122	103	14288	9097	4956	8270
3	3	2	4	2	110	1	12513	43	40	8270
11	2	1	7	0	1460	0	1.623e+005	0	0	8270
10	1	5	1	2	883	0	1.0134e+005	0	0	8270
11	1	9	1	2	885	0	1.0172e+005	0	0	8270
11	1	6	6	2	557	0	63168	0	0	8270
2	1	2	4	2	1380	0	1.5506e+005	0	0	8270
8	2	2	6	4	1341	0	1.4934e+005	0	0	8270
9	3	3	4	1	231	0	27045	0	0	8270
1	2	3	4	2	448	1	52167	6	12	8270
1	2	3	2	1	610	0	65618	0	0	8270
9	3	4	7	0	768	4	85385	835	212	8270
0	3	2	7	0	926	5	1.0364e+005	809	124	8270
1	1	1	2	2	1148	0	1.2799e+005	0	0	8270
1	0	1	6	3	560	0	63856	0	0	8270
7	1	5	6	3	751	0	85480	0	0	8270
3	3	2	7	0	876	0	98944	0	0	8270
2	3	2	7	0	929	0	1.0395e+005	0	0	8270
11	2	5	1	0	99	10	11285	307	403	8270
1	1	4	1	2	829	0	965	0	0	8270
7	6	15	5	1	562	2	63262	36	136	8270
1	4	3	5	3	904	2	1796	3	5	8270
1	1	3	5	3	726	0	81178	0	0	8270
6	2	1	2	1	382	0	44637	0	0	8270
3	4	7	1	0	619	0	71071	0	0	8270
1	3	5	4	2	274	0	30764	0	0	8270
3	2	4	9	4	1403	0	1.632e+005	0	0	8270
8	3	3	5	2	353	0	41468	0	0	8270
5	2	14	4	0	102	1	11158	12	21	8270
1	2	1	2	0	221	0	25514	0	0	8270
4	3	4	6	1	461	1	52290	7	6	8270
1	1	0	2	2	949	0	1.0983e+005	0	0	8270
1	1	3	2	2	743	0	83473	0	0	8270
6	4	6	3	0	917	4	1.0273e+005	8	0	8270
1	2	3	1	0	299	0	33191	0	0	8270
106	1	2	1	0	268	0	30258	0	0	8270
1	5	5	1	1	336	0	39312	0	0	8270
1	2	2	9	1	983	0	1159	0	0	8270
2	0	1	2	1	322	0	37107	0	0	8270
2	0	1	3	2	250	0	28252	0	0	8270
11	3	4	2	0	1066	2	1.207e+005	51	88	8270
3	3	0	2	2	1094	0	1.269e+005	0	0	8270
2	2	1	2	2	759	0	86833	0	0	8270
1	2	4	5	2	345	6	382	2583	294	8270
2	2	5	7	2	596	1	66906	60	0	8270
2	2	4	5	2	321	0	38128	0	0	8270
0	1	12	7	4	309	7	34843	197	187	8270
1	1	3	1	2	450	0	51823	0	0	8270
1	1	1	3	1	946	0	1.0772e+005	0	0	8270
1	1	1	1	1	150	0	16734	0	0	8270
1	4	2	2	1	758	0	87880	0	0	8270
2	2	2	9	5	781	0	88630	0	0	8270
11	3	7	5	4	471	7	53623	237	398	8270
4	1	4	3	1	1872	0	2.1678e+005	0	0	8270
2	1	7	4	1	1950	9	2.2484e+005	153	351	8270
1	1	4	2	2	528	0	61224	0	0	8270
1	2	5	7	4	1619	0	1.8441e+005	0	0	8270
5	1	13	1	2	836	0	91124	0	0	8270
1	3	4	2	2	913	1	1340	7	0	8270
2	2	3	1	2	772	0	88648	0	0	8270
6	1	4	4	1	566	4	64018	44	30	8270
5	4	3	7	2	1274	0	1.4496e+005	0	0	8270
1	1	1	1	1	944	0	1.0756e+005	0	0	8270
1	0	3	6	1	356	0	386	0	0	8270
108	0	0	1	0	78	0	9173	0	0	8270
1	0	0	2	1	180	0	20596	0	0	8270
86	0	1	4	0	368	0	40121	0	0	8270
2	1	1	2	2	794	0	91077	0	0	8270
90	0	0	1	0	148	0	16603	0	0	8270
2	1	1	3	2	465	0	53240	0	0	8270
1	3	7	7	3	1547	1	1.7831e+005	31	9	8270
1	2	1	2	1	290	0	34027	0	0	8270
1	1	1	1	0	413	0	48214	0	0	8270
1	3	7	4	1	1802	0	2.0797e+005	0	0	8270
1	2	3	4	0	630	0	72307	0	0	8270
1	2	1	2	1	290	0	341	0	0	8270
1	3	7	7	3	1498	0	1.7237e+005	0	0	8270
1	2	1	4	0	365	0	41637	0	0	8270
1	3	7	4	1	1803	0	2.0771e+005	0	0	8270
1	1	1	1	0	414	0	48035	0	0	8270
1	1	0	2	2	758	0	86663	0	0	8270
1	1	1	1	0	530	0	60799	0	0	8270
65	2	0	3	3	705	0	82248	0	0	8270
1	1	2	1	2	843	0	97610	0	0	8270
3	1	0	2	2	1341	0	1.5128e+005	0	0	8270
1	0	0	4	0	376	0	41127	0	0	8270
1	1	0	4	0	365	0	39976	0	0	8270
1	1	0	2	2	607	0	69663	0	0	8270
6	2	4	5	0	219	2	25350	114	23	8270
11	4	4	7	2	282	1	32086	0	10	8270
1	0	1	4	0	376	0	41164	0	0	8270
2	2	1	4	2	1133	0	1.3012e+005	0	0	8270
1	1	1	3	2	470	0	55077	0	0	8270
1	2	2	1	2	786	0	91084	0	0	8270
1	2	3	1	2	810	0	92468	0	0	8270
4	3	4	7	1	825	0	93276	0	0	8270
1	1	4	3	2	880	1	98866	0	11	8270
1	2	5	2	1	174	1	19855	0	5	8270
3	2	3	1	0	486	0	55072	0	0	8270
