# Supplementary material for: A three-way approach for protein function classification
Source: PLoS One. 2017 Feb 24;12(2):e0171702. doi: 10.1371/journal.pone.0171702 (PMC5325230; doi:10.1371/journal.pone.0171702)
Supplement: S1 File — The code (Python/Bash/Matlab) and data files along with instructions are provided as a zip file. (ZIP) [file pone.0171702.s001.zip › Protein_Functions_TWD_data_code/data/data_5_classes_descritized.dat]

1	1	2	3	1	1	1	1	1	1	1
1	1	2	3	1	2	1	2	1	1	1
1	5	4	2	2	1	1	1	1	1	1
1	1	2	9	10	5	2	5	1	1	1
1	3	2	3	2	2	1	2	1	1	1
1	4	2	3	2	2	1	2	1	1	1
1	7	7	2	4	1	1	1	1	1	1
1	1	1	3	2	1	1	1	1	1	1
1	2	1	4	3	3	1	3	1	1	1
1	1	2	2	1	2	1	2	1	1	1
1	2	2	3	2	2	1	2	1	1	1
1	3	2	4	2	2	1	2	1	1	1
1	1	1	2	3	3	1	3	1	1	1
1	1	2	3	3	2	1	2	1	1	1
1	1	2	2	1	2	1	2	1	1	1
1	1	2	2	1	2	1	2	1	1	1
1	1	1	2	1	1	1	1	1	1	1
1	1	1	2	1	1	1	1	1	1	1
1	2	2	3	3	2	1	2	1	1	1
1	1	2	5	3	2	1	2	1	1	1
1	1	2	3	3	2	1	2	1	1	1
1	1	1	9	6	4	1	4	1	1	1
1	3	3	2	2	1	1	1	1	1	1
1	2	2	2	2	1	1	1	1	1	1
1	4	3	2	1	2	1	1	1	1	1
1	1	2	4	2	2	1	2	1	1	1
1	1	2	4	2	2	1	2	1	1	1
1	1	1	3	3	1	1	1	1	1	1
1	3	3	5	2	2	1	2	1	1	1
1	2	2	5	2	3	1	3	1	1	1
1	3	3	4	2	3	1	3	1	1	1
1	4	2	4	2	4	1	4	1	1	1
1	6	3	4	2	4	1	4	1	1	1
1	4	2	4	2	4	1	4	1	1	1
1	3	3	4	2	3	1	3	1	1	1
1	5	3	4	2	3	1	3	1	1	1
1	6	4	4	4	2	1	2	1	1	1
1	2	2	3	4	2	1	2	1	1	1
1	2	3	4	7	6	1	6	1	1	1
1	2	4	5	2	3	1	3	1	1	1
6	2	3	5	2	3	1	3	1	1	1
1	2	2	5	2	3	1	3	1	1	1
1	5	1	4	2	2	1	2	3	2	1
1	4	1	5	2	2	1	1	3	2	1
1	2	5	6	7	5	1	5	1	1	1
1	2	3	4	3	3	1	3	1	1	1
1	2	2	5	4	1	1	2	1	1	1
1	2	1	4	3	3	1	3	1	1	1
1	1	4	3	4	4	1	3	1	1	1
1	4	2	4	2	1	1	1	1	1	1
1	1	1	2	1	1	1	1	1	1	1
1	4	1	3	2	3	1	3	1	1	1
1	1	1	3	2	2	1	2	1	1	1
1	2	2	3	4	4	1	4	1	1	1
1	3	1	4	3	5	1	5	1	1	1
1	4	2	4	6	3	1	3	1	1	1
1	2	2	2	1	1	1	1	1	1	1
1	2	2	2	1	1	1	1	1	1	1
1	5	3	3	3	1	1	1	1	1	1
1	2	2	3	4	2	1	2	1	1	1
1	2	3	5	6	2	1	2	1	1	1
1	1	3	5	6	2	1	2	1	1	1
1	5	1	2	2	1	1	1	1	1	1
1	3	1	2	2	1	1	1	1	1	1
1	1	2	2	3	1	1	1	1	1	1
1	1	2	3	2	1	1	1	1	1	1
1	1	1	6	4	3	1	3	1	1	1
1	8	3	4	6	2	1	2	1	1	1
1	3	1	1	1	2	1	2	1	1	1
1	3	2	3	4	2	1	2	1	1	1
1	8	8	5	2	2	1	2	1	1	1
1	3	5	4	6	2	1	2	1	1	1
1	3	2	3	1	2	1	2	1	1	1
1	3	5	2	3	2	1	2	1	1	1
1	5	10	3	4	1	1	1	1	1	1
1	2	1	3	2	1	1	1	1	1	1
1	1	2	2	2	1	1	1	1	1	1
1	4	6	6	6	3	1	4	1	1	1
1	1	2	4	4	2	1	1	1	1	1
1	2	2	4	3	2	1	2	1	1	1
1	6	4	3	3	1	1	3	1	1	1
1	3	4	4	6	2	1	2	1	1	1
1	1	2	3	1	1	1	1	1	1	1
1	3	1	2	1	1	1	1	1	1	1
1	3	2	2	1	2	1	2	1	1	1
1	2	2	3	4	1	1	1	1	1	1
1	2	3	3	4	1	1	1	1	1	1
1	2	2	2	1	2	1	2	1	1	1
1	5	5	3	4	2	1	2	1	1	1
1	3	1	4	6	5	1	5	1	1	1
1	1	2	2	3	2	1	2	1	1	1
1	1	2	2	3	2	1	2	1	1	1
1	2	1	2	1	1	1	1	1	1	1
1	2	2	4	6	2	1	2	1	1	1
1	4	3	4	6	2	1	2	1	1	1
1	2	2	4	6	3	1	3	1	1	1
1	1	1	4	6	2	1	2	1	1	1
1	2	2	4	6	2	1	2	1	1	1
1	2	1	4	6	2	1	2	1	1	1
1	2	1	4	6	2	1	2	1	1	1
1	7	2	4	6	1	1	1	1	1	1
1	2	1	3	4	2	1	2	1	1	1
1	1	1	4	4	2	1	2	1	1	1
1	1	2	3	4	1	1	1	1	1	1
1	1	1	3	4	2	1	2	1	1	1
1	1	2	2	1	2	1	2	1	1	1
1	2	1	4	6	2	1	2	1	1	1
1	3	3	4	6	2	1	2	1	1	1
1	1	1	4	4	2	1	2	1	1	1
1	2	1	4	4	3	1	3	1	1	1
1	2	3	5	3	1	1	1	1	1	1
1	5	5	2	1	4	1	4	1	1	1
1	3	4	4	4	2	1	2	1	1	1
1	1	4	4	6	2	1	2	1	1	1
1	1	1	3	1	2	1	2	1	1	1
1	2	1	4	6	2	1	2	1	1	1
1	1	2	4	6	2	1	2	1	1	1
1	1	2	10	8	4	1	4	1	1	1
1	5	3	5	1	9	1	9	1	1	1
1	3	2	1	1	2	1	2	1	1	1
1	2	2	2	1	3	1	3	1	1	1
1	3	1	5	4	3	1	3	1	1	1
1	1	1	5	4	3	1	3	1	1	1
1	1	2	2	1	2	1	2	1	1	1
1	1	4	3	3	2	1	2	1	1	1
1	1	1	3	3	1	1	1	1	1	1
1	1	1	2	3	1	1	1	1	1	1
6	1	2	4	2	1	1	1	1	1	1
1	1	2	4	2	1	1	1	1	1	1
1	3	1	6	3	5	1	5	1	1	1
1	1	1	2	1	1	1	1	1	1	1
1	3	1	4	6	1	1	1	1	1	1
5	3	2	1	1	2	1	1	1	1	1
1	1	1	2	3	1	1	1	1	1	1
1	3	1	3	6	2	1	2	1	1	1
1	1	1	3	3	1	1	1	1	1	1
1	1	2	3	3	1	1	1	1	1	1
1	4	1	3	3	2	1	2	1	1	1
1	3	2	4	4	2	1	1	1	1	1
1	1	1	3	4	2	1	2	1	1	1
6	1	1	2	1	1	1	1	1	1	1
1	3	5	3	3	3	1	3	1	1	1
1	4	5	4	6	1	1	1	1	1	1
1	1	2	5	3	2	1	2	1	1	1
1	2	2	5	2	2	1	2	1	1	1
1	2	2	3	2	1	1	1	1	1	1
1	2	1	4	2	2	1	2	1	1	1
1	3	1	1	1	1	1	1	1	1	1
1	1	4	5	6	4	1	4	1	1	1
1	2	1	3	3	2	1	2	1	1	1
1	2	4	3	1	1	2	1	1	1	1
1	2	2	3	4	3	1	3	1	1	1
1	2	1	3	3	1	1	1	1	1	1
1	1	2	3	3	2	1	2	1	1	1
1	1	1	2	1	1	1	1	1	1	1
1	1	2	1	1	2	1	2	1	1	1
1	2	2	3	6	2	1	2	1	1	1
1	1	2	1	1	2	1	2	1	1	1
1	1	1	4	1	1	1	1	1	1	1
1	1	1	5	3	2	1	2	1	1	1
1	2	3	3	4	2	1	2	1	1	1
1	1	2	2	3	2	1	2	1	1	1
1	3	3	4	6	2	1	2	1	1	1
1	2	1	3	1	2	1	2	1	1	1
1	1	1	9	10	5	1	5	1	1	1
1	1	2	4	3	3	1	3	1	1	1
1	1	1	4	2	1	1	1	1	1	1
1	1	1	4	2	2	1	2	1	1	1
5	2	2	3	3	2	1	2	1	1	1
1	2	5	4	6	1	1	1	1	1	1
1	1	1	3	4	2	1	2	1	1	1
1	1	2	3	3	3	1	3	1	1	1
1	10	4	3	4	2	1	2	1	1	1
1	4	3	5	3	2	1	2	1	1	1
6	1	3	3	2	2	1	1	1	1	1
1	2	3	4	4	4	1	4	1	1	1
1	6	3	3	2	2	1	2	1	1	1
8	6	4	3	4	2	1	2	1	1	1
6	7	2	3	4	2	1	2	1	1	1
1	1	2	3	4	2	1	2	1	1	1
1	2	2	3	4	2	1	2	1	1	1
7	2	3	3	4	2	1	2	1	1	1
6	1	2	4	3	2	1	2	1	1	1
1	4	2	3	4	2	1	2	1	1	1
6	2	4	3	4	2	1	2	1	1	1
1	1	2	3	3	2	1	2	1	1	1
6	2	1	3	4	2	1	1	1	1	1
6	2	2	3	3	2	1	2	1	1	1
1	1	2	3	4	2	1	2	1	1	1
6	1	4	3	2	2	3	2	1	1	1
1	3	4	3	3	1	1	1	1	1	1
1	2	3	3	3	1	1	1	1	1	1
1	1	2	3	3	1	1	1	1	1	1
1	3	1	4	6	1	1	1	1	1	1
1	1	1	2	3	2	1	2	1	1	1
1	1	2	3	3	2	1	2	1	1	1
1	1	5	3	4	4	1	4	1	1	1
6	1	1	1	1	1	1	1	1	1	1
1	7	5	4	4	1	1	1	1	1	1
1	1	4	1	1	1	1	1	1	1	1
1	1	2	4	6	4	1	4	1	1	1
1	1	1	3	3	2	1	2	1	1	1
1	1	1	3	3	2	1	2	1	1	1
2	3	4	5	4	3	1	3	1	1	1
5	1	1	3	4	1	1	1	1	1	1
1	3	4	6	4	3	1	3	1	1	1
1	4	5	6	4	3	1	3	1	1	1
1	4	3	3	2	1	1	1	1	1	1
1	2	2	3	2	1	1	1	1	1	1
1	2	2	2	1	1	1	1	1	1	1
1	3	2	4	6	1	1	1	1	1	1
1	3	2	4	6	1	1	1	1	1	1
1	3	2	4	6	1	1	1	1	1	1
1	4	4	3	3	2	1	1	1	1	1
1	1	2	2	1	1	1	1	1	1	1
6	3	2	3	4	2	1	2	1	1	1
1	1	2	3	4	2	1	2	1	1	1
6	5	1	2	3	2	1	2	1	1	1
1	1	1	4	4	1	1	1	1	1	1
1	1	1	4	4	1	1	1	1	1	1
1	5	2	3	4	3	1	3	1	1	1
1	1	1	1	1	3	1	3	1	1	1
6	2	2	2	2	1	1	1	1	1	1
1	1	1	3	4	1	1	1	1	1	1
1	1	2	3	3	1	1	1	1	1	1
1	1	2	4	2	1	1	1	1	1	1
1	3	2	3	4	3	1	3	1	1	1
1	1	2	2	1	2	1	2	1	1	1
1	1	2	4	2	1	1	1	1	1	1
1	3	2	4	6	3	1	1	1	1	1
1	4	4	3	4	1	1	1	1	1	1
1	1	1	3	4	1	1	1	1	1	1
1	2	2	4	6	3	1	3	1	1	1
1	3	2	3	4	1	1	1	1	1	1
1	1	2	3	3	2	1	2	1	1	1
1	2	2	3	3	2	1	2	1	1	1
1	3	4	3	3	2	1	2	1	1	1
1	4	4	3	3	3	1	3	1	1	1
1	1	1	2	3	2	1	2	1	1	1
1	2	2	3	4	2	1	2	1	1	1
1	4	4	6	8	3	1	3	1	1	1
1	2	2	3	2	1	1	1	1	1	1
1	2	2	3	2	1	1	1	1	1	1
1	2	2	3	2	2	1	1	1	1	1
1	2	2	3	2	1	1	1	1	1	1
1	2	2	3	2	1	1	1	1	1	1
1	1	1	5	2	1	1	1	1	1	1
1	1	1	5	2	2	1	1	1	1	1
1	2	1	3	1	3	1	3	1	1	1
1	3	3	2	3	3	1	3	1	1	1
1	3	3	4	6	1	1	1	1	1	1
1	2	2	2	1	1	1	1	1	1	1
1	2	2	2	2	1	1	1	1	1	1
1	4	4	4	1	2	1	2	1	1	1
1	3	3	4	1	2	1	2	1	1	1
1	7	1	2	2	2	1	2	1	1	1
1	3	2	2	2	2	1	2	1	1	1
1	1	2	2	2	1	1	2	1	1	1
1	1	2	2	2	2	1	2	1	1	1
1	1	1	2	2	2	1	2	1	1	1
1	2	2	2	2	2	1	2	1	1	1
1	1	2	2	4	2	1	2	1	1	1
1	1	2	7	2	3	1	3	1	1	1
6	1	1	2	2	1	1	1	1	1	1
1	2	1	2	2	2	1	2	1	1	1
1	1	2	4	6	2	1	2	1	1	1
10	3	4	4	4	1	1	1	1	1	1
1	1	4	3	4	1	1	1	1	1	1
1	7	4	4	3	2	1	2	1	1	1
1	7	4	4	3	2	1	2	1	1	1
1	8	4	4	3	2	1	2	1	1	1
1	8	3	4	3	3	1	3	1	1	1
1	8	4	4	3	2	1	2	1	1	1
1	9	3	4	3	2	1	1	1	1	1
1	1	1	3	1	2	1	2	1	1	1
1	2	3	4	4	2	1	1	1	1	1
6	2	1	4	4	2	1	2	1	1	1
1	2	1	4	4	2	1	2	1	1	1
1	2	1	4	2	10	1	10	1	1	1
1	1	2	5	6	2	1	2	1	1	1
1	1	2	4	1	2	1	2	1	1	1
1	1	2	4	3	1	1	1	1	1	1
1	1	2	4	3	1	1	1	1	1	1
1	4	3	3	4	2	1	2	1	1	1
1	4	3	3	4	2	1	2	1	1	1
1	2	2	4	2	2	1	2	1	1	1
1	2	2	3	1	2	1	1	1	1	1
1	1	1	4	2	2	1	2	1	1	1
1	4	1	2	1	1	1	1	1	1	1
1	3	2	4	3	4	1	4	1	1	1
1	1	2	3	3	3	1	3	1	1	1
1	2	4	4	4	2	1	2	1	1	1
1	7	4	1	2	2	1	2	1	1	1
1	2	1	3	3	2	1	2	1	1	1
1	1	2	3	4	2	1	2	1	1	1
1	1	3	4	6	2	1	2	1	1	1
1	1	2	4	2	2	1	2	1	1	1
1	3	4	4	2	2	1	2	1	1	1
1	1	2	4	2	3	1	3	1	1	1
1	1	1	3	2	2	1	2	1	1	1
1	1	1	4	2	2	1	2	1	1	1
1	1	2	5	2	3	1	1	1	1	1
1	3	1	3	2	1	1	1	1	1	1
1	2	2	3	2	2	1	2	1	1	1
1	3	5	5	3	3	1	3	1	1	1
1	1	1	2	1	1	1	1	1	1	1
1	1	1	4	1	1	1	1	1	1	1
1	10	5	4	4	4	1	4	1	1	1
1	3	2	3	3	4	1	4	1	1	1
1	2	3	3	3	3	1	3	1	1	1
1	4	2	4	4	3	1	4	1	1	1
1	2	4	3	3	3	1	3	1	1	1
1	2	1	3	2	2	1	2	1	1	1
1	3	4	3	1	2	1	2	1	1	1
1	3	1	3	2	1	1	1	1	1	1
1	2	3	2	2	1	1	1	1	1	1
1	3	1	5	4	3	1	3	1	1	1
1	2	1	3	4	3	1	3	1	1	1
1	2	1	2	1	1	1	1	1	1	1
1	1	1	2	1	1	1	1	1	1	1
1	1	1	3	4	2	1	2	1	1	1
1	1	1	2	4	1	1	1	1	1	1
1	3	2	3	4	2	1	2	1	1	1
1	1	2	2	1	1	1	1	1	1	1
1	1	1	4	2	1	1	1	1	1	1
1	1	1	2	1	3	1	3	1	1	1
1	4	2	3	2	2	1	1	1	1	1
1	3	2	2	1	1	1	1	1	1	1
1	1	2	3	3	2	1	2	1	1	1
1	2	1	2	1	1	1	1	1	1	1
1	2	1	1	1	1	1	1	1	1	1
1	2	2	3	1	2	1	2	1	1	1
1	4	4	3	3	2	1	2	1	1	1
1	2	2	2	1	2	1	2	1	1	1
1	1	1	3	2	2	1	2	1	1	1
1	2	2	3	2	1	1	1	1	1	1
1	2	2	2	1	1	1	2	1	1	1
1	2	1	4	3	3	1	3	1	1	1
1	2	1	5	3	4	1	4	1	1	1
1	2	1	4	2	4	1	4	1	1	1
1	1	2	5	3	4	1	4	1	1	1
1	2	2	4	3	3	1	3	1	1	1
1	2	3	5	3	4	1	4	1	1	1
1	1	1	4	2	3	1	3	1	1	1
1	3	1	3	2	3	1	3	1	1	1
1	3	2	3	2	3	1	2	1	1	1
1	3	2	3	2	2	1	2	1	1	1
1	1	1	3	2	1	1	1	1	1	1
1	1	1	2	2	2	1	2	1	1	1
1	3	6	3	4	1	1	1	1	1	1
1	5	5	2	1	2	1	2	1	1	1
1	2	3	5	6	3	1	3	1	1	1
1	2	3	3	4	3	1	3	1	1	1
1	2	3	3	4	2	1	2	1	1	1
1	1	1	3	4	2	1	1	1	1	1
1	3	3	5	2	2	1	2	1	1	1
5	2	2	5	2	2	1	2	1	1	1
1	1	1	5	2	2	1	2	1	1	1
1	2	2	1	1	1	1	1	1	1	1
1	1	2	3	1	1	1	1	1	1	1
1	3	2	2	1	1	1	1	1	1	1
1	1	2	3	3	2	1	2	1	1	1
1	1	1	4	3	1	1	1	1	1	1
1	1	1	4	4	3	1	3	1	1	1
1	2	1	6	6	3	1	1	1	1	1
1	3	1	4	6	2	1	2	1	1	1
1	1	1	4	4	2	1	2	1	1	1
1	1	3	4	4	2	1	2	1	1	1
1	1	1	4	6	2	1	2	1	1	1
1	1	2	4	4	2	1	2	1	1	1
1	1	1	3	4	2	1	2	1	1	1
1	3	2	3	2	1	1	1	1	1	1
1	3	3	3	2	1	1	1	2	1	1
1	3	2	3	2	1	1	1	3	1	1
1	3	2	3	2	1	1	1	4	1	1
1	3	2	3	2	1	1	1	2	1	1
1	3	4	3	2	1	1	1	4	1	1
1	1	2	3	3	3	1	3	1	1	1
1	1	2	3	3	3	1	3	1	1	1
1	1	1	2	3	2	1	2	1	1	1
1	3	2	3	4	2	1	1	1	1	1
1	1	2	8	3	2	1	2	1	1	1
1	1	2	4	2	3	1	3	1	1	1
1	1	2	5	2	2	1	2	1	1	1
1	1	1	3	3	1	1	1	1	1	1
1	1	3	3	3	2	1	2	1	1	1
1	2	3	4	4	2	1	1	1	1	1
1	1	1	9	9	3	1	1	1	1	1
1	1	1	9	9	3	1	3	1	1	1
1	2	2	10	7	5	1	5	1	1	1
1	2	1	5	6	2	1	2	1	1	1
1	2	2	2	1	2	1	2	1	1	1
1	1	2	3	3	3	1	3	1	1	1
1	5	4	3	3	2	1	2	1	1	1
1	4	3	5	3	2	1	2	1	1	1
1	3	5	2	2	3	1	3	1	1	1
1	2	3	5	3	1	1	1	1	1	1
1	2	3	5	6	2	2	2	1	1	1
1	2	2	3	2	1	1	1	1	1	1
1	2	2	2	2	1	1	1	1	1	1
1	3	3	5	6	3	1	1	1	1	1
1	1	3	3	3	2	1	2	1	1	1
1	2	2	3	2	1	1	1	1	1	1
1	1	1	4	4	2	1	2	1	1	1
1	1	2	4	4	2	1	2	1	1	1
1	1	3	3	3	2	1	2	1	1	1
1	2	2	4	2	2	1	2	1	1	1
1	5	2	3	1	1	1	1	1	1	1
1	6	2	3	1	1	1	1	1	1	1
1	6	2	3	1	1	1	1	1	1	1
1	5	1	3	1	1	1	1	1	1	1
1	3	1	2	1	1	1	1	1	1	1
1	1	2	3	4	1	1	1	1	1	1
1	2	4	4	6	4	1	4	1	1	1
1	3	3	4	3	1	1	2	1	1	1
1	3	1	4	1	1	1	1	1	1	1
1	2	1	3	3	2	2	2	1	1	1
1	2	1	3	3	2	1	2	1	1	1
1	3	2	3	2	2	1	2	1	1	1
1	3	4	5	6	2	1	2	1	1	1
1	1	2	4	6	2	1	2	1	1	1
1	2	3	3	1	2	1	2	1	1	1
6	1	1	4	6	2	1	2	1	1	1
1	1	1	2	1	1	1	1	1	1	1
1	1	1	3	4	2	1	2	1	1	1
1	4	3	3	1	1	1	1	1	1	1
1	5	4	3	1	1	1	1	1	1	1
1	1	2	4	4	3	1	3	1	1	1
1	1	1	3	2	2	1	1	1	1	1
1	3	4	5	6	2	1	2	1	1	1
1	1	1	3	2	2	1	1	1	1	1
1	1	3	5	2	2	1	2	1	1	1
1	4	5	2	1	5	1	5	1	1	1
1	2	7	6	6	3	1	3	1	1	1
1	2	2	4	3	3	1	3	1	1	1
1	2	2	4	6	2	1	2	1	1	1
1	1	2	3	4	2	1	2	1	1	1
1	1	3	3	4	2	1	2	1	1	1
1	1	2	4	3	5	1	5	1	1	1
1	3	2	4	3	3	1	3	1	1	1
1	5	5	4	6	1	1	1	1	1	1
1	1	2	3	1	3	1	3	1	1	1
1	2	4	3	1	3	1	3	1	1	1
1	3	3	3	1	3	1	3	1	1	1
1	2	4	3	1	3	1	3	1	1	1
1	2	2	2	1	3	1	3	1	1	1
1	3	2	2	1	3	1	1	1	1	1
1	1	3	3	4	1	1	1	1	1	1
1	7	2	3	3	2	1	2	1	1	1
1	6	6	4	4	2	1	2	1	1	1
1	2	6	6	8	4	1	4	1	1	1
1	2	2	5	3	4	1	4	1	1	1
1	3	2	4	6	2	1	2	1	1	1
1	2	2	2	1	1	1	1	1	1	1
1	2	2	3	3	1	1	1	1	1	1
1	1	3	3	3	3	1	3	1	1	1
1	2	1	2	1	1	1	1	1	1	1
1	5	3	4	4	4	1	4	1	1	1
1	1	1	4	4	3	1	3	1	1	1
1	1	4	3	3	2	1	2	1	1	1
6	2	2	2	1	2	1	2	1	1	1
1	1	5	5	6	2	1	2	1	1	1
1	4	7	4	6	2	1	2	1	1	1
1	4	1	4	4	3	1	3	1	1	1
1	2	4	3	4	2	1	2	1	1	1
1	3	6	5	7	3	1	3	1	1	1
1	2	2	4	6	1	1	4	1	1	1
6	3	2	3	2	1	1	1	1	1	1
1	3	3	3	4	1	1	1	1	1	1
1	2	1	4	3	1	1	1	1	1	1
1	1	1	4	2	1	1	1	1	1	1
1	2	2	3	3	2	1	2	1	1	1
1	2	4	3	4	2	1	2	1	1	1
1	3	2	3	4	4	1	4	1	1	1
1	2	1	5	2	3	1	1	1	1	1
1	1	1	3	1	2	1	2	1	1	1
1	2	1	4	2	2	1	2	1	1	1
1	2	1	5	2	2	1	2	1	1	1
1	3	1	6	2	2	1	2	1	1	1
1	2	2	4	1	2	1	2	1	1	1
1	1	1	2	2	2	1	2	1	1	1
1	1	1	3	2	2	1	2	1	1	1
1	2	2	3	3	1	1	1	1	1	1
1	1	1	3	2	2	1	2	1	1	1
1	3	2	3	2	2	1	2	1	1	1
1	2	1	3	2	2	1	2	1	1	1
1	1	1	5	2	3	1	3	1	1	1
1	2	2	5	2	1	1	3	1	1	1
1	1	1	4	2	2	1	2	1	1	1
1	2	2	4	2	2	1	2	1	1	1
1	2	2	4	2	2	1	2	1	1	1
1	1	1	4	2	3	1	3	1	1	1
1	2	1	5	2	2	1	2	1	1	1
1	2	1	3	2	2	1	2	1	1	1
1	1	1	4	2	2	1	2	1	1	1
1	2	1	4	2	2	1	2	1	1	1
1	1	1	3	2	2	1	2	1	1	1
1	2	1	6	2	2	1	2	1	1	1
1	1	1	4	2	2	1	2	1	1	1
1	2	2	4	2	2	1	2	1	1	1
1	1	1	3	2	1	1	1	1	1	1
1	2	2	3	2	1	1	1	1	1	1
1	1	1	5	2	2	1	2	1	1	1
1	2	1	3	2	1	1	1	1	1	1
1	2	1	5	2	3	1	3	1	1	1
1	1	1	3	2	1	1	1	1	1	1
1	2	1	3	2	1	1	1	1	1	1
1	2	1	3	1	1	1	1	1	1	1
1	2	1	4	2	2	1	1	1	1	1
1	1	3	2	1	1	1	1	2	1	1
1	1	1	3	2	2	1	1	1	1	1
1	3	2	3	3	3	1	3	1	1	1
1	2	1	2	1	1	1	1	1	1	1
1	2	1	2	1	1	1	1	1	1	1
1	2	1	2	1	2	1	2	1	1	1
1	1	1	4	4	2	1	2	1	2	1
1	1	1	4	4	2	1	2	1	2	1
1	1	1	4	4	2	1	2	1	2	1
1	1	1	4	3	2	1	2	1	2	1
1	1	1	4	4	2	1	2	1	2	1
1	1	1	4	3	2	1	2	1	2	1
1	1	1	4	4	2	1	2	1	2	1
1	1	1	4	4	2	1	2	1	2	1
1	2	1	1	1	1	1	1	1	1	1
1	2	1	4	4	2	1	2	1	1	1
1	1	2	4	1	2	1	2	1	1	1
1	1	1	4	1	2	1	2	1	1	1
1	1	1	2	1	1	1	1	1	1	1
1	1	1	3	1	2	1	2	1	1	1
1	2	1	2	1	1	1	1	1	1	1
1	3	4	7	3	3	1	3	1	1	1
1	8	6	6	7	6	1	6	1	1	1
1	6	6	6	7	6	1	6	1	1	1
1	1	1	4	4	2	1	2	1	1	1
1	1	2	3	1	2	1	2	1	1	1
1	2	1	5	2	2	1	2	1	1	1
1	2	1	6	3	3	1	3	1	1	1
1	1	1	5	2	1	1	1	1	1	1
1	1	4	4	2	1	1	1	1	1	1
1	1	1	2	3	1	1	1	1	1	1
1	3	2	2	3	1	1	1	1	1	1
1	1	1	2	3	1	1	1	1	1	1
1	1	2	3	3	1	1	1	1	1	1
1	3	4	2	3	1	1	1	1	1	1
1	1	3	2	3	1	1	1	1	1	1
1	3	8	2	3	1	1	1	1	1	1
1	2	2	2	2	1	1	1	1	1	1
6	3	2	2	3	1	1	1	1	1	1
1	1	2	2	3	1	1	1	1	1	1
1	2	2	3	3	1	1	1	1	1	1
1	1	1	2	3	1	1	1	1	1	1
1	1	2	2	3	1	1	1	1	1	1
1	1	1	2	1	1	1	1	1	1	1
1	2	2	4	6	4	1	4	1	1	1
1	2	2	3	2	2	1	2	1	1	1
1	1	2	3	2	2	1	2	1	1	1
1	2	2	3	1	2	1	2	1	1	1
1	2	2	1	1	2	1	2	1	1	1
1	1	2	3	1	2	1	2	1	1	1
1	3	3	9	6	3	1	3	3	1	1
6	2	3	4	2	2	1	2	3	1	1
1	2	1	1	1	1	1	1	3	1	1
1	1	1	3	4	1	1	1	1	1	1
1	2	1	3	1	3	1	3	1	1	1
1	2	2	3	4	4	1	4	1	1	1
1	5	4	5	7	3	1	3	1	1	1
1	5	5	2	1	2	1	2	1	1	1
1	9	3	5	7	2	1	1	1	1	1
1	3	3	4	2	1	1	1	1	1	1
1	1	2	4	1	2	1	2	1	1	1
1	1	2	2	1	1	1	2	1	1	1
1	2	2	3	4	2	1	2	1	1	1
1	1	1	2	1	2	1	2	1	1	1
1	3	3	3	3	4	1	4	1	1	1
1	3	3	3	3	4	1	4	1	1	1
1	3	3	3	2	4	1	4	1	1	1
1	3	1	3	4	4	1	4	1	1	1
1	3	3	3	2	4	1	4	1	1	1
1	2	3	3	4	4	1	4	1	1	1
1	1	1	2	2	2	1	2	1	1	1
1	3	3	3	3	4	1	4	1	1	1
1	3	3	3	3	4	1	4	1	1	1
1	3	3	3	3	4	1	4	1	1	1
1	3	3	3	3	4	1	4	1	1	1
1	3	3	3	3	4	1	4	1	1	1
1	3	3	3	2	4	1	4	1	1	1
1	3	3	3	2	4	1	4	1	1	1
1	3	3	3	2	4	1	4	1	1	1
1	1	1	3	3	3	1	3	1	1	1
1	3	3	3	3	4	1	4	1	1	1
1	3	3	3	3	4	1	4	1	1	1
1	1	1	3	1	2	1	1	1	1	1
5	1	1	1	1	1	1	1	1	1	1
2	3	3	3	2	4	1	4	1	1	1
1	1	1	2	3	1	1	1	1	1	1
1	1	1	1	1	1	1	1	1	1	1
1	3	3	3	3	4	1	4	1	1	1
3	3	3	3	3	4	1	4	1	1	1
1	3	3	3	3	4	1	4	1	1	1
2	2	2	3	2	4	1	4	1	1	1
2	3	3	3	2	4	1	4	1	1	1
1	3	3	4	4	4	1	4	1	1	1
5	1	1	1	1	1	1	1	1	1	1
1	1	3	3	4	1	1	1	1	1	1
1	3	3	3	3	4	1	4	1	1	1
1	1	1	2	1	2	1	2	1	1	1
1	3	3	3	2	4	1	4	1	1	1
1	1	1	2	2	2	1	2	1	1	1
1	1	1	5	2	2	1	2	1	1	1
1	1	1	2	2	1	1	1	1	1	1
1	1	1	4	3	1	1	1	1	1	1
1	3	3	4	4	4	1	4	1	1	1
1	1	1	3	3	4	1	4	1	1	1
1	1	1	1	1	1	1	1	1	1	1
1	3	3	3	3	4	1	4	1	1	1
1	3	3	3	3	4	1	4	1	1	1
1	3	3	3	2	4	1	4	1	1	1
1	1	1	2	2	1	1	1	1	1	1
5	1	1	3	3	1	1	1	1	1	1
1	1	1	3	3	4	1	4	1	1	1
1	1	1	1	1	1	1	1	1	1	1
1	1	1	3	3	3	1	3	1	1	1
1	1	1	3	3	3	1	3	1	1	1
1	3	2	3	3	4	1	4	1	1	1
1	3	3	3	3	4	1	4	1	1	1
1	3	3	3	3	4	1	4	1	1	1
5	2	2	3	3	4	1	4	1	1	1
1	3	3	3	2	4	1	4	1	1	1
5	2	2	3	2	4	1	4	1	1	1
1	1	2	3	1	2	1	2	1	1	1
1	1	1	6	6	3	1	3	1	1	1
1	1	1	2	2	1	1	1	1	1	1
1	1	1	4	2	1	1	1	1	1	1
7	3	3	3	3	4	1	4	1	1	1
1	3	3	3	3	4	1	4	1	1	1
5	3	3	3	3	4	1	4	1	1	1
1	3	3	3	3	4	1	4	1	1	1
1	2	2	4	2	2	1	2	1	1	1
1	1	1	3	3	3	1	3	1	1	1
1	3	3	3	3	4	1	4	1	1	1
1	3	3	3	3	4	1	4	1	1	1
1	1	1	2	1	1	1	1	1	1	1
1	3	1	1	2	2	1	2	1	1	1
1	1	1	3	1	1	1	1	1	1	1
1	2	1	3	3	3	1	3	1	1	1
1	3	3	3	3	4	1	4	1	1	1
5	3	3	3	3	4	1	4	1	1	1
1	3	3	3	2	4	1	4	1	1	1
2	3	3	3	2	4	1	4	1	1	1
1	2	1	4	4	4	1	3	1	1	1
3	3	3	3	3	4	1	4	1	1	1
1	3	3	3	3	4	1	4	1	1	1
1	3	3	3	3	4	1	4	1	1	1
1	3	3	3	3	4	1	4	1	1	1
1	1	1	3	3	2	1	1	1	1	1
1	1	1	2	3	3	1	3	1	1	1
1	2	1	4	2	3	1	3	1	1	1
1	1	1	4	6	2	1	2	1	1	1
1	2	2	4	6	2	1	2	1	1	1
1	3	4	4	6	2	1	2	1	1	1
4	1	1	3	3	4	1	4	1	1	1
6	1	1	3	3	4	1	4	1	1	1
4	1	1	3	3	4	1	4	1	1	1
6	1	1	3	3	4	1	4	1	1	1
6	1	1	3	3	4	1	4	1	1	1
1	1	1	3	3	4	1	4	1	1	1
1	1	1	3	3	4	1	4	1	1	1
1	1	1	3	3	3	1	3	1	1	1
1	3	2	4	2	2	1	2	1	1	1
1	1	2	9	10	5	2	5	1	1	5
1	2	2	2	3	2	1	2	1	1	5
1	3	1	2	2	2	1	2	1	1	5
1	1	1	4	4	2	1	2	1	1	5
1	1	1	5	3	2	1	2	1	1	5
1	4	1	5	3	2	1	2	1	1	5
1	1	1	2	3	1	1	1	1	1	5
1	1	1	2	3	1	1	1	1	1	5
1	1	4	2	3	3	1	3	1	1	5
1	1	2	3	3	1	1	1	1	1	5
1	2	3	1	1	2	1	2	1	1	5
6	2	2	1	2	1	1	1	1	1	5
1	1	2	1	2	1	1	1	1	1	5
1	1	1	1	1	1	1	1	1	1	5
1	1	2	2	2	2	1	2	1	1	5
1	1	1	2	1	2	1	2	1	1	5
1	2	2	3	4	2	1	2	1	1	5
1	2	2	2	2	1	1	1	1	1	5
1	1	1	9	6	4	1	4	1	1	5
6	5	1	1	1	2	1	2	1	1	5
1	3	2	1	1	2	1	2	1	1	5
1	3	2	1	1	2	1	2	1	1	5
1	2	2	5	2	3	1	3	1	1	5
1	3	3	4	2	3	1	3	1	1	5
1	2	4	5	2	3	1	3	1	1	5
6	2	3	5	2	3	1	3	1	1	5
1	2	2	5	2	3	1	3	1	1	5
5	2	1	1	2	1	1	1	1	1	5
1	2	2	3	2	3	1	3	1	1	5
1	2	2	2	3	2	1	2	1	1	5
1	2	1	1	2	1	1	1	1	1	5
1	1	1	4	1	1	1	1	1	1	5
1	6	3	1	2	2	1	2	1	1	5
1	2	2	2	1	1	1	1	1	1	5
1	2	2	2	1	1	1	1	1	1	5
1	1	1	6	4	3	1	3	1	1	5
1	2	2	4	4	2	1	2	1	1	5
1	1	2	4	4	2	1	2	1	1	5
1	1	1	3	3	2	1	2	1	1	5
1	3	1	3	3	2	1	2	1	1	5
1	1	1	2	1	1	1	1	1	1	5
1	2	1	1	3	1	1	1	1	1	5
1	2	1	3	4	1	10	1	2	3	5
1	4	4	3	2	2	1	2	1	1	5
1	2	2	2	1	1	1	2	1	1	5
1	3	5	2	3	2	1	2	1	1	5
1	2	1	3	2	1	1	1	1	1	5
1	2	1	2	3	1	1	1	1	1	5
6	1	1	2	1	1	1	1	1	1	5
1	1	1	1	1	1	1	1	1	1	5
1	2	1	1	1	1	1	1	1	1	5
5	4	1	2	2	1	1	1	1	1	5
1	2	5	3	3	2	1	2	1	1	5
1	2	2	1	1	1	1	1	1	1	5
1	3	1	1	2	1	1	1	1	1	5
1	1	1	1	2	1	1	1	1	1	5
1	3	3	2	3	1	1	1	1	1	5
1	5	1	2	2	1	1	1	1	1	5
1	5	1	4	6	2	1	2	1	1	5
1	2	1	2	3	1	1	1	1	1	5
1	1	2	3	3	1	1	1	1	1	5
1	2	1	2	2	1	4	1	1	2	5
6	2	1	2	2	1	1	1	1	1	5
1	2	1	3	1	3	1	3	1	1	5
1	2	1	1	3	1	1	1	1	1	5
1	2	2	2	2	1	1	1	1	1	5
1	3	2	1	1	1	1	1	1	1	5
1	2	1	4	3	1	1	1	1	1	5
1	5	5	2	1	4	1	4	1	1	5
1	3	4	4	4	2	1	2	1	1	5
1	1	4	4	6	2	1	2	1	1	5
1	1	1	2	1	1	1	1	1	1	5
1	1	1	2	1	1	1	1	1	1	5
1	2	1	3	1	1	1	1	1	1	5
1	2	5	3	1	1	1	1	1	1	5
1	1	2	5	2	2	1	2	1	1	5
1	2	3	5	2	3	1	3	1	1	5
1	3	3	4	2	3	1	3	1	1	5
1	3	2	5	2	4	1	4	1	1	5
1	1	1	1	1	2	1	2	1	1	5
1	3	2	1	1	1	1	1	1	1	5
1	1	1	2	1	1	1	1	1	1	5
1	3	1	5	4	2	1	2	1	1	5
1	1	2	10	8	4	1	4	1	1	5
1	2	1	3	3	2	1	2	1	1	5
1	1	2	2	1	1	1	1	1	1	5
1	1	1	1	1	1	1	1	1	1	5
1	2	4	1	1	1	1	1	1	1	5
1	2	4	2	1	1	1	1	1	1	5
1	2	1	1	1	1	1	1	1	1	5
1	1	4	3	3	2	1	2	1	1	5
1	4	2	4	2	2	1	2	1	1	5
1	4	1	2	2	1	1	1	1	1	5
1	2	1	1	2	2	1	2	1	1	5
1	2	1	2	2	2	1	2	1	1	5
1	1	3	4	3	2	1	2	1	1	5
1	1	2	2	1	2	1	2	1	1	5
1	2	2	2	2	1	1	1	1	1	5
1	3	1	6	3	5	1	5	1	1	5
1	2	1	2	4	2	1	2	1	1	5
1	1	1	2	1	1	1	1	1	1	5
1	2	4	1	1	2	1	2	1	1	5
1	3	1	3	6	2	1	2	1	1	5
1	2	2	2	3	1	1	1	1	1	5
1	1	1	3	2	2	1	2	1	1	5
1	2	2	3	2	2	1	2	1	1	5
1	2	2	3	2	2	1	1	1	1	5
5	2	2	3	2	2	1	2	1	1	5
1	2	1	3	2	2	1	2	1	1	5
1	2	2	3	2	2	1	2	1	1	5
1	2	2	4	2	2	1	2	1	1	5
1	2	1	3	2	2	1	2	1	1	5
1	1	1	2	3	1	1	1	1	1	5
1	1	2	2	3	1	1	1	1	1	5
1	6	2	1	2	1	1	1	1	1	5
1	2	4	3	1	1	2	1	1	1	5
1	1	3	2	3	1	2	1	1	1	5
1	2	3	3	6	2	1	2	1	1	5
1	3	2	1	2	2	1	1	1	1	5
1	2	3	3	3	1	1	1	1	1	5
1	1	3	3	3	1	1	1	1	1	5
6	4	2	3	2	1	1	1	1	1	5
1	1	2	2	2	1	1	1	1	1	5
1	4	4	3	1	1	1	1	1	1	5
1	1	4	3	1	1	1	1	1	1	5
1	2	2	2	1	1	1	1	1	1	5
1	2	2	2	1	1	1	1	1	1	5
1	2	3	3	3	1	1	1	1	1	5
1	1	1	9	10	5	1	5	1	1	5
1	1	2	4	3	3	1	3	1	1	5
6	1	1	1	2	1	1	1	1	1	5
1	5	2	2	1	1	1	1	1	1	5
1	3	2	2	2	2	1	2	1	1	5
1	1	2	4	2	2	1	2	1	1	5
1	2	1	2	1	1	1	1	1	1	5
1	1	2	3	2	1	1	1	1	1	5
1	2	2	3	2	1	1	1	1	1	5
1	1	1	1	3	1	1	1	1	1	5
1	1	2	2	2	1	1	1	1	1	5
1	3	1	2	1	1	1	1	1	1	5
1	1	2	3	3	2	1	2	1	1	5
1	2	2	4	1	1	1	1	1	1	5
1	1	1	3	3	1	1	1	1	1	5
1	1	1	3	3	2	1	2	1	1	5
1	1	1	3	3	2	1	2	1	1	5
1	2	1	3	3	2	1	2	1	1	5
6	1	2	2	3	1	1	1	1	1	5
1	2	2	2	3	1	1	1	1	1	5
1	1	4	1	1	1	1	1	1	1	5
1	1	1	2	3	1	1	1	1	1	5
2	3	4	5	4	3	1	3	1	1	5
1	3	2	1	1	1	1	1	1	1	5
1	2	2	2	1	1	1	1	1	1	5
1	3	2	3	6	2	1	2	1	1	5
1	1	1	1	1	1	1	1	1	1	5
1	4	3	2	2	1	1	1	1	1	5
1	2	1	4	4	2	1	1	1	1	5
1	4	4	6	8	3	1	3	1	1	5
1	2	1	1	2	1	1	1	1	1	5
5	1	1	1	2	1	1	1	1	1	5
1	2	1	6	3	2	1	2	1	1	5
1	1	1	3	3	1	1	1	1	1	5
1	1	1	3	1	1	1	1	1	1	5
5	3	1	1	1	1	1	1	1	1	5
1	2	1	2	2	2	1	2	1	1	5
1	1	1	5	3	2	1	2	1	1	5
1	2	2	3	2	2	1	2	1	1	5
1	1	1	2	2	1	1	1	1	1	5
1	1	1	3	2	1	1	1	1	1	5
10	3	4	4	4	1	1	1	1	1	5
1	3	3	2	1	2	1	2	1	1	5
1	7	4	4	3	2	1	2	1	1	5
1	2	3	4	4	2	1	1	1	1	5
1	2	2	3	3	1	1	1	1	1	5
1	2	3	2	3	1	1	1	1	1	5
1	2	2	2	3	1	1	1	1	1	5
1	1	2	4	3	1	1	1	1	1	5
1	1	2	4	3	1	1	1	1	1	5
1	2	1	3	1	1	1	1	1	1	5
1	1	1	1	2	1	1	1	1	1	5
1	3	2	2	3	2	1	1	1	1	5
1	2	2	2	3	1	1	1	1	1	5
1	2	2	2	3	1	1	1	1	1	5
1	2	3	1	1	2	1	2	1	1	5
1	5	2	1	1	1	1	1	1	1	5
1	4	1	2	1	1	1	1	1	1	5
1	2	2	2	3	1	1	1	1	1	5
1	2	1	3	2	1	1	1	1	1	5
1	2	1	3	2	1	1	1	1	1	5
1	2	9	2	3	2	1	2	1	1	5
1	2	9	2	3	2	1	2	1	1	5
1	1	1	1	3	2	1	2	1	1	5
1	2	3	3	1	2	1	2	1	1	5
1	1	1	2	1	1	1	1	1	1	5
1	2	2	1	1	2	1	2	1	1	5
1	3	1	2	1	1	1	1	1	1	5
1	2	3	2	2	1	1	1	1	1	5
1	3	3	4	2	2	1	1	1	1	5
6	1	1	1	2	1	1	1	1	1	5
1	5	3	2	1	1	1	1	1	1	5
1	1	1	3	3	1	1	1	1	1	5
1	1	4	2	3	1	1	1	1	1	5
1	1	3	2	3	1	1	1	1	1	5
1	1	2	2	1	1	1	1	1	1	5
1	2	2	2	1	1	1	1	1	1	5
1	2	1	4	2	1	1	1	1	1	5
1	2	3	2	2	1	1	1	1	1	5
1	1	1	4	2	1	1	1	1	1	5
1	2	1	1	2	1	1	1	1	1	5
1	2	1	2	3	1	1	1	1	1	5
1	2	4	2	3	2	1	2	1	1	5
1	1	2	3	3	2	1	2	1	1	5
1	4	8	2	1	2	1	2	1	1	5
1	1	1	3	2	2	1	1	1	1	5
1	2	2	2	3	2	1	2	1	1	5
1	3	2	4	3	2	1	2	1	1	5
1	2	1	1	1	1	1	1	1	1	5
1	2	1	1	1	2	1	2	1	1	5
1	3	2	3	2	3	1	2	1	1	5
1	3	2	3	2	2	1	2	1	1	5
1	1	1	3	2	2	1	2	1	1	5
1	3	3	5	2	2	1	2	1	1	5
5	2	2	5	2	2	1	2	1	1	5
1	1	2	3	2	2	1	2	1	1	5
1	3	2	1	1	1	1	1	1	1	5
1	2	2	2	1	1	1	1	1	1	5
1	3	2	2	2	2	1	2	1	1	5
1	4	2	2	1	1	1	1	1	1	5
1	1	5	2	2	1	1	1	1	1	5
1	8	10	2	2	1	1	1	1	1	5
1	1	3	2	2	1	1	1	1	1	5
1	2	4	2	2	1	1	1	1	1	5
1	1	1	2	2	1	1	1	1	1	5
1	2	2	2	2	2	1	1	1	1	5
1	1	2	2	2	2	1	2	1	1	5
1	1	1	2	3	1	1	1	1	1	5
1	2	2	2	3	1	1	1	1	1	5
1	1	2	2	3	1	1	1	1	1	5
1	2	1	1	2	1	1	1	1	1	5
1	2	2	2	3	1	1	1	1	1	5
1	3	3	2	2	1	1	1	1	1	5
1	2	1	3	2	2	1	1	1	1	5
1	4	1	2	1	2	1	2	1	1	5
1	1	1	3	2	2	1	2	1	1	5
1	2	1	6	4	2	1	2	1	1	5
1	4	1	2	1	1	1	1	1	1	5
1	2	2	3	2	2	1	2	1	1	5
1	1	1	3	2	2	1	2	1	1	5
1	3	2	2	1	1	1	1	1	1	5
1	4	2	2	1	2	1	2	1	1	5
1	4	1	3	2	2	1	2	1	1	5
1	1	2	2	1	2	1	2	1	1	5
1	1	2	4	3	2	1	2	1	1	5
1	1	2	8	3	2	1	2	1	1	5
1	1	2	4	2	3	1	3	1	1	5
1	1	2	5	2	2	1	2	1	1	5
1	1	1	9	9	3	1	1	1	1	5
1	1	1	9	9	3	1	3	1	1	5
1	2	2	10	7	5	1	5	1	1	5
5	1	2	2	3	1	1	1	1	1	5
1	2	1	3	1	1	1	1	1	1	5
1	3	2	3	2	1	1	1	1	1	5
1	1	1	3	2	1	1	1	1	1	5
1	1	1	5	3	3	1	3	1	1	5
1	4	3	5	3	2	1	2	1	1	5
1	3	5	2	2	3	1	3	1	1	5
1	1	1	1	2	1	1	1	1	1	5
1	2	2	2	2	1	1	1	1	1	5
1	6	6	3	1	2	1	2	1	1	5
1	3	1	2	3	1	1	1	1	1	5
1	1	1	1	1	1	1	1	1	1	5
1	2	1	2	1	1	1	1	1	1	5
1	3	1	2	1	1	1	1	1	1	5
1	3	2	3	2	1	1	1	1	1	5
1	1	1	3	2	1	2	1	10	10	5
1	1	1	3	2	1	1	1	1	1	5
3	1	1	2	1	1	2	1	9	9	5
3	1	1	2	1	1	1	1	1	1	5
1	1	4	2	3	1	1	1	1	1	5
1	3	1	3	1	1	1	1	1	1	5
1	2	2	2	1	2	1	2	1	1	5
1	1	2	6	2	3	1	3	1	1	5
1	2	2	5	2	4	7	4	5	3	5
1	1	1	6	2	3	7	3	5	3	5
1	2	2	3	2	1	7	1	5	3	5
1	2	1	6	2	3	1	3	1	1	5
1	1	1	3	3	1	1	1	1	1	5
1	1	2	3	6	2	1	2	1	1	5
1	1	2	2	2	2	1	2	1	1	5
1	1	2	1	1	1	1	1	1	1	5
1	1	1	1	1	1	1	1	1	1	5
1	2	2	1	1	2	1	2	1	1	5
1	2	2	4	3	1	2	1	10	9	5
1	1	2	2	2	1	1	1	1	1	5
1	1	2	2	2	1	2	1	10	9	5
1	1	1	2	2	1	1	1	1	1	5
1	1	1	2	2	1	2	1	10	10	5
1	1	1	2	1	1	1	1	1	1	5
1	1	1	2	1	1	1	1	1	1	5
1	2	1	1	2	1	1	1	1	1	5
1	1	1	3	2	1	1	1	1	1	5
1	2	1	1	2	1	1	1	1	1	5
1	2	2	1	2	1	1	1	1	1	5
1	3	2	2	2	2	1	2	1	1	5
1	4	2	2	2	1	1	1	1	1	5
1	1	2	3	6	1	1	1	1	1	5
1	3	2	2	3	1	1	1	1	1	5
1	2	2	5	6	1	1	1	1	1	5
1	1	1	3	1	1	1	1	1	1	5
1	2	2	2	3	2	1	2	1	1	5
6	3	1	1	1	1	1	1	1	1	5
6	3	1	2	3	1	1	1	1	1	5
1	3	2	4	3	3	1	3	1	1	5
1	2	2	2	2	1	1	1	1	1	5
1	2	4	1	1	2	1	2	1	1	5
6	3	1	1	1	1	1	1	1	1	5
6	4	2	1	1	2	1	2	1	1	5
1	2	1	2	2	1	1	1	1	1	5
1	3	4	2	3	1	1	1	1	1	5
1	2	2	3	2	1	1	1	1	1	5
1	1	1	1	2	1	1	1	1	1	5
1	1	4	3	3	2	1	2	1	1	5
1	1	1	3	2	3	1	3	1	1	5
1	2	2	2	2	1	1	1	1	1	5
1	3	2	2	3	2	1	2	1	1	5
5	1	1	2	3	1	1	1	1	1	5
1	3	1	2	3	2	1	2	1	1	5
1	2	1	2	3	1	1	1	1	1	5
1	2	4	3	4	2	1	2	1	1	5
1	2	4	1	2	3	1	3	1	1	5
1	2	2	3	3	2	1	2	1	1	5
1	1	1	3	1	2	1	2	1	1	5
1	2	2	3	2	1	1	1	1	1	5
1	1	1	1	2	1	1	1	1	1	5
1	3	1	2	2	3	1	3	1	1	5
1	3	1	2	2	4	1	4	1	1	5
1	1	2	2	3	3	1	3	1	1	5
1	5	1	2	2	2	1	2	1	1	5
1	2	1	2	3	1	1	1	1	1	5
1	3	2	1	1	1	1	1	1	1	5
1	1	1	3	1	2	1	2	1	1	5
1	1	1	5	4	1	1	1	1	1	5
1	3	1	2	1	1	1	1	1	1	5
1	2	1	2	1	1	1	1	1	1	5
1	3	1	1	1	1	1	1	1	1	5
1	3	1	1	1	1	1	1	1	1	5
1	3	1	1	1	1	1	1	1	1	5
1	1	1	4	3	2	1	2	1	1	5
1	1	1	4	3	2	1	2	1	1	5
1	1	1	1	2	1	1	1	1	1	5
1	3	4	7	3	3	1	3	1	1	5
1	2	1	1	1	2	1	2	1	1	5
1	2	6	2	1	2	1	2	1	1	5
1	2	1	2	1	1	1	1	1	1	5
1	1	1	3	2	2	1	2	1	1	5
1	2	1	5	2	2	1	2	1	1	5
1	1	4	4	2	1	1	1	1	1	5
1	2	1	3	2	1	1	1	1	1	5
1	1	2	2	1	2	1	2	1	1	5
1	1	2	2	3	1	1	1	1	1	5
6	3	2	3	1	1	1	1	1	1	5
1	3	1	2	2	2	1	1	1	1	5
1	4	2	2	2	2	1	2	1	1	5
1	3	2	5	4	2	1	2	1	1	5
1	1	1	2	1	2	1	2	1	1	5
1	1	1	1	2	1	1	1	1	1	5
1	1	2	4	1	2	1	2	1	1	5
1	1	2	1	3	1	1	1	1	1	5
1	1	2	3	4	1	1	1	1	1	5
1	3	3	2	2	3	1	3	1	1	5
1	3	3	3	3	4	1	4	1	1	5
1	3	3	3	3	4	1	4	1	1	5
1	3	3	3	2	4	1	4	1	1	5
1	1	1	2	3	1	1	1	1	1	5
1	1	1	2	2	1	1	1	1	1	5
1	3	3	3	2	4	1	4	1	1	5
1	3	3	3	3	4	1	4	1	1	5
1	3	3	3	3	4	1	4	1	1	5
1	3	3	3	3	4	1	4	1	1	5
1	3	3	3	3	4	1	4	1	1	5
1	3	3	3	3	4	1	4	1	1	5
1	3	3	3	2	4	1	4	1	1	5
1	3	3	3	2	4	1	4	1	1	5
1	3	3	3	2	4	1	4	1	1	5
1	1	1	1	1	1	1	1	1	1	5
1	3	3	3	3	4	1	4	1	1	5
1	3	3	3	3	4	1	4	1	1	5
1	1	1	2	3	1	1	1	1	1	5
2	3	3	3	2	4	1	4	1	1	5
1	3	3	3	3	4	1	4	1	1	5
3	3	3	3	3	4	1	4	1	1	5
1	3	3	3	3	4	1	4	1	1	5
2	2	2	3	2	4	1	4	1	1	5
2	3	3	3	2	4	1	4	1	1	5
1	1	1	2	3	2	1	2	1	1	5
1	3	3	3	3	4	1	4	1	1	5
1	1	1	2	3	2	1	2	1	1	5
1	3	3	3	3	4	1	4	1	1	5
1	3	3	3	3	4	1	4	1	1	5
1	3	2	3	3	4	1	4	1	1	5
1	3	3	3	3	4	1	4	1	1	5
1	3	3	3	3	4	1	4	1	1	5
5	2	2	3	3	4	1	4	1	1	5
1	3	3	3	2	4	1	4	1	1	5
5	2	2	3	2	4	1	4	1	1	5
7	3	3	3	3	4	1	4	1	1	5
1	3	3	3	3	4	1	4	1	1	5
5	3	3	3	3	4	1	4	1	1	5
1	3	3	3	3	4	1	4	1	1	5
1	1	1	2	2	1	1	1	1	1	5
1	2	2	4	2	2	1	2	1	1	5
1	3	3	3	3	4	1	4	1	1	5
1	3	3	3	3	4	1	4	1	1	5
1	1	1	3	1	1	1	1	1	1	5
1	1	1	3	1	3	1	3	1	1	5
1	3	3	3	3	4	1	4	1	1	5
5	3	3	3	3	4	1	4	1	1	5
1	3	3	3	2	4	1	4	1	1	5
2	3	3	3	2	4	1	4	1	1	5
1	1	1	2	3	2	1	2	1	1	5
1	1	1	2	3	1	1	1	1	1	5
1	1	1	2	3	1	1	1	1	1	5
3	3	3	3	3	4	1	4	1	1	5
1	3	3	3	3	4	1	4	1	1	5
1	3	3	3	3	4	1	4	1	1	5
1	3	3	3	3	4	1	4	1	1	5
1	2	1	4	2	3	1	3	1	1	5
1	2	3	3	1	2	1	2	1	1	5
1	3	1	1	2	1	1	1	1	1	5
1	1	1	1	1	2	1	2	1	1	3
1	2	2	3	3	2	1	1	1	1	3
1	2	4	2	2	1	1	1	1	1	3
1	5	2	1	1	1	1	1	1	1	3
1	1	2	2	3	2	1	2	1	1	3
1	2	1	1	1	1	1	1	1	1	3
1	5	4	4	2	1	1	1	1	1	3
1	1	1	1	1	2	1	2	1	1	3
1	3	1	1	1	2	1	2	1	1	3
1	4	4	3	2	2	1	2	1	1	3
1	2	2	1	1	3	1	3	1	1	3
1	2	1	3	1	2	1	2	1	1	3
1	5	4	2	1	1	1	1	1	1	3
1	2	1	2	1	1	1	1	1	1	3
1	2	1	2	2	1	1	1	1	1	3
1	2	1	1	1	1	1	1	1	1	3
1	2	1	3	2	2	1	2	1	1	3
1	4	3	4	6	2	1	2	1	1	3
1	2	2	4	6	3	1	3	1	1	3
1	2	2	4	6	2	1	2	1	1	3
1	2	1	4	6	2	1	2	1	1	3
1	2	1	4	6	2	1	2	1	1	3
1	7	2	4	6	1	1	1	1	1	3
1	2	1	3	4	2	1	2	1	1	3
1	1	1	4	4	2	1	2	1	1	3
1	1	2	3	4	1	1	1	1	1	3
1	1	1	3	4	2	1	2	1	1	3
1	1	1	2	2	1	1	1	1	1	3
1	1	1	4	4	2	1	2	1	1	3
1	2	1	4	4	3	1	3	1	1	3
1	3	2	3	3	1	1	1	1	1	3
1	2	1	4	6	2	1	2	1	1	3
1	2	1	2	2	2	1	2	1	1	3
1	1	1	1	1	1	1	1	1	1	3
1	2	4	1	1	1	1	1	1	1	3
1	2	2	2	1	3	1	3	1	1	3
1	1	1	1	1	2	1	2	1	1	3
1	1	2	1	1	1	1	1	1	1	3
1	4	2	2	1	2	1	1	1	1	3
1	3	1	4	6	1	1	1	1	1	3
1	3	3	2	2	1	1	1	1	1	3
1	4	2	4	2	1	1	1	1	1	3
1	4	2	2	2	1	1	1	1	1	3
1	3	3	4	6	2	1	2	1	1	3
1	2	1	2	2	1	1	1	1	1	3
1	4	2	2	2	2	1	2	1	1	3
1	2	1	2	2	1	1	1	1	1	3
1	5	2	3	2	1	1	1	1	1	3
1	2	2	3	2	1	1	1	1	1	3
1	1	2	2	2	1	1	1	1	1	3
1	4	2	3	1	2	1	2	1	1	3
1	1	3	4	2	1	1	1	1	1	3
1	1	2	4	2	1	1	1	1	1	3
1	3	2	2	2	1	1	2	1	1	3
1	4	2	2	2	1	1	1	1	1	3
1	3	2	2	1	1	1	1	1	1	3
1	4	4	4	1	2	1	2	1	1	3
1	3	3	4	1	2	1	2	1	1	3
1	2	4	1	1	1	1	1	1	1	3
1	4	1	3	3	1	1	1	1	1	3
1	2	1	2	1	1	1	1	1	1	3
1	7	2	3	1	1	1	1	1	1	3
1	7	2	2	1	1	1	1	1	1	3
1	6	2	2	1	1	1	1	1	1	3
1	7	2	2	1	1	1	1	1	1	3
1	7	2	3	1	1	1	1	1	1	3
1	6	2	2	1	1	1	1	1	1	3
1	1	2	4	6	2	1	2	1	1	3
4	3	2	3	2	2	1	2	1	1	3
4	1	2	3	2	2	1	2	1	1	3
1	2	1	2	2	1	1	1	1	1	3
1	2	2	3	4	2	1	2	1	1	3
1	1	1	2	2	2	1	2	1	1	3
1	1	1	4	1	1	1	1	1	1	3
1	3	2	2	2	2	1	2	1	1	3
1	1	1	2	1	1	1	1	1	1	3
1	1	3	4	6	2	1	2	1	1	3
1	3	1	3	2	1	1	1	1	1	3
1	2	1	1	1	1	1	1	1	1	3
1	3	5	2	1	1	1	1	1	1	3
1	1	1	3	2	3	1	3	1	1	3
1	4	4	2	2	2	1	2	1	1	3
1	3	2	2	1	2	1	1	1	1	3
1	6	2	2	2	2	1	2	1	1	3
1	3	1	1	1	2	1	2	1	1	3
1	4	2	3	2	1	1	1	1	1	3
1	2	2	3	1	3	1	3	1	1	3
1	2	2	1	1	1	1	1	1	1	3
1	2	1	2	2	1	1	1	1	1	3
1	2	1	2	2	1	1	1	1	1	3
1	1	2	4	3	2	1	2	1	1	3
1	1	1	2	2	2	1	2	1	1	3
1	1	1	2	2	1	1	2	1	1	3
1	3	2	2	1	2	1	2	1	1	3
1	3	3	4	4	2	1	2	1	1	3
1	2	4	3	3	2	1	2	1	1	3
1	1	1	2	4	2	1	2	1	1	3
1	1	1	2	2	1	1	1	1	1	3
1	4	5	2	2	3	1	3	1	1	3
1	3	3	2	1	3	1	3	1	1	3
1	3	2	3	2	2	1	2	1	1	3
1	2	2	3	1	2	1	2	1	1	3
1	7	4	1	1	2	1	2	1	1	3
1	1	1	2	2	2	1	2	1	1	3
1	3	2	1	1	1	1	1	1	1	3
1	1	1	2	2	2	1	2	1	1	3
1	3	2	2	1	1	1	1	1	1	3
1	3	3	2	1	2	1	1	1	1	3
1	3	3	2	1	1	1	1	1	1	3
1	3	3	2	1	1	1	1	1	1	3
1	4	2	2	1	1	1	1	1	1	3
1	1	1	4	3	1	1	1	1	1	3
1	1	1	2	1	1	1	1	1	1	3
1	2	1	2	2	1	1	1	1	1	3
1	3	1	4	6	2	1	2	1	1	3
1	3	1	2	4	2	1	2	1	1	3
1	2	1	1	1	2	1	2	1	1	3
1	2	2	3	2	2	1	2	1	1	3
1	1	1	4	2	2	1	2	1	1	3
1	1	2	3	1	2	1	2	1	1	3
1	1	1	3	1	1	1	1	1	1	3
1	2	1	3	1	1	1	1	1	1	3
1	2	1	2	1	1	1	1	1	1	3
1	2	1	2	2	1	1	1	1	1	3
6	1	1	2	2	1	1	1	1	1	3
1	1	1	3	3	1	1	1	1	1	3
1	2	3	3	3	2	1	1	1	1	3
1	2	1	1	2	1	1	1	1	1	3
1	2	1	2	2	1	1	2	1	1	3
1	3	2	1	1	2	1	2	1	1	3
1	1	2	2	1	2	1	2	1	1	3
1	1	1	4	4	2	1	2	1	1	3
1	1	2	2	2	2	1	2	1	1	3
4	1	1	3	2	1	1	1	1	1	3
4	1	1	3	2	1	1	1	1	2	3
1	1	1	2	1	1	1	1	1	2	3
1	1	1	2	1	1	2	1	3	9	3
1	1	1	3	2	1	2	1	3	10	3
1	1	1	3	2	1	1	1	1	1	3
1	1	1	3	2	1	2	1	3	10	3
1	1	1	3	2	1	1	1	1	7	3
5	1	1	4	2	1	1	1	4	2	3
5	1	1	4	2	1	1	1	1	1	3
1	1	1	2	2	1	2	1	3	10	3
1	1	1	2	2	1	1	1	1	1	3
1	1	1	3	2	1	3	1	4	10	3
1	1	1	3	2	1	1	1	1	1	3
1	1	1	3	2	1	3	1	4	10	3
1	2	2	2	2	1	2	1	10	10	3
1	2	2	3	3	1	2	1	10	10	3
1	1	1	1	2	1	2	1	10	9	3
1	1	1	1	2	1	1	1	1	1	3
1	1	1	3	2	1	2	1	10	10	3
1	1	1	3	2	1	1	1	2	1	3
1	1	1	2	2	1	2	1	10	10	3
1	1	1	2	2	1	1	1	1	1	3
1	1	1	4	2	1	1	1	1	1	3
1	1	2	2	3	1	1	1	3	1	3
1	1	1	1	1	1	1	1	3	1	3
1	1	1	5	2	1	1	1	3	1	3
1	3	1	3	1	1	1	1	1	1	3
1	1	1	2	2	1	1	1	1	1	3
1	2	6	2	4	1	1	1	1	1	3
6	5	2	2	3	1	1	1	1	1	3
1	1	2	4	6	2	1	2	1	1	3
1	4	3	2	1	1	1	1	1	1	3
1	4	1	2	1	3	1	3	1	1	3
6	1	1	4	6	2	1	2	1	1	3
1	3	4	3	1	1	1	1	1	1	3
1	3	6	3	1	1	1	1	1	1	3
1	3	4	2	1	1	1	1	1	1	3
1	5	5	2	1	1	1	1	1	1	3
1	3	5	2	1	1	1	1	1	1	3
1	3	4	3	1	1	1	1	1	1	3
1	3	5	3	1	1	1	1	1	1	3
1	3	7	3	2	2	1	2	1	1	3
4	1	1	2	2	1	1	1	1	1	3
1	3	2	2	2	1	1	1	1	1	3
1	1	1	3	2	1	2	1	10	10	3
1	1	1	3	2	1	2	1	10	10	3
1	2	2	4	3	1	2	1	10	10	3
1	1	2	3	2	1	2	1	10	10	3
1	4	1	2	1	1	1	1	1	1	3
1	1	1	4	3	1	1	1	1	1	3
1	1	1	2	2	1	1	1	1	1	3
1	1	1	2	2	1	1	1	1	1	3
1	3	9	2	2	2	1	2	1	1	3
1	2	1	2	2	1	1	1	1	1	3
1	5	1	3	1	1	1	1	1	1	3
1	5	1	3	1	1	1	1	1	1	3
1	4	1	2	1	1	1	1	1	1	3
1	6	3	2	2	3	1	3	1	1	3
1	2	2	4	4	1	1	1	1	1	3
1	2	5	3	4	3	1	3	1	1	3
1	3	1	3	2	2	1	2	1	1	3
1	2	2	4	3	3	1	3	1	1	3
1	2	1	2	2	1	1	1	1	1	3
1	1	1	1	1	1	1	1	1	1	3
1	4	1	3	1	1	1	1	1	1	3
1	5	1	3	2	1	1	1	1	1	3
1	3	1	1	1	2	1	2	1	1	3
1	4	1	1	1	1	1	1	1	1	3
1	3	2	4	6	2	1	2	1	1	3
1	2	1	2	2	1	1	1	1	1	3
1	2	1	1	1	1	1	1	1	1	3
1	4	1	2	2	1	1	1	1	1	3
1	3	3	3	4	1	1	1	1	1	3
1	2	2	3	3	2	1	2	1	1	3
1	2	1	3	3	1	1	1	1	1	3
1	2	1	4	2	2	1	2	1	1	3
1	1	1	3	2	2	1	2	1	1	3
1	2	1	4	2	2	1	1	1	1	3
1	1	1	1	2	1	1	1	1	1	3
1	2	1	1	2	1	1	1	1	1	3
1	2	1	2	3	1	1	1	1	1	3
1	1	2	1	2	1	1	1	1	1	3
1	3	3	2	1	1	1	1	1	1	3
1	1	1	3	2	1	1	1	1	1	3
1	1	1	3	3	2	1	2	1	1	3
1	2	1	3	3	1	1	1	1	1	3
1	1	1	3	2	3	1	3	1	1	3
1	2	1	1	1	1	1	1	1	1	3
1	4	2	1	1	3	1	3	1	1	3
1	3	2	2	1	2	1	2	1	1	3
1	1	1	2	2	2	1	2	1	1	3
1	7	4	2	1	4	1	4	1	1	3
5	2	1	1	1	1	1	1	1	1	3
1	3	3	2	2	3	1	3	1	1	3
1	2	1	1	1	1	1	1	1	1	3
1	3	3	3	3	4	1	4	1	1	3
1	3	3	3	3	4	1	4	1	1	3
3	2	1	1	1	1	1	1	1	1	3
1	3	3	3	2	4	1	4	1	1	3
6	2	1	1	1	1	1	1	1	1	3
1	2	1	1	1	1	1	1	1	1	3
1	3	3	3	2	4	1	4	1	1	3
1	1	2	1	1	1	1	1	1	1	3
1	1	2	1	1	1	1	1	1	1	3
1	2	1	1	1	1	1	1	1	1	3
1	3	3	3	3	4	1	4	1	1	3
1	2	1	1	1	1	1	1	1	1	3
1	3	3	3	3	4	1	4	1	1	3
5	2	1	1	1	1	1	1	1	1	3
1	3	3	3	3	4	1	4	1	1	3
1	2	1	1	1	1	1	1	1	1	3
1	3	3	3	3	4	1	4	1	1	3
1	2	1	1	1	1	1	1	1	1	3
1	3	3	3	3	4	1	4	1	1	3
2	2	1	1	1	1	1	1	1	1	3
1	3	3	3	2	4	1	4	1	1	3
1	2	1	1	1	1	1	1	1	1	3
1	3	3	3	2	4	1	4	1	1	3
2	2	1	1	1	1	1	1	1	1	3
1	3	3	3	2	4	1	4	1	1	3
1	2	1	1	1	1	1	1	1	1	3
5	2	1	1	1	1	1	1	1	1	3
4	2	1	1	1	1	1	1	1	1	3
1	3	3	3	3	4	1	4	1	1	3
1	3	3	3	3	4	1	4	1	1	3
2	3	3	3	2	4	1	4	1	1	3
1	2	1	1	1	1	1	1	1	1	3
1	2	1	1	1	1	1	1	1	1	3
1	3	3	3	3	4	1	4	1	1	3
3	3	3	3	3	4	1	4	1	1	3
2	2	1	1	1	1	1	1	1	1	3
1	3	3	3	3	4	1	4	1	1	3
4	2	1	1	1	1	1	1	1	1	3
1	1	1	1	1	1	1	1	1	1	3
2	2	2	3	2	4	1	4	1	1	3
2	3	3	3	2	4	1	4	1	1	3
1	2	1	1	1	1	1	1	1	1	3
1	3	3	4	4	4	1	4	1	1	3
1	1	1	2	2	2	1	2	1	1	3
5	2	1	1	1	1	1	1	1	1	3
1	3	3	3	3	4	1	4	1	1	3
1	1	1	1	1	1	1	1	1	1	3
1	3	3	3	2	4	1	4	1	1	3
1	1	1	4	3	1	1	1	1	1	3
1	3	3	4	4	4	1	4	1	1	3
6	2	1	1	1	1	1	1	1	1	3
1	2	1	1	1	1	1	1	1	1	3
1	3	3	3	3	4	1	4	1	1	3
1	3	3	3	3	4	1	4	1	1	3
1	3	3	3	2	4	1	4	1	1	3
1	1	1	1	1	1	1	1	1	1	3
1	1	1	2	1	2	1	2	1	1	3
2	1	1	1	1	1	1	1	1	1	3
1	3	2	3	3	4	1	4	1	1	3
1	3	3	3	3	4	1	4	1	1	3
5	2	1	1	1	1	1	1	1	1	3
6	2	1	1	1	1	1	1	1	1	3
1	3	3	3	3	4	1	4	1	1	3
5	2	2	3	3	4	1	4	1	1	3
1	2	1	1	1	1	1	1	1	1	3
1	2	1	1	1	1	1	1	1	1	3
1	3	3	3	2	4	1	4	1	1	3
1	1	1	1	1	1	1	1	1	1	3
5	2	2	3	2	4	1	4	1	1	3
2	2	1	1	1	1	1	1	1	1	3
7	3	3	3	3	4	1	4	1	1	3
1	2	1	1	1	1	1	1	1	1	3
6	2	1	1	1	1	1	1	1	1	3
4	2	1	1	1	1	1	1	1	1	3
1	3	3	3	3	4	1	4	1	1	3
5	3	3	3	3	4	1	4	1	1	3
1	3	3	3	3	4	1	4	1	1	3
1	1	1	2	1	2	1	2	1	1	3
1	3	3	3	3	4	1	4	1	1	3
1	2	1	1	1	1	1	1	1	1	3
1	3	3	3	3	4	1	4	1	1	3
4	2	1	1	1	1	1	1	1	1	3
1	2	1	1	1	1	1	1	1	1	3
1	3	3	3	3	4	1	4	1	1	3
5	3	3	3	3	4	1	4	1	1	3
4	2	1	1	1	1	1	1	1	1	3
1	3	3	3	2	4	1	4	1	1	3
1	2	1	1	1	1	1	1	1	1	3
1	2	1	1	1	1	1	1	1	1	3
2	3	3	3	2	4	1	4	1	1	3
5	2	1	1	1	1	1	1	1	1	3
5	2	1	1	1	1	1	1	1	1	3
3	3	3	3	3	4	1	4	1	1	3
1	3	3	3	3	4	1	4	1	1	3
1	3	3	3	3	4	1	4	1	1	3
1	3	3	3	3	4	1	4	1	1	3
4	2	1	1	1	1	1	1	1	1	3
1	2	1	1	1	1	1	1	1	1	3
1	1	2	2	2	1	1	1	1	1	3
1	1	1	2	2	1	1	1	1	1	3
1	3	1	1	2	1	1	1	1	1	3
1	3	2	1	2	1	1	1	1	1	2
1	3	3	4	6	1	1	1	1	1	2
1	1	1	2	1	1	1	1	1	1	2
1	1	1	3	3	2	1	2	1	1	2
1	2	1	2	6	1	1	1	1	1	2
1	2	2	2	1	1	1	1	1	1	2
1	2	1	2	3	2	1	1	1	1	2
1	1	3	1	3	2	1	2	1	1	2
1	1	1	2	3	2	1	2	1	1	2
1	5	4	4	2	1	1	1	1	1	2
1	3	1	3	2	2	1	2	1	1	2
1	1	1	2	3	2	1	2	1	1	2
1	4	6	6	6	3	1	4	1	1	2
1	2	2	4	3	2	1	2	1	1	2
1	3	1	3	4	2	1	2	1	1	2
1	1	1	1	1	1	1	1	1	1	2
1	2	2	2	1	2	1	2	1	1	2
1	4	3	3	1	2	1	2	1	1	2
1	2	2	1	1	1	1	1	1	1	2
1	3	2	2	3	1	1	1	1	1	2
1	1	3	2	3	2	1	2	1	1	2
1	3	2	2	1	2	1	2	1	1	2
1	2	2	1	2	2	1	2	1	1	2
1	2	1	4	3	1	1	1	1	1	2
1	5	5	2	1	4	1	4	1	1	2
1	3	4	4	4	2	1	2	1	1	2
1	1	4	4	6	2	1	2	1	1	2
1	1	5	3	2	2	1	2	1	1	2
1	3	2	1	1	2	1	2	1	1	2
1	1	2	5	2	2	1	2	1	1	2
1	1	1	2	2	3	1	3	1	1	2
1	3	2	2	1	2	1	2	1	1	2
1	2	3	5	2	3	1	3	1	1	2
1	3	4	2	1	1	1	1	1	1	2
1	3	3	4	2	3	1	3	1	1	2
1	2	2	3	2	3	1	3	1	1	2
1	3	2	5	2	4	1	4	1	1	2
1	2	2	3	3	2	1	3	1	1	2
1	2	2	2	1	3	1	3	1	1	2
1	1	1	5	7	3	1	3	1	1	2
1	1	1	1	3	2	1	2	1	1	2
1	2	1	1	2	2	1	2	1	1	2
1	2	1	2	1	1	1	1	1	1	2
1	1	3	4	3	2	1	2	1	1	2
1	1	2	2	1	2	1	2	1	1	2
1	5	3	5	3	1	1	1	1	1	2
1	1	1	2	2	1	1	1	1	1	2
1	3	5	3	3	3	1	3	1	1	2
1	2	2	2	1	1	1	1	1	1	2
1	1	2	1	3	2	1	2	1	1	2
1	3	2	2	2	1	1	1	1	1	2
1	2	2	2	2	1	1	1	1	1	2
1	2	1	2	2	1	1	1	1	1	2
1	2	2	2	2	1	1	1	1	1	2
1	2	1	2	2	1	1	1	1	1	2
1	3	2	2	3	1	2	1	1	1	2
1	2	2	3	2	1	2	1	1	1	2
1	1	2	1	3	2	1	2	1	1	2
1	2	1	2	3	3	1	3	1	1	2
1	1	2	2	1	1	1	1	1	1	2
1	2	2	1	1	2	1	2	1	1	2
1	1	2	2	3	1	1	1	1	1	2
1	2	1	3	1	2	1	2	1	1	2
1	3	2	1	1	2	1	2	1	1	2
1	3	3	2	1	2	1	2	1	1	2
1	1	2	4	3	3	1	3	1	1	2
5	2	2	3	3	2	1	2	1	1	2
1	1	1	2	2	1	1	1	1	1	2
1	1	1	1	2	1	1	1	1	1	2
1	1	2	4	2	2	1	2	1	1	2
1	1	2	2	1	1	1	1	1	1	2
1	1	1	1	2	1	1	1	1	1	2
1	1	5	3	4	4	1	4	1	1	2
1	1	1	1	2	1	1	1	1	1	2
1	1	2	4	6	4	1	4	1	1	2
1	1	1	3	3	2	1	2	1	1	2
1	1	1	3	3	2	1	2	1	1	2
1	1	3	1	2	1	1	1	1	1	2
1	3	3	4	1	2	1	2	1	1	2
1	1	2	1	3	2	1	1	1	1	2
1	3	1	2	1	1	1	1	1	1	2
1	1	2	2	3	1	1	1	1	1	2
1	1	2	2	3	1	1	1	1	1	2
4	3	2	3	2	2	1	2	1	1	2
4	1	2	3	2	2	1	2	1	1	2
1	1	1	3	4	2	1	2	1	1	2
1	2	2	1	1	1	1	1	1	1	2
5	1	1	2	2	1	1	1	1	1	2
1	1	1	3	2	1	1	1	1	1	2
5	1	2	1	1	1	1	1	1	1	2
1	1	1	2	1	1	1	1	1	1	2
1	2	3	1	1	1	1	1	3	1	2
1	2	3	1	1	2	1	2	1	1	2
1	3	2	4	3	4	1	4	1	1	2
1	1	1	4	2	2	1	2	1	1	2
1	3	1	3	2	1	1	1	1	1	2
1	2	3	3	1	2	1	2	1	1	2
1	3	4	3	1	2	1	2	1	1	2
1	3	4	1	1	1	1	1	1	1	2
1	1	2	2	2	2	1	2	1	1	2
1	2	2	3	3	2	1	2	1	1	2
1	2	2	4	2	1	1	1	1	1	2
1	2	1	4	2	1	1	1	1	1	2
1	3	3	2	1	3	1	3	1	1	2
1	1	2	2	3	3	1	3	1	1	2
1	2	2	1	3	2	1	2	1	1	2
1	5	2	1	1	1	1	1	1	1	2
1	2	4	2	3	2	1	2	1	1	2
1	3	7	3	3	1	2	1	1	1	2
1	2	1	2	3	3	1	3	1	1	2
1	1	1	2	3	2	1	3	1	1	2
1	1	2	2	2	1	1	1	1	1	2
1	2	1	3	4	2	1	2	1	1	2
1	1	1	2	3	3	1	3	1	1	2
1	3	2	3	1	2	1	2	1	1	2
1	4	2	2	1	2	1	2	1	1	2
1	1	1	9	9	3	1	1	1	1	2
1	1	1	9	9	3	1	3	1	1	2
1	2	1	5	6	2	1	2	1	1	2
1	1	2	3	3	3	1	3	1	1	2
1	5	4	3	3	2	1	2	1	1	2
1	2	2	3	2	1	1	1	1	1	2
1	2	2	2	2	1	1	1	1	1	2
1	1	3	3	3	2	1	2	1	1	2
1	1	1	2	3	2	1	2	1	1	2
1	1	1	1	3	2	1	2	1	1	2
1	5	2	3	1	1	1	1	1	1	2
1	6	2	3	1	1	1	1	1	1	2
1	6	2	3	1	1	1	1	1	1	2
1	5	1	3	1	1	1	1	1	1	2
1	3	1	2	3	1	1	1	1	1	2
1	2	2	1	3	3	1	3	1	1	2
1	1	2	3	4	1	1	1	1	1	2
1	2	2	4	1	4	1	4	1	1	2
1	1	2	6	2	3	1	3	1	1	2
1	2	2	1	1	1	1	1	1	1	2
1	4	3	3	2	1	7	1	5	3	2
1	5	3	3	2	1	7	1	5	3	2
1	4	3	2	1	1	7	1	5	3	2
1	4	3	2	1	1	7	1	5	3	2
1	4	3	3	2	1	7	1	5	3	2
1	3	2	3	2	1	1	1	1	1	2
1	3	2	2	2	1	1	1	1	1	2
1	1	2	2	2	1	7	1	5	3	2
1	2	2	5	2	4	7	4	5	3	2
1	1	1	6	2	3	7	3	5	3	2
1	2	2	3	2	1	7	1	5	3	2
1	2	2	3	4	1	7	1	5	3	2
1	3	1	3	3	1	1	1	1	1	2
1	2	1	4	1	3	1	3	1	1	2
1	2	1	6	2	3	1	3	1	1	2
1	3	1	2	1	2	1	2	1	1	2
1	2	1	1	1	1	1	1	1	1	2
1	3	1	2	1	1	1	1	1	1	2
1	2	2	1	1	1	1	1	1	1	2
1	2	1	3	1	1	1	1	1	1	2
1	1	2	1	2	1	1	1	1	1	2
1	3	1	2	3	3	1	3	1	1	2
1	1	2	1	3	2	1	2	1	1	2
1	1	4	1	3	2	1	2	1	1	2
1	1	5	1	2	2	1	2	1	1	2
1	1	3	4	3	2	1	2	1	1	2
1	1	1	3	3	3	1	3	1	1	2
1	2	2	2	2	1	1	1	1	1	2
1	3	9	2	2	2	1	2	1	1	2
1	2	2	1	2	1	1	1	1	1	2
1	2	3	2	2	1	1	1	1	1	2
1	1	1	3	2	1	1	1	1	1	2
1	2	2	3	2	1	1	1	1	1	2
1	2	2	3	2	2	1	2	1	1	2
1	1	1	2	3	3	1	3	1	1	2
1	2	2	2	3	2	1	2	1	1	2
8	2	3	3	3	1	1	1	1	1	2
1	2	2	4	3	3	1	3	1	1	2
1	3	3	2	1	2	1	2	1	1	2
1	2	2	5	6	3	1	3	1	1	2
1	4	2	3	3	3	1	3	1	1	2
1	2	1	2	2	2	1	2	1	1	2
1	2	2	2	1	1	1	1	1	1	2
1	2	2	1	1	1	1	1	1	1	2
1	2	7	6	2	3	1	4	1	1	2
1	1	3	3	3	3	1	3	1	1	2
1	1	1	2	3	2	1	2	1	1	2
1	1	2	2	3	2	1	2	1	1	2
1	4	3	1	1	2	1	2	1	1	2
1	3	6	5	7	3	1	3	1	1	2
1	4	2	1	1	1	2	1	4	9	2
1	1	4	2	1	1	1	1	1	1	2
1	3	4	2	1	1	1	1	1	1	2
1	3	3	3	3	2	1	2	1	1	2
1	2	4	1	2	3	1	3	1	1	2
1	2	1	3	4	3	1	3	1	1	2
1	4	2	2	3	2	1	2	1	1	2
1	3	2	3	4	4	1	4	1	1	2
1	2	2	1	2	1	1	1	1	1	2
1	1	4	2	1	2	1	2	1	1	2
1	1	3	2	1	1	1	1	2	1	2
1	1	2	1	1	1	1	1	1	1	2
1	3	1	2	3	3	1	3	1	1	2
1	2	1	2	3	2	1	2	1	1	2
1	2	2	4	3	2	1	2	1	1	2
1	2	2	3	1	2	1	2	1	1	2
1	2	3	1	1	2	1	2	1	1	2
1	1	3	3	1	1	1	1	1	1	2
1	1	3	2	1	2	1	2	1	1	2
1	3	3	1	1	3	1	3	1	1	2
1	2	3	2	3	3	1	3	1	1	2
1	1	3	2	1	2	1	2	1	1	2
1	4	4	6	2	2	1	2	1	1	2
1	3	4	7	3	3	1	3	1	1	2
1	2	2	5	3	2	1	2	1	1	2
1	1	1	2	3	1	1	1	1	1	2
1	2	1	3	1	1	1	1	1	1	2
1	1	1	1	2	1	1	1	1	1	2
1	2	2	4	6	4	1	4	1	1	2
1	2	2	1	3	2	1	2	1	1	2
1	1	2	2	3	1	1	1	1	1	2
1	3	3	9	6	3	1	3	3	1	2
1	1	1	1	1	2	1	2	1	1	2
1	3	1	2	2	2	1	1	1	1	2
1	1	2	4	1	2	1	2	1	1	2
1	1	2	1	2	2	1	2	1	1	2
1	3	3	2	1	2	1	2	1	1	2
1	3	3	2	2	3	1	3	1	1	2
6	2	1	2	1	1	1	1	1	1	2
1	3	3	3	3	4	1	4	1	1	2
1	3	3	3	3	4	1	4	1	1	2
1	3	3	3	2	4	1	4	1	1	2
1	1	1	1	1	1	1	1	1	1	2
1	3	3	3	2	4	1	4	1	1	2
1	3	3	3	3	4	1	4	1	1	2
1	3	3	3	3	4	1	4	1	1	2
1	3	3	3	3	4	1	4	1	1	2
1	3	3	3	3	4	1	4	1	1	2
1	3	3	3	3	4	1	4	1	1	2
1	3	3	3	2	4	1	4	1	1	2
1	3	3	3	2	4	1	4	1	1	2
1	3	3	3	2	4	1	4	1	1	2
1	3	3	3	3	4	1	4	1	1	2
1	3	3	3	3	4	1	4	1	1	2
1	2	1	3	1	2	1	2	1	1	2
1	1	1	2	3	1	1	1	1	1	2
2	3	3	3	2	4	1	4	1	1	2
1	3	3	3	3	4	1	4	1	1	2
3	3	3	3	3	4	1	4	1	1	2
1	3	3	3	3	4	1	4	1	1	2
2	2	2	3	2	4	1	4	1	1	2
2	3	3	3	2	4	1	4	1	1	2
1	1	1	2	3	2	1	2	1	1	2
1	3	3	4	4	4	1	4	1	1	2
1	2	1	2	2	1	1	1	1	1	2
1	3	3	3	3	4	1	4	1	1	2
1	3	3	3	2	4	1	4	1	1	2
1	4	2	2	2	1	1	1	1	1	2
1	1	1	1	1	1	1	1	1	1	2
1	2	1	2	2	1	1	1	1	1	2
1	3	3	4	4	4	1	4	1	1	2
1	3	3	3	3	4	1	4	1	1	2
1	3	3	3	3	4	1	4	1	1	2
1	3	3	3	2	4	1	4	1	1	2
1	1	1	2	3	2	1	2	1	1	2
3	2	1	2	4	2	1	2	1	1	2
1	1	1	1	3	2	1	2	1	1	2
1	3	2	3	3	4	1	4	1	1	2
1	3	3	3	3	4	1	4	1	1	2
1	3	3	3	3	4	1	4	1	1	2
5	2	2	3	3	4	1	4	1	1	2
1	3	3	3	2	4	1	4	1	1	2
5	2	2	3	2	4	1	4	1	1	2
1	1	1	2	3	3	1	3	1	1	2
7	3	3	3	3	4	1	4	1	1	2
1	3	3	3	3	4	1	4	1	1	2
5	3	3	3	3	4	1	4	1	1	2
1	3	3	3	3	4	1	4	1	1	2
5	1	1	3	1	1	1	2	1	1	2
1	1	1	1	1	1	1	1	1	1	2
1	3	3	3	3	4	1	4	1	1	2
1	3	3	3	3	4	1	4	1	1	2
1	1	1	2	3	2	1	2	1	1	2
1	3	3	3	3	4	1	4	1	1	2
5	3	3	3	3	4	1	4	1	1	2
1	3	3	3	2	4	1	4	1	1	2
2	3	3	3	2	4	1	4	1	1	2
1	1	1	2	2	1	1	1	1	1	2
1	1	1	2	3	1	1	1	1	1	2
1	2	1	3	3	3	1	3	1	1	2
3	3	3	3	3	4	1	4	1	1	2
1	3	3	3	3	4	1	4	1	1	2
1	3	3	3	3	4	1	4	1	1	2
1	3	3	3	3	4	1	4	1	1	2
1	1	1	2	3	1	1	1	1	1	2
1	1	1	2	2	1	1	1	1	1	2
1	2	1	1	3	2	1	2	1	1	2
1	1	2	1	1	2	1	2	1	1	2
1	4	2	2	3	1	1	1	1	1	2
1	1	1	2	2	2	1	2	1	1	4
1	3	3	4	6	1	1	1	1	1	4
1	2	2	3	2	1	1	1	1	1	4
1	1	2	4	2	1	1	1	1	1	4
1	1	2	4	2	1	1	1	1	1	4
1	1	2	4	2	1	1	1	1	1	4
1	1	2	4	2	1	1	1	1	1	4
1	1	2	4	2	1	1	1	1	1	4
1	1	1	4	2	1	1	1	1	1	4
1	3	2	4	2	2	1	2	1	1	4
1	2	4	2	2	1	1	1	1	1	4
1	3	3	2	2	1	1	1	1	1	4
1	5	2	2	4	2	1	2	1	1	4
1	2	1	2	4	2	1	2	1	1	4
1	2	1	2	3	1	1	1	1	1	4
1	1	1	3	2	1	1	1	1	1	4
1	1	1	2	1	2	1	2	1	1	4
1	1	2	3	2	1	1	1	1	1	4
1	3	1	2	2	2	1	2	1	1	4
1	1	1	3	3	2	1	2	1	1	4
1	2	1	2	6	1	1	1	1	1	4
1	1	2	3	3	1	1	1	1	1	4
1	2	1	2	3	2	1	1	1	1	4
1	1	3	1	3	2	1	2	1	1	4
1	1	1	2	3	2	1	2	1	1	4
1	3	2	2	3	2	1	2	1	1	4
1	2	2	3	2	1	1	1	1	1	4
1	4	1	3	1	1	1	1	1	1	4
1	1	1	3	1	1	1	1	1	1	4
1	3	1	3	2	1	1	1	1	1	4
1	1	1	4	2	1	1	1	1	1	4
1	2	1	4	2	1	1	1	1	1	4
1	1	5	3	2	1	1	2	1	1	4
1	4	1	3	2	1	1	1	1	1	4
1	1	1	5	4	2	1	2	1	1	4
1	2	2	2	2	1	1	1	1	1	4
1	1	2	2	3	3	1	3	1	1	4
1	2	1	1	3	2	1	2	1	1	4
1	2	2	3	3	1	1	1	1	1	4
1	1	1	2	3	2	1	2	1	1	4
1	4	2	2	3	1	1	1	1	1	4
1	2	2	1	1	1	1	1	1	1	4
1	2	3	3	3	2	1	2	1	1	4
1	2	1	1	2	1	1	1	1	1	4
1	3	2	2	3	1	1	1	1	1	4
1	1	2	2	3	1	1	1	1	1	4
1	1	3	2	3	2	1	2	1	1	4
1	3	4	2	2	2	1	2	1	1	4
1	1	1	3	3	1	1	1	1	1	4
1	1	1	2	1	1	1	1	1	1	4
1	1	1	4	2	1	1	1	1	1	4
1	1	1	4	2	1	1	1	1	1	4
1	2	4	3	3	2	1	2	1	1	4
1	1	4	3	3	1	1	1	1	1	4
1	1	1	2	1	1	1	1	1	1	4
1	4	1	2	2	3	1	3	1	1	4
1	2	1	1	2	1	1	1	1	1	4
1	2	6	4	1	5	1	5	1	1	4
1	2	2	2	1	1	1	1	1	1	4
1	1	1	1	3	1	1	1	1	1	4
1	3	1	2	3	2	1	2	1	1	4
6	1	1	2	3	1	1	1	1	1	4
1	1	1	5	7	3	1	3	1	1	4
1	1	1	1	3	2	1	2	1	1	4
8	4	1	1	2	1	1	1	1	1	4
1	2	2	2	4	2	1	2	1	1	4
1	1	1	3	3	2	1	2	1	1	4
1	2	1	2	1	1	1	1	1	1	4
1	1	2	4	2	1	1	1	1	1	4
1	2	1	2	3	2	1	2	1	1	4
1	4	2	2	2	2	1	2	1	1	4
1	1	2	2	3	1	1	1	1	1	4
1	1	2	2	1	1	1	1	1	1	4
1	1	1	2	1	1	1	1	1	1	4
1	1	1	3	2	1	1	1	1	1	4
1	1	1	2	3	2	1	2	1	1	4
1	1	1	2	3	1	1	1	1	1	4
1	1	1	2	3	2	1	2	1	1	4
1	1	1	2	3	1	1	1	1	1	4
1	2	2	2	3	2	1	2	1	1	4
1	3	1	1	2	1	1	1	1	1	4
1	2	2	2	3	2	1	2	1	1	4
1	1	1	2	1	1	1	1	1	1	4
1	1	1	2	1	1	1	1	1	1	4
1	1	2	1	3	2	1	2	1	1	4
1	1	1	2	1	1	1	1	1	1	4
1	1	2	2	3	2	1	2	1	1	4
1	2	1	2	3	3	1	3	1	1	4
5	2	2	2	3	4	1	3	1	1	4
1	1	1	4	3	2	1	2	1	1	4
1	1	1	2	3	2	1	2	1	1	4
1	1	1	2	2	1	1	1	1	1	4
1	1	1	4	2	2	1	2	1	1	4
1	2	1	2	2	1	1	1	1	1	4
1	4	2	2	2	2	1	2	1	1	4
1	1	3	3	2	2	1	2	1	1	4
1	2	3	3	2	1	1	1	1	1	4
1	1	2	4	6	4	1	4	1	1	4
1	1	1	2	2	1	1	1	1	1	4
1	1	2	3	2	2	1	2	1	1	4
1	1	3	4	6	2	1	2	1	1	4
1	1	2	1	3	2	1	1	1	1	4
1	2	2	3	2	2	1	2	1	1	4
1	6	4	2	4	3	1	3	1	1	4
1	2	3	2	2	4	1	4	1	1	4
1	1	2	2	3	2	1	2	1	1	4
1	1	1	2	3	2	1	2	1	1	4
1	1	2	2	3	1	1	1	1	1	4
1	1	2	2	3	1	1	1	1	1	4
1	1	2	4	1	3	1	3	1	1	4
1	1	1	2	1	2	1	2	1	1	4
1	3	2	2	3	1	1	1	1	1	4
1	1	2	3	3	1	1	1	1	1	4
1	1	1	2	1	1	1	1	1	1	4
1	3	4	3	1	2	1	2	1	1	4
1	3	3	4	4	2	1	2	1	1	4
1	1	1	2	4	2	1	2	1	1	4
1	3	2	2	2	1	1	1	1	1	4
1	4	2	4	3	2	1	2	1	1	4
1	1	2	2	3	3	1	3	1	1	4
1	2	2	1	3	2	1	2	1	1	4
1	2	1	2	3	3	1	3	1	1	4
1	2	1	2	3	2	1	2	1	1	4
1	1	1	2	3	2	1	3	1	1	4
6	5	2	2	2	1	1	1	1	1	4
1	4	3	3	2	2	1	2	1	1	4
1	3	4	5	3	3	1	3	1	1	4
1	3	2	3	3	1	1	1	1	1	4
1	2	1	3	1	1	1	1	1	1	4
1	4	1	1	2	1	1	1	1	1	4
1	3	1	1	2	1	1	1	1	1	4
1	2	1	1	2	1	1	1	1	1	4
1	2	2	2	1	1	1	1	1	1	4
1	1	2	2	1	1	1	1	1	1	4
1	2	4	4	3	1	1	1	1	1	4
6	3	1	3	3	1	1	1	1	1	4
1	1	1	2	3	3	1	3	1	1	4
1	1	1	1	1	1	1	1	1	1	4
1	1	2	2	3	2	1	2	1	1	4
1	1	1	2	1	1	1	1	1	1	4
1	1	1	4	2	2	1	2	1	1	4
1	2	1	2	3	1	1	1	1	1	4
1	1	2	2	3	2	1	2	1	1	4
1	6	2	1	3	2	1	2	1	1	4
1	1	1	4	2	1	1	1	1	1	4
1	2	1	3	3	1	1	1	1	1	4
1	2	1	5	6	2	1	2	1	1	4
1	3	2	4	4	1	1	1	1	1	4
1	3	3	5	6	3	1	1	1	1	4
1	5	2	2	2	1	1	1	1	1	4
1	2	3	3	3	2	1	2	1	1	4
1	1	1	2	3	2	1	2	1	1	4
1	1	1	1	3	2	1	2	1	1	4
1	2	3	2	3	1	1	1	1	1	4
1	1	2	2	4	1	1	3	1	1	4
1	1	4	2	4	1	1	3	1	1	4
1	2	2	1	3	3	1	3	1	1	4
1	1	1	4	4	2	1	2	1	1	4
1	1	2	3	4	1	1	1	1	1	4
1	2	2	4	1	4	1	4	1	1	4
1	4	3	2	1	1	7	1	5	3	4
1	4	3	3	2	1	7	1	5	3	4
1	2	2	3	4	1	7	1	5	3	4
1	3	1	3	3	1	1	1	1	1	4
1	2	1	4	1	3	1	3	1	1	4
1	1	2	1	3	2	1	2	1	1	4
1	1	4	1	3	2	1	2	1	1	4
1	1	3	4	3	2	1	2	1	1	4
1	1	1	3	3	3	1	3	1	1	4
1	2	1	4	6	3	1	3	1	1	4
1	3	2	3	2	1	1	1	1	1	4
1	2	2	3	3	1	1	1	1	1	4
1	2	2	2	2	2	1	2	1	1	4
1	3	2	4	1	2	1	2	1	1	4
1	3	1	4	1	2	1	2	1	1	4
1	1	1	2	3	3	1	3	1	1	4
1	1	1	4	4	2	1	2	1	1	4
1	1	2	4	4	2	1	2	1	1	4
1	3	1	4	1	2	1	2	1	1	4
1	3	1	4	1	2	1	2	1	1	4
1	2	2	1	1	1	1	1	1	1	4
1	1	2	1	3	2	1	1	1	1	4
1	6	6	3	2	2	1	2	1	1	4
1	4	2	3	4	2	1	1	1	1	4
1	1	2	3	4	2	1	2	1	1	4
1	2	1	2	2	1	1	1	1	1	4
1	4	3	1	1	2	1	2	1	1	4
1	3	2	3	3	1	1	1	1	1	4
1	2	2	5	6	3	1	3	1	1	4
1	3	2	3	3	1	1	1	1	1	4
1	2	6	3	1	1	1	1	1	1	4
1	2	1	2	1	1	1	1	1	1	4
1	3	2	4	2	1	1	1	1	1	4
1	1	1	2	3	2	1	2	1	1	4
1	1	2	2	3	2	1	2	1	1	4
1	4	3	2	1	2	1	2	1	1	4
1	2	2	1	1	1	1	1	1	1	4
5	1	1	1	1	1	1	1	1	1	4
1	5	2	1	2	1	1	1	1	1	4
1	2	1	5	2	3	1	1	1	1	4
1	1	1	2	2	1	1	1	1	1	4
1	1	1	2	3	1	1	1	1	1	4
1	3	2	2	1	3	1	3	1	1	4
1	3	1	2	3	3	1	3	1	1	4
1	2	1	2	3	2	1	2	1	1	4
1	2	2	3	3	1	1	1	2	1	4
1	2	2	4	3	2	1	2	1	1	4
1	2	2	3	3	1	1	1	1	1	4
1	1	5	4	6	1	1	1	1	1	4
1	1	2	1	3	1	1	1	1	1	4
1	1	1	2	2	2	1	2	1	1	4
1	1	1	1	2	1	1	1	1	1	4
1	4	1	2	2	2	1	2	1	1	4
1	2	1	5	7	2	1	2	1	1	4
1	3	3	3	6	1	1	1	1	1	4
1	1	2	2	2	4	1	4	1	1	4
1	1	3	3	2	4	1	5	1	1	4
1	1	2	2	3	2	1	2	1	1	4
1	2	2	4	6	4	1	4	1	1	4
1	1	6	1	3	2	1	2	1	1	4
1	3	2	2	3	2	1	1	1	1	4
1	2	2	1	3	2	1	2	1	1	4
1	1	2	3	2	2	1	2	1	1	4
1	4	2	4	3	3	1	3	1	1	4
1	1	1	1	2	2	1	2	1	1	4
1	1	2	4	2	1	1	1	1	1	4
5	1	1	1	1	1	1	1	1	1	4
1	1	1	2	2	1	1	1	1	1	4
4	1	1	3	1	1	1	1	1	1	4
1	1	1	2	3	2	1	2	1	1	4
4	1	1	1	1	1	1	1	1	1	4
1	1	1	2	3	1	1	1	1	1	4
1	3	3	4	4	4	1	4	1	1	4
1	2	1	2	2	1	1	1	1	1	4
1	1	1	1	1	1	1	1	1	1	4
1	3	3	3	2	4	1	4	1	1	4
1	2	2	3	1	2	1	2	1	1	4
1	2	1	2	2	1	1	1	1	1	4
1	3	3	4	4	4	1	4	1	1	4
1	2	1	3	1	1	1	1	1	1	4
1	3	3	3	2	4	1	4	1	1	4
1	1	1	1	1	1	1	1	1	1	4
1	1	1	2	3	2	1	2	1	1	4
1	1	1	1	1	2	1	2	1	1	4
3	2	1	2	4	2	1	2	1	1	4
1	1	1	1	3	2	1	2	1	1	4
1	1	1	2	3	3	1	3	1	1	4
1	1	1	3	1	1	1	1	1	1	4
1	1	1	3	1	1	1	1	1	1	4
1	1	1	2	3	2	1	2	1	1	4
1	2	2	3	1	1	1	1	1	1	4
1	4	2	4	3	1	1	1	1	1	4
1	1	1	3	1	1	1	1	1	1	4
1	2	1	3	3	3	1	3	1	1	4
1	1	1	2	3	1	1	1	1	1	4
1	2	1	1	3	2	1	2	1	1	4
1	2	2	1	3	2	1	2	1	1	4
1	3	2	4	2	2	1	2	1	1	4
1	1	2	2	3	2	1	2	1	1	4
1	2	2	2	2	1	1	1	1	1	4
1	2	2	1	1	1	1	1	1	1	4
