# Supplementary material for: A three-way approach for protein function classification
Source: PLoS One. 2017 Feb 24;12(2):e0171702. doi: 10.1371/journal.pone.0171702 (PMC5325230; doi:10.1371/journal.pone.0171702)
Supplement: S1 File — The code (Python/Bash/Matlab) and data files along with instructions are provided as a zip file. (ZIP) [file pone.0171702.s001.zip › Protein_Functions_TWD_data_code/data/Original_data.dat]

5	7	10	2	0	757	0	85335	0	0	8601
7	7	9	6	3	526	0	59662	0	0	8601
1	1	0	2	0	404	0	45159	0	0	18580
1	2	4	3	0	177	1	20235	14	21	334	8198
1	1	4	4	0	397	0	45318	0	0	3873	5524
1	1	3	9	1	489	1	53543	12	22	50661	4616
1	1	2	9	1	492	0	53923	0	0	50661	4616
1	1	3	5	0	827	0	93417	0	0	3873	5524
1	0	1	2	0	288	0	32570	0	0	18456
1	0	1	2	0	143	0	15722	0	0	18456
1	0	1	2	0	363	0	40911	0	0	18456
1	0	1	2	0	329	0	36977	0	0	18456
106	0	1	2	0	152	0	16595	0	0	18456
1	0	1	2	0	212	0	23919	0	0	18456
1	0	1	2	0	376	0	41991	0	0	18456
7	5	8	2	1	322	6	36401	98	54	5524	3824	43539
3	0	2	3	1	856	0	97663	0	0	4177	8237	8270
1	1	1	1	0	25	0	2979	0	0	45182
1	2	4	5	1	418	1	46058	41	98	4069	80130	30170
2	2	7	6	1	451	0	51795	0	0	4069	80130	30170
4	3	2	3	0	628	0	71486	0	0	51015	30674	52735
7	3	3	1	1	183	0	21562	0	0	3677	8301
1	2	6	1	0	731	0	81753	0	0	3688	978	1077	43565	44374
0	2	3	3	2	592	4	65576	68	20	51015
1	1	1	2	2	489	0	54592	0	0	1077	43565
1	2	4	2	2	587	0	65264	0	0	1077	43565
5	1	4	17	8	2233	20	250353	228	626	3989	5524	4075	46872
1	1	2	3	2	87	1	161	11	0	62	8289	5324
1	2	3	3	2	770	0	86634	0	0	987	46872	982
1	3	2	3	1	557	0	62409	0	0	4451	46872	46421
1	1	1	3	1	575	0	64976	0	0	4451	46421
1	2	2	2	0	526	0	58712	0	0	8775	3986
2	2	5	0	0	209	1	23870	62	0	55105
1	1	2	6	3	510	0	58403	0	0	9055	237	46872	4768
1	1	2	8	2	789	0	86583	0	0	51539	3994	46872
1	4	2	8	2	778	0	85368	0	0	51539	3994	3690	46872	3697
1	1	2	7	0	748	0	84042	0	0	3995	3997	50660
1	2	2	3	2	125	0	13943	0	0	36
3	3	5	4	1	683	0	75492	0	0	3987	16880	16208	5524
1	4	4	4	1	713	1	79141	5	14	3987	16880	16208	5524
9	7	16	3	3	375	2	41690	29	102	5524	52
0	3	7	6	4	434	1	50569	0	0	3682	3677	1786	3713	8270
69	1	3	0	0	113	0	12739	0	0	1012
2	2	5	4	1	347	0	39635	0	0	34	8270
2	1	3	6	1	348	1	36849	39	150	4022	19170	8270
1	1	3	6	1	348	0	36732	0	0	4022	8270
2	1	3	6	1	375	0	40370	0	0	4022	8270
1	1	2	2	2	382	0	41142	0	0	4022	46872
1	0	3	6	1	360	3	39618	23	121	8106	33833	33845	8270
1	0	3	6	1	351	0	37648	0	0	4022	8270
1	0	1	7	1	361	0	39348	0	0	8106	8270
1	0	2	4	1	340	0	36372	0	0	41	5524	16773
1	2	1	6	2	1049	0	117231	0	0	5524	42626
2	1	1	3	2	231	0	26087	0	0	47631	46872
0	1	10	3	2	1323	5	150941	129	34	46872	1102	978	982	1190	1093	1094
82	2	2	2	0	493	0	56237	0	0	15039
1	1	3	4	2	172	2	18932	54	13	51537	9055	46872	16653
2	4	6	4	1	309	0	34121	0	0	5471
8	2	8	4	1	318	2	34426	48	148	5471
1	2	5	4	1	307	2	33313	45	193	5471
163	3	7	1	1	283	0	30726	0	0	15123	8519
3	2	3	0	0	493	0	57833	0	0	5198
6	1	1	0	0	518	0	59748	0	0	45182
2	1	2	1	0	580	0	67523	0	0	3723
2	1	3	2	0	509	0	58265	0	0	5524
1	2	3	4	1	780	0	84748	0	0	5524	16887
1	2	5	0	0	620	0	71364	0	0	5057
4	3	5	7	1	761	0	84544	0	0	5524	16887	4222	8237	8270
4	2	7	1	0	690	0	77683	0	0	987	46872	982
1	1	4	1	0	416	1	47105	43	29	978	1077
2	1	1	1	0	87	0	9464	0	0	50839
2	3	1	0	0	725	0	73354	0	0	50839
1	2	5	3	1	902	0	104304	0	0	15297	15183	5313	15292
126	2	4	1	1	482	0	54494	0	0	5096	46872	5543
1	1	3	1	1	298	0	32638	0	0	5096	46872
2	2	3	6	1	557	0	62067	0	0	287	4610
2	2	2	3	1	558	0	61052	0	0	15171
1	2	4	4	1	633	0	69671	0	0	15171	15192	15193
3	3	2	3	1	596	0	67262	0	0	15171
164	0	1	5	1	385	1	41907	7	6	8453	30170
6	1	3	3	0	350	2	39436	37	9	1671	51087
3	1	3	2	1	176	5	19115	90	36	8379
1	1	4	4	1	834	0	96079	0	0	4129	4519	3676
1	2	5	5	2	854	0	988	0	0	4129	4519	237	5506	3676	3723	3964
1	1	1	2	0	354	0	42279	0	0	3677	4519
1	5	3	2	0	378	0	41335	0	0	50660	16668
1	2	3	3	0	570	0	65840	0	0	16722	16175
1	1	1	1	0	465	0	53135	0	0	51213	46872
118	1	0	1	0	321	0	36502	0	0	16872
1	1	1	2	0	356	0	41461	0	0	43022	3743
2	1	0	2	0	246	0	27089	0	0	16787
121	1	0	6	1	312	0	35764	0	0	16491
1	1	0	2	0	185	0	21229	0	0	16884
1	1	0	1	0	310	0	34113	0	0	16872
1	1	0	2	0	627	0	72414	0	0	16772
1	0	1	1	0	390	0	44383	0	0	8081
2	2	4	3	2	615	2	67326	23	15	3779
8	2	8	2	1	344	3	39344	43	96	4652	30674	3723	8270
1	3	7	2	1	360	0	41631	0	0	3676	4652	8270
3	0	2	3	2	1108	0	123989	0	0	5524	42802	4672	4674
4	5	4	3	3	764	0	85840	0	0	16409	19706	8270
2	2	2	3	3	749	0	85236	0	0	16409	19706	8270
2	0	4	5	2	527	0	58110	0	0	16597	4072	5524
2	2	4	4	0	592	0	66422	0	0	4021	30170
1	2	2	4	0	507	0	56770	0	0	30170	8483
1	1	4	6	2	506	0	55188	0	0	4029
1	1	3	6	2	506	0	55385	0	0	4029
2	1	2	7	2	520	0	56693	0	0	4029	4030
1	2	4	6	2	519	0	56724	0	0	4029	4030
2	2	4	5	1	5	0	54414	0	0	33721	4030
1	3	1	1	0	619	0	72228	0	0	3841	47184	8374
6	2	2	3	2	359	0	39621	0	0	4332	8270
120	2	2	1	0	525	0	61793	0	0	4583
2	2	3	1	0	548	0	63143	0	0	26	4377
1	4	2	1	0	202	2	22661	0	0	30246	4577
1	5	1	1	0	237	0	27035	0	0	43495
1	2	3	1	0	551	0	62672	0	0	9	52917
1	3	3	2	0	449	0	51929	0	0	19187	4578
1	3	3	3	0	503	0	58047	0	0	4378	33164
1	3	3	1	0	458	0	52861	0	0	33	52925
1	2	1	2	0	334	0	38347	0	0	4581
121	3	3	1	0	544	0	62783	0	0	42281	16758
1	2	2	1	0	577	0	67385	0	0	42283
1	3	3	1	0	555	0	63777	0	0	52926	52918	4376	30
1	0	4	2	0	676	0	76372	0	0	5524	4672	4674
1	0	3	2	0	760	0	86087	0	0	5524	4672	4674
2	1	2	3	0	195	0	21727	0	0	4848	50385
1	0	2	3	0	343	2	38714	14	0	4037
1	0	2	5	1	460	0	50126	0	0	4038	50897	16888	8270
1	2	2	8	2	526	0	59494	0	0	3885	50660	8762
1	2	1	4	1	573	0	64014	0	0	15174
1	2	3	1	0	859	0	95869	0	0	22890	46873
1	2	4	1	0	858	0	96684	0	0	22890	46873
2	2	3	3	0	1046	0	117216	0	0	30674	31625
2	2	4	1	0	915	0	102540	0	0	31625
1	1	10	3	2	593	0	67027	0	0	8047
1	0	1	3	1	549	0	61410	0	0	4040	16884
2	0	3	3	1	810	0	93302	0	0	3876	46872
3	1	2	2	0	514	0	57093	0	0	42802	76	8270
1	1	2	4	1	549	0	61463	0	0	4339
8	3	3	2	0	5	0	58182	0	0	9	30
125	3	0	1	2	159	0	16635	0	0	5199
1	1	4	2	1	328	0	36367	0	0	295
2	4	2	4	1	637	0	71660	0	0	5545	30276
2	4	2	4	1	568	0	64328	0	0	5545	30276
5	3	3	5	0	726	0	81869	0	0	30276	8565
5	1	3	7	0	832	0	93624	0	0	30276	8565
4	2	3	6	3	475	0	53874	0	0	30276
5	2	3	4	1	156	0	18152	0	0	30276	8565
4	2	2	9	0	1025	0	115012	0	0	8565
3	2	3	5	0	7	0	80453	0	0	8565
2	2	2	5	1	147	0	17373	0	0	8565
4	3	2	4	0	932	0	106924	0	0	8565
2	3	2	5	1	194	0	21938	0	0	8565
3	0	2	3	0	321	0	36493	0	0	3877	5524	8796	4780
1	0	2	3	0	325	3	36841	33	106	3877	5524	8796
9	2	6	2	1	250	1	28777	14	18	30234
9	1	4	4	1	165	0	18865	0	0	16874	4842	8270
3	3	1	3	1	952	0	107755	0	0	76	8270
1	1	1	3	0	537	0	60137	0	0	4177	46872	8237
2	2	3	5	3	528	0	58889	0	0	1671	46872	51082
5	2	3	5	3	605	0	69990	0	0	30276
1	1	2	4	2	520	0	59445	0	0	3677	3906	8311	8081	8270
1	2	2	3	4	367	0	41439	0	0	8296	175	3677	3906	8311	8081	8270
9	2	3	2	0	587	0	66134	0	0	8195
2	2	3	3	1	187	2	20587	15	16	3999	46872
1	2	3	2	0	227	0	247	0	0	52689	8474
2	2	3	3	0	217	0	25757	0	0	33699	3677
2	1	1	2	1	181	0	19986	0	0	16757
1	2	3	3	1	586	0	65296	0	0	15238	8028
1	3	3	3	1	305	0	32713	0	0	15250
1	3	2	2	0	149	0	17024	0	0	15250
1	1	1	4	3	344	2	38884	33	92	45290
1	0	1	2	0	335	0	38220	0	0	47816	45290
4	2	3	4	2	610	0	68377	0	0	5524	42624
3	2	2	3	1	376	5	42084	181	84	8047	825	32266	49
6	1	3	2	1	238	3	27603	56	115	42802	4596	61607
1	3	1	2	0	610	0	71613	0	0	34737	34738
1	3	1	2	0	642	0	74023	0	0	34737
2	1	5	4	1	181	4	20529	89	191	5525	3924
1	1	4	4	1	181	1	20658	59	156	5525	3924
2	3	10	4	1	183	0	20696	0	0	30234	5525	3924	3729
1	1	3	9	2	863	5	94869	272	634	3991	5524	3942	51287
1	1	2	5	1	423	0	46681	0	0	3992	30170
3	1	3	4	2	333	0	35662	0	0	4053	30145	90369	8270
131	1	2	2	0	441	0	47849	0	0	4042	4358
2	1	5	1	2	177	0	19488	0	0	987	982
2	2	2	2	2	880	0	1282	0	0	3677	981	3712	8270
3	2	0	2	0	347	0	38083	0	0	4090	50662	16491
2	1	4	4	2	638	1	71373	1	0	5524	4674
1	3	6	4	1	183	1	20434	6	32	5525	3924
1	2	5	4	1	198	0	22782	0	0	5525	3924
1	1	1	7	1	463	0	51989	0	0	4056
1	0	0	1	0	470	1	54129	12	32	8168
1	5	3	1	0	627	0	70899	0	0	15343
118	3	4	2	1	620	0	69566	0	0	15343
1	1	7	6	0	635	0	71384	0	0	16831	287	50177	30976
5	1	2	17	4	1588	0	174755	0	0	3855	3856	3866	5524	46872	4764	4765
1	1	5	4	0	5	1	56178	38	95	47536	8793	80130	30170
2	1	7	1	2	950	0	108205	0	0	3677	981	8270
1	1	3	4	0	513	0	58528	0	0	8793	16212	80130	30170
1	1	3	2	3	376	2	40838	23	0	4107	42602
6	0	2	3	0	370	0	41070	0	0	3849
1	0	2	3	0	370	11	39749	320	729	3849
5	4	1	2	0	284	0	33018	0	0	3774	52
5	5	2	3	1	384	0	42995	0	0	3774	52
7	3	7	3	1	391	0	44074	0	0	5524	16887
7	2	3	3	1	449	0	49542	0	0	5524
6	3	4	2	0	438	0	544	0	0	31491
11	3	7	2	0	477	2	53810	53	112	5198
11	5	9	3	1	489	1	54832	23	74	3682	42393	31493
10	4	7	2	0	881	2	1209	26	39	5524	3729
11	3	8	2	0	467	2	53074	53	112	5198
9	2	3	4	0	384	0	42475	0	0	43130
7	3	5	1	0	342	0	39566	0	0	5198
7	3	3	1	0	154	0	17134	0	0	3729	5198
7	2	4	1	0	171	0	19916	0	0	5198
1	0	2	1	1	130	0	14883	0	0	30611
1	2	4	2	0	404	0	45848	0	0	15104	15297	15105
2	0	1	1	0	586	0	65477	0	0	31625
125	5	1	1	0	593	2	65213	0	20	46872	8237
1	4	7	1	0	885	0	101624	0	0	8017
3	1	0	2	2	964	0	108781	0	0	3677	981	8270
7	2	12	2	0	279	6	31603	118	118	42393
9	3	4	2	2	588	0	65685	0	0	987	1078	8270
3	3	4	0	0	624	0	71444	0	0	46872	4842
3	3	4	0	0	676	0	77649	0	0	46872	4842
1	1	2	5	1	525	0	59469	0	0	4066
2	0	3	6	1	572	0	64470	0	0	4066	5524
2	0	3	6	1	572	0	64593	0	0	4066	5524
0	2	2	6	3	362	0	38687	0	0	4067
0	2	2	6	3	362	0	38687	0	0	4067
0	2	2	6	3	362	0	38687	0	0	4067
0	2	2	6	3	362	0	38687	0	0	4067
2	2	1	6	3	381	0	41395	0	0	4067
11	2	3	5	1	288	0	33347	0	0	4842	8270
1	1	1	5	2	420	0	46928	0	0	4055	5524
2	4	2	4	0	429	0	48349	0	0	16491	8270
2	1	1	4	0	430	0	48371	0	0	16491	8270
2	3	6	9	1	950	0	104571	0	0	5524	5509	5388	15410
1	2	3	9	1	1173	0	130861	0	0	5524	5388	46872
3	3	7	6	1	1355	0	153765	0	0	5524	287	4012
1	4	5	7	1	1612	0	182619	0	0	5524	287	4012
1	6	6	7	1	1571	0	177798	0	0	5524	15662	287	4012
1	4	3	6	1	1656	0	188319	0	0	5524	287	4012
2	3	6	6	1	1215	0	135269	0	0	5524	15662	46872
1	5	6	6	1	1151	0	130218	0	0	5524	15662	287	4012
1	1	1	4	0	503	0	57930	0	0	4057
1	2	3	1	0	525	0	61036	0	0	4026
2	1	4	1	0	535	0	61898	0	0	4026
3	1	6	2	0	167	2	19760	29	18	19777	16874
4	4	5	1	0	1178	0	135025	0	0	32947
6	3	7	2	0	186	1	21106	10	0	8047	31386
2	3	8	1	0	738	0	83281	0	0	19887
2	5	6	2	1	520	0	58435	0	0	4806
3	3	7	1	0	150	5	17222	91	0	42802	30674
5	3	6	1	0	417	0	48656	0	0	32947	30295
2	8	7	3	1	5	0	55102	0	0	825	43130
2	4	6	1	0	415	2	47599	0	28	30674
3	5	4	1	1	640	0	72546	0	0	32266
3	6	8	6	3	897	0	101717	0	0	5524	4674
1	3	7	3	0	496	0	55188	0	0	825
7	2	5	5	1	1198	0	136054	0	0	16906
119	9	5	1	0	271	0	30201	0	0	32266
3	1	3	1	0	412	1	46655	0	0	30674
120	3	1	0	0	226	0	25975	0	0	5198
4	1	7	3	0	310	3	35887	28	22	19776
2	3	11	1	0	494	0	55143	0	0	4197
3	6	7	1	0	294	3	33560	55	0	8047	16787
5	4	8	4	0	630	14	71428	127	125	19778	19779
5	8	10	2	0	117	8	13627	0	68	31386
1	3	4	6	0	1211	0	136921	0	0	4555	30246
1	1	2	1	0	85	1	9870	125	282	42030	4857
1	2	3	5	3	690	2	77522	30	6	5524	16887	42626
1	2	7	6	5	2787	3	321524	103	111	5524	4672	4674	42162
1	2	9	9	1	1091	0	120357	0	0	5524	46872	8556	8554
118	2	6	9	1	1091	0	120317	0	0	5524	15662	46872	8556	8554
1	2	3	9	1	1091	0	120296	0	0	5524	15662	46872	8554
128	2	3	1	1	282	0	30701	0	0	8519
130	2	4	1	1	275	0	328	0	0	8519
1	2	1	1	0	279	0	32094	0	0	51082
2	1	2	1	0	318	0	36851	0	0	51082
2	1	1	2	0	325	0	36554	0	0	19904
2	1	3	1	0	684	0	79756	0	0	45182
1	3	3	1	0	59	0	6688	0	0	15078
94	2	2	1	1	227	0	26890	0	0	46872	4222
1	1	1	1	0	62	9	6743	1041	2056	46933	46961
1	2	1	2	1	259	0	29099	0	0	15078
2	1	1	1	0	174	0	19810	0	0	15078
1	2	1	1	0	48	0	5822	0	0	15078
113	5	2	3	1	76	9	7759	4323	541	15078	8289
3	5	2	7	1	545	11	58608	5124	2246	5524	46933	46961
2	4	2	8	1	511	11	54794	5124	2246	5524	46933	46961
115	1	1	2	0	160	11	17020	5124	2246	46933	46961
1	1	2	2	0	244	0	26925	0	0	15078
3	1	1	3	1	311	11	34351	5124	2246	46933	46961
1	1	3	1	0	96	0	10876	0	0	15078	5198
1	1	3	1	0	115	0	12921	0	0	15078
5	1	1	3	1	212	0	22814	0	0	46933
1	3	3	2	1	542	0	59983	0	0	80139	15238
5	2	11	11	5	2368	0	273342	0	0	5524	4672	4674
2	2	6	6	2	1216	0	131875	0	0	5524	8551	5507
0	2	3	9	3	14	5	109829	51	8	5524	19829	5507
14	1	3	2	2	73	8	8221	235	208	16531
115	4	2	1	0	313	0	34408	0	0	5384
2	4	2	1	0	401	0	45193	0	0	45140
1	2	1	6	2	1394	0	157751	0	0	5524	34041
5	4	5	1	0	1176	2	131379	15	0	5546	17016
105	3	11	1	0	602	0	65346	0	0	15186	15188	5302
1	2	2	1	0	459	0	50892	0	0	5215
2	3	9	1	0	713	0	826	0	0	15186	15188	5302
125	4	2	1	0	490	0	53737	0	0	15171
119	2	9	1	0	692	0	75459	0	0	15186	15188	5302
1	3	4	1	0	448	0	48840	0	0	15183	5313
1	2	3	5	1	1208	0	138332	0	0	46872	4222
1	3	1	5	0	823	0	90783	0	0	5509
1	0	1	2	0	474	0	52837	0	0	45462
5	2	4	3	2	914	0	101170	0	0	46872	978	1077
1	2	2	4	1	297	0	32814	0	0	140	4806
1	2	2	2	1	613	0	67169	0	0	45118
1	0	3	2	1	409	0	46216	0	0	5096
123	2	4	4	1	609	0	67769	0	0	15171	15192
1	2	2	4	1	604	0	67365	0	0	15171
2	2	2	3	1	587	0	63730	0	0	4190
2	1	2	4	2	811	0	89604	0	0	3682	1046	1135	981
3	1	2	2	1	1157	4	128297	102	22	17024
3	1	2	2	0	385	0	45384	0	0	5198
3	3	1	4	1	476	3	53034	74	68	45131	8270
2	1	6	3	1	376	0	41625	0	0	4084	52656	52654	52655
2	1	8	3	1	393	0	43596	0	0	4084	52656	52654	52655
1	2	2	1	1	366	0	42334	0	0	46872	3676
1	1	10	5	3	1478	0	164195	0	0	5524	4709	4713
1	4	5	6	1	456	0	51107	0	0	5524	16887	8320
6	2	8	3	3	686	0	76978	0	0	3682	1047	70577	1094
1	1	2	6	1	382	0	41582	0	0	721	8270
6	2	5	3	3	638	0	72513	0	0	1047	42393	70577	1094
1	2	0	6	1	417	0	46099	0	0	52587	16616	8270
1	0	1	4	0	646	0	72646	0	0	18741	4065
5	6	1	4	3	551	7	61605	0	4	32266	32947
1	5	5	5	2	1128	0	124913	0	0	5096	32266
3	6	5	6	3	2167	0	245430	0	0	5096	5085
3	1	4	0	0	633	0	70993	0	0	5096
11	6	4	3	0	193	1	22129	85	40	42802
4	5	4	1	1	142	1	15720	6	5	5484
3	2	6	0	0	574	0	66086	0	0	5096
7	5	4	0	0	470	0	54639	0	0	3723
2	2	2	3	1	313	0	34119	0	0	42124	8061	42973	4338
1	8	6	1	2	440	0	51092	0	0	8017	42803
1	6	8	3	1	344	2	38362	17	0	51010	42803	52
1	2	2	1	0	561	0	62428	0	0	15171	22857
1	1	1	5	0	480	0	53709	0	0	4015	30170
1	1	1	6	0	375	0	41884	0	0	51537	51539	4076	46872
2	1	1	2	0	237	1	26257	0	0	5524	4141	287
4	6	6	1	1	954	0	108667	0	0	46872
1	2	3	3	2	483	9	55483	98	139	4197	8234	3690	3729	978	3697
11	2	9	3	0	2143	1	245996	227	0	70577	16504	70628
7	2	12	3	2	267	0	391	0	0	3688	50815	1102
7	2	11	3	2	273	0	31061	0	0	3688	50815
11	4	2	5	1	1183	1	135571	4	0	5524	5525	3924	34511
1	1	2	1	0	336	0	39402	0	0	742	8757
1	1	1	2	0	337	0	38550	0	0	16433	8757
1	2	1	1	0	365	0	42041	0	0	742	8757
2	2	2	5	1	444	1	582	11	0	47536	16212	30170
1	7	9	6	3	1953	3	219673	27	21	42802	5522
1	1	4	4	3	1375	0	156852	0	0	5522
2	3	2	7	3	980	0	109295	0	0	5543
3	5	4	7	3	1040	0	115688	0	0	5543
150	4	3	2	0	576	0	65028	0	0	80139	5452
4	5	4	1	0	244	0	275	0	0	5484
1	1	1	5	1	690	0	76363	0	0	5524	4077	4078	4079	4080	71734
2	2	4	5	3	1559	0	176874	0	0	5524	42626	15127	15086
4	1	11	4	1	7	1	80692	4	10	3688	42802	16874	4842	8270
5	1	5	3	2	515	2	57674	15	0	42802	3723
3	3	8	2	1	844	1	97276	6	0	358
1	2	1	1	0	341	0	39860	0	0	3723
10	3	1	7	2	2163	4	246185	30	40	5524	44	3676
11	2	1	3	1	291	0	33531	0	0	8097	42134
4	5	2	0	0	576	0	64666	0	0	30674
1	3	6	2	1	1029	0	117755	0	0	50185
1	5	6	0	0	410	0	47168	0	0	51087	149
6	4	5	7	4	1021	3	117868	65	22	5524	4672	4674
3	2	5	1	1	306	0	35028	0	0	5096
7	2	2	3	2	341	5	38445	115	51	43130
5	4	11	1	1	709	0	78981	0	0	42802	8599
2	2	3	3	0	312	0	35559	0	0	5524	46872	8478
11	4	1	4	1	166	0	18517	0	0	3676	43023	8270
2	2	3	3	0	275	2	30742	86	2	16435	8757
2	2	3	3	0	317	0	35367	0	0	5524	46872	8478
11	2	3	1	0	214	0	24385	0	0	30515
6	5	7	5	2	261	4	29936	77	186	5524	16887	4674
1	1	8	4	3	1104	0	126663	0	0	5096
2	2	2	2	0	1636	0	184719	0	0	5089
6	1	2	3	1	1447	0	164486	0	0	5525
124	3	4	4	3	642	0	75046	0	0	5088
1	6	11	2	0	788	2	88817	16	0	3779	5519	8047
1	2	2	3	0	920	0	104786	0	0	34450
2	3	3	3	0	976	0	109174	0	0	34450
3	2	5	5	3	657	0	74239	0	0	5524	4693	8353
3	2	7	1	0	395	0	45721	0	0	16538
1	1	2	8	3	594	4	67901	224	217	3682	35064	8270
1	0	0	4	1	263	0	28804	0	0	50664
4	2	5	2	2	633	2	71171	25	7	8047
2	2	7	8	4	946	0	102205	0	0	5524	4329	4477	4488
1	1	6	8	4	975	0	106217	0	0	5524	4329	4477	4488
8	2	2	1	0	571	0	65238	0	0	4633	17076
2	5	1	2	1	241	0	27340	0	0	5524	4140
4	2	4	1	2	687	0	77766	0	0	4092
2	3	3	1	2	670	0	77242	0	0	4092
2	3	2	3	1	289	0	33090	0	0	5524	16887
1	1	1	1	0	497	0	57055	0	0	16740
2	2	2	0	0	161	0	18223	0	0	3743	45182
3	1	4	3	2	368	0	42186	0	0	5524	19912	4693
9	5	10	3	2	147	5	16135	0	51	5509	48306
1	1	2	4	3	502	0	56968	0	0	5509	30246	51082
1	4	4	4	1	590	0	65785	0	0	15181	15174
2	1	4	3	2	175	0	19639	0	0	5509
1	2	4	2	1	221	1	24859	29	60	4089	8270
5	3	1	2	2	268	0	30699	0	0	51015
5	1	4	9	3	526	2	57521	22	0	3779	8179	42802
4	4	3	2	1	287	0	32629	0	0	51015
2	1	3	4	1	411	0	45362	0	0	5524	4088
3	1	1	10	3	1118	0	123915	0	0	5524	4088	46872
4	1	4	3	1	405	11	44499	285	418	4190	8233
1	1	4	2	2	1433	0	160485	0	0	978	1077	8270
1	2	3	7	3	515	1	58555	43	144	4096	237	46872
1	1	3	7	3	562	0	64583	0	0	4096	237	46872
129	1	2	1	0	239	0	27649	0	0	47874
4	7	3	1	0	956	1	111917	5	0	19237	8301
4	2	2	0	0	478	0	56336	0	0	19237	8301
4	2	2	1	2	608	2	71358	12	9	19237	8301	981	8270
8	5	8	7	1	483	3	54705	53	24	3677	9982	3723
2	5	9	1	1	351	0	39388	0	0	19237	1102	978	1078	1077	1103	1076
4	8	6	7	4	756	3	86946	27	45	5524	42802	4674
1	2	3	0	0	654	0	76172	0	0	3729
1	1	2	1	0	630	0	73861	0	0	3723
1	4	2	2	0	335	0	39084	0	0	43022
113	2	3	0	0	162	0	18679	0	0	43022
0	1	0	4	2	581	0	65093	0	0	46872	4181
1	3	2	4	2	576	0	64597	0	0	4180	46872	4181
0	1	2	4	2	532	3	59802	29	49	4185
1	2	2	0	0	229	0	26586	0	0	45182
1	2	2	3	0	389	0	44608	0	0	50661	16491	45182
1	1	5	4	2	507	0	56022	0	0	4122
2	3	1	1	0	546	0	62485	0	0	5524	52929	52928	52927	3723	4810
130	5	7	1	0	322	0	34250	0	0	15093	5384
1	1	2	2	0	353	0	41	0	0	4520	46872	3676
2	2	1	1	2	269	0	381	0	0	4408	46872
1	2	1	3	1	2039	0	234599	0	0	5262	5509	5245
3	2	3	4	0	393	0	45210	0	0	16538
2	1	5	1	1	864	0	101423	0	0	19843
4	2	2	5	3	361	170	40353	2575	5673	4130	237	46872
7	4	10	4	1	837	1	94670	27	0	175	46872	4535	3723
2	4	4	2	1	249	3	27330	49	55	16532
1	5	3	1	0	133	0	13058	0	0	5199
2	5	7	1	0	704	0	80732	0	0	32266	10314	1786	17112
115	3	1	1	0	238	0	23268	0	0	5199
104	1	3	2	1	312	0	35693	0	0	4099
108	1	3	2	1	301	0	34642	0	0	4099
8	8	6	3	1	322	0	37025	0	0	5545	5525	3924	70273	10314	32947	5198
8	9	3	3	1	415	0	47649	0	0	5525	70273	10314	5198
3	2	8	2	0	924	7	104904	0	0	43047	10521
8	5	5	3	1	407	0	46668	0	0	5525	3924	70273	10314	32947	5198
1	3	5	5	3	974	0	110242	0	0	5524	4672	4674
5	5	9	7	2	551	0	61907	0	0	4721	4725	8138
1	2	4	2	0	491	0	57147	0	0	16787	46872
5	3	8	5	3	610	0	67360	0	0	10997	97027
9	2	5	5	2	626	0	73114	0	0	30332
4	6	7	5	4	1589	0	179092	0	0	5088
5	6	6	7	4	854	5	96940	0	0	5089
2	3	8	4	2	161	5	18751	181	92	5509	42802	52
6	6	4	3	1	520	0	654	0	0	5525	70273	10314	5198
7	1	6	4	0	506	0	58385	0	0	51082
3	8	16	4	1	191	0	21323	0	0	5525	3924
6	5	4	1	0	650	0	74249	0	0	3682	3688	3697
11	8	20	9	1	835	0	91996	0	0	5524	16887	42802	8599	43130
5	4	9	6	4	779	4	86090	79	66	50815	43130
2	3	11	6	4	705	0	81031	0	0	5524	8047	4672	4674
9	3	5	6	2	815	2	93944	51	31	3688	30674
3	3	5	4	0	513	0	58037	0	0	5524	16887	3682	3688	5525	3924
2	3	11	3	2	507	0	58320	0	0	5524	42802	46872	4674
9	3	11	1	0	393	2	44456	13	0	3682	1990269	993	1076	1089
2	2	3	4	2	142	1	15536	27	20	4126	42802	8270
1	3	6	4	3	566	1	62821	62	0	10997	30332	97027
4	5	25	5	3	298	0	34061	0	0	5524	4693	42393	4674	993
1	4	3	2	1	457	0	51823	0	0	4605
7	3	5	0	0	604	0	68405	0	0	3688
11	3	2	4	1	590	0	67731	0	0	3682	3677
1	1	1	5	1	442	0	47555	0	0	4315
3	6	2	3	1	229	4	26841	13	0	19237	43565
3	1	5	2	0	549	3	61850	57	80	4651
1	1	1	2	0	761	1	84769	7	0	49
1	2	2	5	1	293	0	31922	0	0	51539	5524	16887	46872
11	2	3	1	0	1357	0	153405	0	0	3723
10	2	2	4	0	859	1	96254	6	0	3723
3	2	3	3	1	546	0	62050	0	0	16538
3	3	3	3	1	545	0	61697	0	0	16538
1	3	7	3	1	471	0	54871	0	0	16538
2	1	6	2	1	580	0	64991	0	0	16538
3	2	6	3	1	427	0	49476	0	0	16538
1	5	7	3	1	491	0	56247	0	0	16538
2	2	6	3	1	460	0	53853	0	0	16538
120	1	5	3	1	380	0	44145	0	0	16538
1	1	8	3	1	435	0	50431	0	0	16538
1	1	4	3	1	106	0	11372	0	0	5524	51087	51082
3	1	2	2	2	648	0	74393	0	0	3677	981	37	8270
1	2	1	2	0	232	0	26294	0	0	3839
10	4	15	10	4	1468	6	168241	0	30	5524	31490	3677	8094	4386	35064	70615	182
1	1	3	6	1	511	0	59118	0	0	4568
1	3	4	4	1	562	5	59015	28	61	8061	8843
1	1	3	6	3	527	0	617	0	0	5524	4674
1	2	4	7	2	861	0	98806	0	0	5524	43	3677	3678
7	1	8	2	0	458	1	52672	8	0	5198
0	0	3	2	1	256	5	29747	48	139	4106
1	1	1	2	1	869	0	101204	0	0	4608
3	3	3	4	0	1131	0	129871	0	0	41
3	2	3	4	0	963	0	109882	0	0	41
1	6	2	2	0	1165	1	131601	8	0	41
109	2	5	1	0	316	0	34898	0	0	51082
2	1	1	1	0	153	1	17463	53	0	42393
0	3	3	3	0	376	0	42530	0	0	42802	70180	70628	30674	19843
2	5	8	0	0	594	0	69070	0	0	3777	46982
1	0	3	0	0	1014	0	116648	0	0	48487
0	6	8	4	2	1	0	113311	0	0	5524	8569	8574	3777
1	1	4	4	1	191	0	22067	0	0	5525
1	3	1	1	2	227	0	23242	0	0	5199
1	4	5	5	1	479	0	53360	0	0	4108
1	1	4	5	1	460	0	51413	0	0	4108
1	1	3	4	1	486	0	53811	0	0	50440	4108
6	1	7	1	2	150	3	17795	49	14	16538	42393	30295	43130
3	3	8	7	4	842	0	93909	0	0	5524	16301	4674
5	3	4	1	1	233	0	26532	0	0	5198
1	2	2	2	0	445	0	52045	0	0	4623	16740
9	6	2	3	0	687	0	82445	0	0	3682	3688
1	1	2	1	0	452	0	51571	0	0	16538
3	3	3	7	1	1653	0	187234	0	0	5198
6	1	4	4	0	445	4	50226	67	174	5524
6	1	2	5	0	1277	0	145166	0	0	3743
120	2	3	6	3	494	0	55715	0	0	5471	5509
9	3	2	4	3	522	0	59156	0	0	3677
4	3	5	1	0	754	0	86216	0	0	3682
5	2	9	4	0	1035	0	117851	0	0	3682
6	2	5	1	0	581	1	674	8	0	52
146	3	4	0	0	361	1	41313	43	14	19237
4	1	1	4	1	385	0	44112	0	0	30544	51879	43022
125	2	2	1	0	104	0	12445	0	0	4129
1	3	1	2	0	305	0	34307	0	0	5524	4595
0	3	5	3	1	143	6	15901	37	0	51015
8	2	4	0	0	417	0	48337	0	0	30674
8	3	6	1	0	801	0	92544	0	0	8565
8	2	2	1	0	403	0	45604	0	0	42802
1	2	8	0	0	345	0	497	0	0	3690	4520	14
10	1	3	9	3	1201	3	135607	79	0	5198	43130
8	1	4	7	3	889	11	99445	109	16	5198	43130
8	2	2	6	0	973	0	109019	0	0	5198
7	1	5	1	0	296	2	33829	54	0	5198
7	2	3	8	0	935	0	104831	0	0	5198
129	1	2	2	0	207	0	23765	0	0	48039
1	2	2	3	2	473	0	52560	0	0	46872	10
1	4	1	2	0	312	0	36331	0	0	8425	61543	8689	4395
1	4	2	3	1	372	0	411	0	0	2083	47293	8412
1	2	2	3	3	307	2	34685	51	75	43334
1	1	1	4	1	479	0	53527	0	0	8681	50660	16709
140	1	1	2	0	233	0	26060	0	0	46872	4497	16709
1	3	3	2	0	501	0	56742	0	0	5524	4672
1	1	2	2	0	260	0	29958	0	0	8289
3	1	5	8	3	651	0	72553	0	0	51015	8017	30674
1	1	0	1	0	383	0	45680	0	0	4872
1	3	4	2	0	439	0	48155	0	0	15087	5385
1	2	2	4	1	462	0	52148	0	0	8495
1	5	2	2	0	3	0	34044	0	0	5507
1	2	5	2	1	129	0	15021	0	0	4129	30234
10	2	3	1	0	83	0	9788	0	0	4129
1	2	1	2	0	486	0	54658	0	0	16653	16627
1	3	3	2	0	69	3	8056	0	5	16531
122	1	2	1	0	316	0	35650	0	0	32977
1	2	2	0	0	98	0	11105	0	0	5507
1	2	3	3	2	534	0	58798	0	0	4129	237	5506
2	2	3	2	0	205	0	23758	0	0	51082
1	2	3	5	3	251	0	28567	0	0	5507	4129
2	3	4	3	1	269	0	30360	0	0	4129
2	4	4	2	2	155	2	17143	40	38	4129	8270
2	3	2	1	0	153	0	17140	0	0	4129
1	1	2	1	0	151	0	17197	0	0	4129
2	1	2	1	0	148	0	17342	0	0	4129	46872
2	2	2	1	0	60	0	6932	0	0	4129
102	1	2	1	0	78	0	8907	0	0	4129
1	2	1	1	0	111	0	137	0	0	5507
1	2	1	1	0	109	0	12947	0	0	46872
4	2	2	1	0	59	0	6963	0	0	4129
10	2	2	3	1	530	1	60720	11	47	237	5506	8398
135	0	1	3	1	489	0	56071	0	0	237	5506	4497	16491	16705
2	1	1	2	0	239	0	26732	0	0	4113
117	4	1	2	1	393	0	44829	0	0	4142	46872
2	3	2	2	1	219	1	24357	13	27	8289	30414	5543	4867
1	2	2	2	1	327	0	34754	0	0	5476
1	2	5	1	1	283	0	32020	0	0	8808
1	3	2	1	0	467	0	51697	0	0	3714
1	1	1	2	0	291	0	33785	0	0	8168	3729	8757
1	4	2	3	0	507	0	52758	0	0	4553	16757
1	4	2	3	0	467	0	49906	0	0	4553	16757
8	1	0	1	0	465	0	51116	0	0	3677
1	1	2	3	0	422	0	47356	0	0	16810	4553
3	1	1	0	0	69	0	7321	0	0	5507
1	2	12	4	2	678	0	76301	0	0	987	46872	1077
109	1	2	2	0	782	0	89344	0	0	5227
5	2	3	5	1	960	2	109356	36	44	8262
2	1	3	1	0	410	0	45442	0	0	30234
2	2	3	2	0	376	0	44382	0	0	30	16757
10	2	5	4	3	372	5	44668	84	327	5524	4674
10	2	7	4	3	339	0	39404	0	0	5524	4674
10	3	6	3	1	258	0	29842	0	0	19887	30291
11	2	6	3	1	278	0	32265	0	0	19887	30291
11	5	10	2	0	292	2	31583	125	94	3723
6	3	4	1	0	190	5	21751	116	109	42802
6	2	3	1	0	440	0	50812	0	0	46872	4222
1	3	8	2	1	408	0	47463	0	0	8526
2	2	4	1	0	1121	0	124849	0	0	31625
1	2	5	1	0	482	0	53863	0	0	19789	8270
1	2	1	1	0	397	0	45515	0	0	16746
8	2	4	3	0	741	0	84373	0	0	5524	3677
9	4	7	4	0	927	4	104425	37	0	3682	3677
2	2	3	1	0	133	0	15169	0	0	3677
1	3	2	1	1	285	0	32314	0	0	46872	3729
1	1	2	1	1	325	0	36772	0	0	46872	3729
4	5	11	5	3	528	0	60501	0	0	5524	4693	8353
10	2	7	5	2	506	0	57053	0	0	35064	8134	8270
1	2	2	2	0	320	0	36974	0	0	4651
2	1	1	2	2	585	0	68284	0	0	277
2	2	1	1	0	406	0	44442	0	0	15088	42802
1	2	3	1	0	189	0	21651	0	0	5375	15088
2	2	1	1	0	241	0	27534	0	0	15088
10	3	16	5	2	1077	0	124709	0	0	1990269	993	1076	45142
1	2	4	5	1	359	0	39987	0	0	16779	49
2	1	6	2	0	493	0	56473	0	0	16779	49
1	0	0	3	2	443	1	50874	1	0	43130
101	1	0	1	1	624	0	72043	0	0	43130
3	3	3	1	1	203	1	22763	15	22	43130	97027
6	1	2	2	1	411	0	46870	0	0	30674	43130
2	1	2	6	2	744	0	86115	0	0	4842
3	3	8	4	1	842	0	99326	0	0	4842
1	1	3	1	2	225	0	24425	0	0	5507	1202	978
1	1	2	3	2	306	0	34654	0	0	978	1103	1133
3	1	6	0	0	252	0	29163	0	0	51087
8	2	2	2	0	436	0	50253	0	0	3723
3	2	1	2	1	285	0	32284	0	0	166	3723
3	2	2	1	1	274	0	31517	0	0	70628	8270
5	2	1	1	0	175	0	19935	0	0	3723
7	2	1	4	1	577	0	67294	0	0	3723
4	3	3	3	2	259	0	29741	0	0	3677	8270
3	2	3	2	0	301	0	35026	0	0	3755
11	3	6	3	2	339	3	38431	17	30	46872	166	362	17070
1	2	3	2	0	833	1	96507	10	15	4573
1	5	2	1	1	239	0	24268	0	0	5199
1	3	1	1	2	92	0	8911	0	0	5199
8	5	2	3	1	309	8	34055	755	1416	45153	237	46872
3	3	2	7	4	2026	0	227834	0	0	4016	5524	287
1	5	1	6	4	591	12	65539	195	825	10181	237	4460	46872
2	2	2	2	2	120	0	13297	0	0	9055	237	46872
2	1	3	5	2	385	8	43656	755	1416	45153	46872	8121
0	2	2	2	1	109	53	12182	1694	2855	9055	237	46872
1	1	2	3	1	366	0	42368	0	0	16491
127	2	2	2	1	113	4	12532	194	412	9055	237	46872
2	2	8	4	2	966	0	107202	0	0	42826	1191	1190
3	3	4	2	2	669	1	76207	5	0	8092
4	3	2	2	1	885	0	1621	0	0	30234
8	2	2	5	0	989	0	112180	0	0	46872	4222
4	1	2	9	4	393	0	45134	0	0	3755	51082
1	0	1	3	1	308	0	34946	0	0	3755
1	1	1	4	2	205	0	22769	0	0	42277	3755
1	2	1	4	3	225	0	25327	0	0	42277	3755
6	4	6	4	2	162	2	17391	24	24	16018	3755
2	2	1	3	1	318	0	35780	0	0	3755
1	2	2	4	2	182	0	19919	0	0	42277	3755
0	1	3	4	1	394	1	42542	31	50	4123	42802	80146	44540	30170
135	0	1	2	1	393	0	42801	0	0	4124	16740
1	2	1	1	2	224	0	26076	0	0	4408	46872
2	0	3	3	2	584	0	62207	0	0	5524	4371	50354
1	0	3	3	2	591	0	62135	0	0	5524	4371	50354
1	2	3	2	0	635	0	71756	0	0	5274
1	2	3	3	0	543	0	60850	0	0	15124	42936
2	1	4	2	2	269	0	30166	0	0	43565	981	8270
1	1	3	0	0	255	0	29079	0	0	43565	37
2	1	6	2	2	970	0	109174	0	0	3677	1128	1190	1135	981	8270
4	4	5	1	0	343	0	38422	0	0	42802
1	2	1	1	0	152	0	16758	0	0	237
123	2	1	4	1	818	2	93404	201	5	8239	4252
1	2	1	0	0	248	0	27067	0	0	3680
3	1	2	1	1	663	0	77367	0	0	30674
2	2	2	2	0	232	0	26595	0	0	5524	4849
2	2	5	7	4	564	0	65880	0	0	5524	4674
2	4	6	7	4	572	0	66148	0	0	5524	1901916	4674	3723
3	3	9	2	1	704	3	80690	58	19	3688	43539	8270
11	2	3	7	4	995	0	112946	0	0	5524	44	3723
1	1	1	6	4	617	0	67917	0	0	5524	3724	3743
1	2	4	6	4	546	0	60999	0	0	5524	44	3723	8186
1	2	1	6	4	523	0	58827	0	0	5524	44	3723	8186
7	2	1	7	4	770	0	87193	0	0	5524	44	3723	8186
1	7	3	6	4	482	9	53874	0	315	5524	3723	3724	8186
4	2	2	5	3	629	0	70362	0	0	5524	44	3723
1	1	1	6	3	742	0	83308	0	0	5524	44	3723
4	1	3	5	3	431	0	47878	0	0	5524	44	16887	3723
8	1	2	5	3	594	0	68060	0	0	5524	43	33680	44	3723
2	2	6	3	0	405	0	47741	0	0	8419
1	0	4	4	1	396	0	46232	0	0	4014
1	0	1	1	0	244	0	27313	0	0	36361
1	0	2	4	0	585	0	65990	0	0	4351	30170
1	1	1	2	0	271	0	358	0	0	4165
103	0	2	3	1	269	7	32204	24	68	97602	30674	43130	31624	32182
1	0	3	8	2	466	0	52285	0	0	4586
4	3	4	2	0	231	1	26266	7	0	8047	3729
5	3	6	4	2	970	4	108667	0	28	3682	16787	572	30145	3729
3	3	9	4	1	350	0	40770	0	0	44692	16818	572	46982	42803	340
1	1	4	2	0	578	0	66463	0	0	5524	16788	4721	42578
2	3	9	4	1	353	0	40941	0	0	4857	16787	46982	42803
1	0	2	4	2	312	0	35646	0	0	4132	8270
1	2	2	2	2	362	0	41349	0	0	4853
123	1	4	4	0	449	0	49565	0	0	8496
3	3	5	2	0	612	0	69694	0	0	3677
1	2	3	7	1	428	5	47354	16	0	4190	149	43130
87	0	1	3	0	225	0	25152	0	0	18820
1	0	1	3	0	225	0	25152	0	0	18820	8270
1	2	4	2	1	188	0	21572	0	0	34431	34432	8486	298	52840	52846	52847	52843	52848	52844	52845	572	46872	1990174
2	0	1	0	0	430	0	46233	0	0	16887	3924
4	2	2	6	4	604	0	65553	0	0	5524	44	33592	3743
2	2	5	1	1	738	0	83973	0	0	3677
4	1	0	2	1	198	0	22495	0	0	3723	3743
7	3	4	1	0	211	0	24391	0	0	51787	8233
1	2	2	3	1	334	0	39172	0	0	3993
3	1	5	4	0	458	0	50541	0	0	8496
126	2	6	1	1	253	0	30306	0	0	3865
1	3	4	1	0	418	0	47711	0	0	3846	4144
1	4	2	0	0	290	0	32840	0	0	4143
2	1	6	6	1	365	0	39544	0	0	4073	3942	51287	50661
2	0	2	5	1	1092	0	124332	0	0	4352
2	1	2	5	1	454	0	49570	0	0	4354
2	1	2	5	1	457	0	49627	0	0	4354
5	3	7	6	4	506	3	57544	24	18	5524	44	3682	3729	979
2	0	4	5	1	359	4	38502	57	122	4412	50661
1	1	2	7	3	735	0	82713	0	0	5524	8026	3723	3724
8	2	2	7	3	1267	0	144955	0	0	5524	8026	3723	3724
1	0	1	6	1	357	0	38166	0	0	3939	8270
4	3	3	1	0	181	2	20249	0	0	237	46872	48039
1	0	1	6	1	357	0	38097	0	0	3939	8270
3	0	2	2	0	387	0	42892	0	0	34038
2	2	8	4	3	732	0	85070	0	0	3688
1	3	2	2	1	298	0	32992	0	0	15297	5310
7	3	4	0	0	452	0	49356	0	0	8134
4	2	3	0	0	323	0	36879	0	0	8134
1	2	2	7	2	430	0	49034	0	0	35312	3677	4519	46872	4518
9	3	3	5	2	318	0	35951	0	0	52909	3723	179
1	2	1	4	1	608	0	68097	0	0	15171
1	0	2	1	0	536	0	61391	0	0	3824
5	1	1	3	2	432	0	48575	0	0	51087
3	1	2	7	1	496	0	55225	0	0	4458	50660	8762
2	3	2	7	1	587	0	65293	0	0	4458	50660	8762
246	1	1	7	1	530	0	59268	0	0	3779	4458	50660	8762
6	4	9	6	1	499	2	54010	32	182	4148	50660	4375	4591	4738
1	0	1	2	0	273	0	30837	0	0	8806
5	1	2	2	0	167	0	18793	0	0	43565
2	2	8	4	2	522	0	57584	0	0	16874	4842	8270
2	1	9	4	2	416	0	46098	0	0	16874	4842	8270
1	2	6	8	2	334	0	36613	0	0	5524	16887	8094	3690	150	3697
3	1	2	3	0	475	0	55312	0	0	3924
3	5	12	3	0	1522	0	171694	0	0	51539	43139	17108	5524	43	3677	46872	4518	14	43142
1	3	10	6	3	755	1	84828	6	0	5524	3677	3910	46872
2	1	8	7	4	944	1	108515	32	0	5524	3677	3910	46872
1	4	9	8	3	757	0	84972	0	0	5525	3924	42802	42803
7	1	1	2	0	490	0	54174	0	0	4177	8237	8270
3	2	3	7	4	715	5	79506	46	66	43130
5	4	1	2	1	1319	1	151455	34	10	16874	4842	8270
1	0	2	3	0	246	0	27165	0	0	3850	46872
2	0	2	3	0	246	0	271	0	0	3850	46872
1	2	2	4	0	325	0	36165	0	0	19135	46872
2	2	12	5	0	386	4	44058	760	59	4521	46872
1	1	11	5	1	582	2	66201	18	59	3677	31151	31493
1	2	4	2	1	215	1	24120	7	0	8379
4	1	5	3	1	670	0	73048	0	0	3682	43565
1	2	12	1	1	764	0	87241	0	0	30295
4	1	5	1	0	201	0	22665	0	0	3887
7	2	8	1	0	196	0	21997	0	0	31490	3887	31492
6	3	5	1	0	689	0	78340	0	0	3677	3887
2	2	2	1	1	82	5	9356	0	120	9055	5506	8270
2	2	1	2	2	172	0	227	0	0	8198
3	1	1	4	0	3	0	33847	0	0	4164
1	2	3	3	0	387	0	43308	0	0	32451	61685
2	1	1	5	0	685	0	77941	0	0	5524	17178
1	4	4	2	0	267	0	30362	0	0	4582
1	1	3	8	1	582	0	67527	0	0	3677	3887	46872
3	1	2	3	1	1022	0	115894	0	0	3677	3887	166
9	3	4	3	0	705	1	78774	108	306	3677	3887
5	2	7	9	1	1468	7	166809	174	338	8408	51539	3677	3887	46872	1882	166
3	3	10	2	0	487	0	55296	0	0	3677	3887
3	3	6	7	1	1097	1	124619	37	62	8296	51539	3677	3887	46872	166
3	1	11	0	0	350	0	40310	0	0	3887
2	2	3	4	1	1254	0	143502	0	0	8408	3677	3887
4	2	14	6	0	2222	2	255671	115	92	51539	3887	3690	166	8310	3697	8270
1	3	3	8	1	1504	0	172957	0	0	8408	51539	3677	3887	46872	166
1	2	2	1	0	289	0	33514	0	0	810	8195
1	1	1	1	0	711	1	80510	9	20	8239	46872	8237
2	3	4	1	0	348	1	38543	0	0	51537	51539	9055	46872
3	2	2	3	0	507	0	58206	0	0	3824	8047	61632
11	2	2	6	4	752	0	84843	0	0	5524	44	3723
1	3	3	1	0	409	0	47372	0	0	42392
1	3	2	1	0	404	0	46488	0	0	42392
106	0	1	3	0	428	0	47828	0	0	8721
1	3	4	1	0	325	0	33417	0	0	15926
125	0	1	7	1	502	0	56470	0	0	50662	16491
2	1	2	8	3	373	6	39346	114	27	30674
2	2	2	2	1	969	0	110822	0	0	8859	3723
3	2	4	3	0	143	0	16126	0	0	5085	8270
2	1	3	2	0	150	0	16746	0	0	97358	515
1	2	3	2	1	572	0	63407	0	0	5275
1	1	3	7	4	513	2	58633	0	0	5524	4672	4674
2	2	3	3	1	357	0	40181	0	0	4044	8242	8233
3	1	1	3	0	481	1	52871	13	103	46872	70573	8242	34701
2	3	1	8	3	878	0	98071	0	0	16805	46872	8237	8242	8233
2	0	3	20	6	1835	0	201832	0	0	4039	5524	4075	16884	46872	4847
1	2	6	2	1	735	0	80617	0	0	15489	15606	15204
1	0	2	3	1	423	0	48131	0	0	50660	17150
1	2	3	3	1	384	0	42816	0	0	50660	17150
1	2	2	4	2	668	0	76596	0	0	50660	46872	17150
2	0	2	3	1	367	0	41696	0	0	50660	17150
1	0	4	3	0	147	3	15307	428	784	35870	4170	46872
1	1	2	1	0	442	0	50492	0	0	8409	46872	166	3723
5	2	10	1	0	387	0	44510	0	0	30234	46872	166	1990174	3723	34353
1	5	6	9	0	4092	9	471348	27	564	5524	16887	3777	61
2	3	5	2	1	92	2	10441	48	0	3774
1	2	2	1	0	312	0	36825	0	0	3774
1	1	5	4	2	211	0	24261	0	0	4146	3729	50661
10	2	5	4	2	982	0	112502	0	0	3682	3677
10	3	8	5	1	401	4	45203	44	7	4402
4	3	4	0	0	632	0	69762	0	0	5524	8190
0	1	1	2	0	280	4	31698	68	2	4165
1	1	1	2	0	453	0	53185	0	0	16746
2	1	2	1	2	430	0	49829	0	0	4181	4222	8270
3	1	2	1	0	1117	0	123610	0	0	31625
1	3	2	2	2	814	0	89286	0	0	978	1077	8270
124	0	2	2	2	187	0	20614	0	0	43565	37	8270
10	3	1	5	0	1868	0	210431	0	0	32947
2	2	3	2	0	1121	0	126970	0	0	5524	3677	3678	3723	3724
1	2	3	1	0	613	0	68015	0	0	16887
1	3	2	2	1	660	0	73180	0	0	3840	36374
3	2	10	3	0	281	0	31845	0	0	16407	3682	46872
2	1	2	8	5	1411	0	162701	0	0	3677	8270
1	2	1	2	0	323	0	36863	0	0	4306
1	3	4	0	0	145	0	16071	0	0	3729
4	3	3	3	2	551	1	61340	7	0	3729
1	2	4	0	0	175	0	19238	0	0	3729
6	4	4	7	4	1381	1	150783	50	0	5509	43130
1	1	0	1	2	919	0	103397	0	0	3677	981	8270
19	6	2	8	2	458	6	533	57	64	193	5525	3924	3746
4	1	5	5	2	206	6	22627	57	64	5085	3746
3	3	2	5	3	412	0	46520	0	0	5085	3746
0	2	5	5	3	415	1	47088	4	4	5509	1047	5085	5543	37	3746
2	1	3	11	2	842	19	93289	314	701	5525	3924	19843	3746
3	3	2	8	3	1044	4	115945	92	253	5524	16887	19843	3746
2	1	1	8	3	1044	0	115869	0	0	5524	16887	3746
1	1	2	12	2	761	0	84574	0	0	5525	3924	3746
1	1	1	2	0	248	0	28582	0	0	3676	16279
1	1	1	2	1	585	0	67452	0	0	16279
1	1	3	2	0	419	0	47977	0	0	16279	8757
123	1	3	3	0	257	0	28690	0	0	16279
1	1	1	2	0	339	0	39024	0	0	16279
1	1	2	9	2	437	0	47972	0	0	5525	3924	3746
1	5	3	0	0	1041	0	108525	0	0	8810
8	2	4	1	0	305	0	34025	0	0	30234	42802	3743
10	2	3	1	0	381	0	42570	0	0	30234	3743
9	2	3	1	0	651	0	70852	0	0	30234	3743
9	2	2	7	1	712	1	81161	3	0	5085	16779	3743
9	2	3	2	0	578	0	657	0	0	3743
2	2	2	3	0	642	0	71305	0	0	3743
9	6	4	2	0	964	4	110344	44	0	3743
8	6	4	5	1	763	5	88130	81	28	166	3743
9	6	3	3	0	812	1	93204	10	0	3743	31369
10	4	4	4	1	274	1	30501	15	0	166	3743
7	4	5	5	3	347	1	38755	15	0	3743
6	3	4	2	0	265	0	29564	0	0	3743
1	0	3	3	0	534	0	61657	0	0	5524	4103	4305
1	2	2	1	0	145	0	16157	0	0	46872	993
4	3	7	1	0	791	0	91262	0	0	3682
1	0	10	4	2	640	0	72150	0	0	5524	46872	4674
128	3	1	1	1	310	0	36234	0	0	9922
1	3	3	1	1	347	0	42	0	0	9922
1	3	4	1	1	345	0	39465	0	0	9922
8	4	4	2	0	1349	0	152990	0	0	49
8	4	5	6	1	557	0	63657	0	0	4402	51536	46872
1	1	2	4	2	5	0	55921	0	0	5524	4340
6	3	1	3	1	445	4	50330	63	69	30246	1948
2	4	2	3	1	444	3	50947	36	50	30246	1948	46872
1	4	2	2	1	606	0	66970	0	0	15620
4	3	5	5	3	349	0	40297	0	0	5509	30674
1	3	2	1	0	1117	0	121064	0	0	42973	52861	52862
4	2	2	1	0	779	0	88403	0	0	42973	52861	52862
1	3	3	6	1	437	21	46816	430	1999	287	4634
2	4	3	6	1	437	0	46914	0	0	287	4634
133	2	3	3	0	227	1	25187	27	56	43715	43716	43874	287
11	5	2	1	0	483	0	55137	0	0	30515
1	2	3	3	2	454	1	52352	46	0	30276	8289
1	2	3	3	2	613	2	71807	13	13	30276	8289
1	3	4	2	1	411	0	47321	0	0	30276	825
1	1	4	2	1	247	0	28271	0	0	30276
1	4	8	2	1	408	2	45091	15	0	30276	825	32266
3	2	2	1	1	860	0	98109	0	0	3677	46872
1	1	2	3	2	364	0	40749	0	0	5524	4674
110	4	2	3	0	330	0	37485	0	0	16491
2	2	5	3	2	701	0	81219	0	0	3756	19153	51082
1	2	3	2	1	391	0	44560	0	0	4142	4307
11	3	4	6	3	807	1	91705	8	30	70180	43021
90	1	1	1	0	581	0	64209	0	0	15297	15238
1	1	3	1	2	219	0	25763	0	0	45015
2	3	2	6	0	437	2	496	319	74	3747	16149
6	3	2	8	2	685	4	76551	116	36	5525	3924	3747
176	4	2	1	1	359	0	41099	0	0	16409	19706	8270
10	1	1	2	2	438	0	50615	0	0	50613
11	2	1	2	0	349	0	38706	0	0	3854	252	47012
7	4	1	1	0	496	0	55126	0	0	8144	50660	4506
11	2	1	1	0	148	0	17135	0	0	30674
7	0	1	3	1	538	0	61334	0	0	249	237	5506	4497
11	3	1	1	0	347	0	39725	0	0	253
9	3	2	1	0	365	0	42730	0	0	248	5506
11	2	1	4	1	383	0	43431	0	0	3838
10	2	1	2	2	473	0	56040	0	0	246
9	2	1	4	1	731	0	83460	0	0	250
125	1	4	6	1	451	0	50455	0	0	5524	4631
8	3	1	1	0	222	0	24896	0	0	247
108	3	3	0	0	68	0	8039	0	0	5095
6	2	2	1	0	563	4	65033	41	154	16671	3756	16972
123	1	1	6	1	437	0	47328	0	0	287	4634
1	1	1	6	1	437	0	47313	0	0	287	4634
123	1	1	6	1	437	0	47328	0	0	287	4634
132	5	2	2	0	260	0	30116	0	0	15184
2	4	4	1	1	138	0	15930	0	0	4872
2	3	1	1	1	310	0	35013	0	0	97020
0	1	2	1	1	196	2	22141	41	175	3756	16972
1	1	3	1	1	189	3	21639	48	176	16971	16972
4	2	5	3	3	529	0	60311	0	0	1078	43565	4871	8270
0	3	11	5	1	445	9	52613	31	211	10485	4402	34212
1	4	1	2	0	673	0	73802	0	0	15293	5215
6	1	1	1	0	628	0	72410	0	0	3723
4	1	5	1	0	316	0	36408	0	0	1671	166	3723
2	4	5	2	1	1630	0	187447	0	0	4197
2	2	13	3	4	170	0	19405	0	0	42802	3755	993
2	4	3	2	0	699	0	818	0	0	3723	3697	42162
2	3	1	0	0	181	1	20555	0	0	33680	3924	42162
2	2	1	6	1	344	0	36803	0	0	9055	50660
1	1	1	4	1	261	0	28759	0	0	9055
2	2	0	3	1	631	0	69634	0	0	51539	4174	46872
1	1	1	4	2	585	0	67503	0	0	8139	43130	8270
1	2	2	3	0	380	0	42067	0	0	3677	4319	16631	19166	8270
1	1	3	3	2	517	0	58982	0	0	3756	15035	19153	51082
1	3	2	4	1	562	0	63508	0	0	4338
1	2	2	4	1	448	1	51311	93	97	4338
1	1	7	7	2	702	1	80162	18	17	8409	17108	3677	46872
8	5	7	2	0	623	3	71294	28	0	17049	5546
2	1	3	2	0	585	0	67570	0	0	51539	3677	46872	45145
1	2	3	3	1	348	0	38263	0	0	42132	46872
3	0	4	6	1	452	0	52595	0	0	5524	4331
1	3	1	10	2	2278	0	257420	0	0	285	5524	46872	32266
1	1	2	2	0	360	0	40707	0	0	4314
1	1	3	4	1	278	3	31184	34	48	4316
1	1	1	2	0	306	1	35546	9	39	5524	3919
1	0	4	7	1	386	0	41042	0	0	4022	33833	51903	8270
1	3	1	6	4	399	0	45213	0	0	5524	44	3723
4	2	1	3	2	965	0	108495	0	0	3676	37	8270
2	4	5	2	1	830	0	94572	0	0	4861	8270
4	3	1	8	0	2051	4	228691	138	229	19171	47451	4313	4314	4318	4319	4321	16295	4320	16296	16409
3	2	1	12	2	1887	7	206947	0	408	4316	4315	4321	8897	287
1	5	2	2	1	669	0	77141	0	0	5324	31957
2	2	1	3	1	543	0	60489	0	0	42802	3729	50203
10	3	7	3	1	327	0	34465	0	0	1990259	3723	8649
1	2	2	4	2	732	0	83441	0	0	4722
121	2	2	3	0	528	0	58050	0	0	15205
128	2	2	3	0	530	0	57327	0	0	15205
1	2	3	3	0	533	0	58201	0	0	15212	15205
1	0	4	3	2	158	7	17507	145	257	4131	8270
1	2	2	2	0	503	1	56164	46	25	16831	10181	16491
8	2	2	4	2	444	0	51720	0	0	4310	16491	51996
2	1	1	4	2	376	0	41714	0	0	8863	51287	16616
158	1	1	3	2	236	0	26487	0	0	8863	51287
3	5	7	8	2	382	0	43279	0	0	8409	17108	3677	287
1	2	2	2	0	512	0	58256	0	0	15233
5	2	4	3	0	290	0	32604	0	0	774
2	3	2	5	2	622	0	70880	0	0	5507	4322
117	3	6	1	0	552	0	62792	0	0	5375	5381
2	3	4	5	2	636	1	72360	383	854	5507	4322
1	3	3	5	4	936	0	103502	0	0	1225	1226	43565	37
8	2	3	7	2	399	0	44646	0	0	237	5506	8941	16966
2	4	2	1	1	879	0	101746	0	0	43813
2	2	1	3	3	642	0	71773	0	0	51015	46872	30674
2	7	4	0	0	291	0	33186	0	0	8017	52
11	1	2	1	0	327	1	35777	34	81	30674
110	3	3	0	0	528	0	52490	0	0	5524
9	1	2	2	1	135	0	14487	0	0	5528	3755
8	1	4	3	1	411	0	46553	0	0	5528	5527	3755
10	1	4	2	1	392	1	43903	13	0	5527	3755
8	1	4	2	1	114	1	12158	5	27	5527	3755
1	3	3	2	0	1785	0	207483	0	0	3843
1	2	9	5	4	862	0	94374	0	0	3688	1085	1076	37
2	7	5	2	0	1876	0	214851	0	0	3843
1	2	12	5	4	484	0	53490	0	0	19237	3688	978	1078	1077
1	3	3	2	0	1895	0	216990	0	0	3843
1	3	3	1	0	802	0	90761	0	0	15230
5	3	7	1	0	783	0	87469	0	0	15230
1	3	4	1	0	793	0	89291	0	0	15230
1	3	4	1	0	1169	0	122165	0	0	5537
111	4	5	2	0	1537	2	160668	13	27	5537
1	3	3	3	0	1322	0	138073	0	0	5537
3	3	3	3	0	1075	15	111982	440	1084	5537
1	1	5	1	1	799	0	86835	0	0	978	1077
110	2	2	3	1	548	0	61629	0	0	15238	15244
0	0	2	5	0	423	3	48620	133	90	8301	3690	3697	99
1	3	2	3	1	311	0	34409	0	0	15230
1	1	1	2	0	432	0	49099	0	0	50660	4499	50661
1	1	3	2	0	468	0	54368	0	0	70290	8270
3	1	0	2	0	259	1	28792	44	163	16787	46872
1	1	0	2	0	133	1	15650	0	0	16491
1	1	1	3	2	369	0	42823	0	0	5524	4672	4674
1	0	2	1	0	508	16	57806	226	1541	52904	52903	46592	52902	52901
1	1	2	4	0	401	0	44617	0	0	4479
3	2	3	1	1	316	0	37508	0	0	4662	4660	4661
2	1	2	3	0	431	0	48190	0	0	4660	8270
3	2	10	0	0	566	0	65318	0	0	46872	43110
1	3	2	5	4	824	1	93120	6	28	3848	5524	4150	4156	16301	46872
2	1	1	4	2	430	0	48143	0	0	5524	4326
1	1	3	4	2	427	0	47851	0	0	5524	8841	4326
2	4	1	5	2	548	0	62151	0	0	5524	4326
1	1	1	6	1	9	0	98703	0	0	3857	43	16853
1	3	5	6	3	893	0	1546	0	0	5524	4672	4674
1	2	4	2	2	352	0	40483	0	0	4161	4337	46872
1	2	7	3	1	669	0	73877	0	0	15254	15168	5215
1	1	1	5	1	749	0	84924	0	0	4177	46872	8237
4	4	8	3	2	174	5	19490	33	0	8199	8198	4322	34986
1	2	3	4	1	686	0	78854	0	0	52851	293	46872
1	2	3	5	1	711	0	872	0	0	52851	293	46872
115	2	3	5	1	711	0	80589	0	0	52851	293	46872
1	1	1	3	0	470	0	50844	0	0	16156	104
1	2	2	4	1	712	0	81989	0	0	52851	293	46872
1	2	3	5	1	719	0	82015	0	0	52851	293	46872
1	2	3	6	1	620	0	70905	0	0	52851	293	46872
1	3	3	1	0	686	0	78949	0	0	293	16722
1	2	1	5	1	694	0	80292	0	0	52851	293	46872
2	1	0	5	3	865	0	97693	0	0	5524	4672	4674
136	2	4	2	0	193	1	21232	8	0	16657
2	2	1	3	1	180	2	19734	28	56	33745	70191
1	0	0	2	0	266	0	30418	0	0	52689
1	1	0	2	0	223	0	24534	0	0	52689
123	2	1	2	0	243	1	27339	12	21	52689	16787
2	2	1	1	0	327	0	35414	0	0	15075
129	1	1	2	0	211	0	24059	0	0	30272	5524
6	3	3	1	0	465	0	51420	0	0	5381
2	3	3	2	0	404	0	45722	0	0	5381
1	0	1	1	0	250	0	26756	0	0	70628
118	2	2	2	0	639	0	72165	0	0	15205	15213
1	4	2	7	1	488	1	53152	7	2	4333
1	4	5	2	0	517	0	58317	0	0	34257	15205	5337
7	0	0	2	1	413	0	47068	0	0	3677
2	3	11	4	2	1131	0	128507	0	0	5524	3682	3677	8094	4386	42802
1	3	3	2	0	633	0	71736	0	0	15505
1	4	4	1	1	677	0	79037	0	0	5089
4	4	11	6	4	353	7	40772	102	224	5524	42802	4707
1	1	1	3	2	299	0	33994	0	0	46872	978	1077
1	1	3	4	1	855	0	97808	0	0	5525	3924	42803
3	4	2	6	1	332	0	35750	0	0	4365	51287	50661
2	4	4	6	1	332	2	35747	28	66	4365	51287	50661	3723
3	4	4	6	1	332	0	35847	0	0	4365	51287	50661
1	0	4	5	1	505	0	57522	0	0	4345	50661
1	1	3	3	3	554	0	61299	0	0	4347
2	1	1	5	1	471	0	52946	0	0	3867	30170
2	1	6	1	1	793	0	88533	0	0	31072	8599	5198
1	1	1	8	1	699	1	78195	11	85	4034	30246	50662	3978
1	1	3	9	2	528	1	57944	23	91	5524	4335
159	2	3	4	2	574	0	63626	0	0	5354	5355
1	2	3	8	1	520	2	58129	99	293	5524	4335
1	1	1	5	1	366	0	42385	0	0	8108	8270
2	2	5	2	0	435	4	48323	85	146	3677	19210	16491	1102
4	1	2	3	2	881	5	99403	156	105	978	1077	1085	1133	8270
1	6	5	4	1	602	0	65656	0	0	15171	15192	15193	15203
3	3	2	3	0	205	2	21480	28	0	34513
1	9	4	4	0	559	0	59582	0	0	42124
108	2	2	4	0	555	3	62362	56	130	42124
109	3	2	3	0	471	0	53813	0	0	42124
1	4	2	3	0	524	0	56794	0	0	42124
1	3	2	3	0	484	0	51870	0	0	42124
1	1	1	2	2	141	0	16011	0	0	43565	37	8270
1	1	2	2	2	560	0	63139	0	0	43565	981	8270
1	1	1	2	2	121	0	13245	0	0	43565	37	8270
2	2	4	3	2	510	0	56328	0	0	1077	1076	43565	8270
2	2	3	4	1	464	2	50919	28	35	5524	50567
2	2	2	6	1	541	2	61869	28	35	5524	50567
2	3	2	1	0	183	2	20787	28	35	5524	50567
6	3	5	7	3	423	1	46581	0	0	4871
112	3	2	1	0	110	1	12625	0	0	4871
1	1	6	5	3	319	31	34805	0	20392	1965	5092	4871
5	4	3	2	1	427	0	48729	0	0	166	3723	42162
1	1	4	3	2	243	0	27769	0	0	5525	3934	46872
3	1	9	8	4	1659	7	190193	93	138	4812	5524	4694	49
0	1	8	1	2	281	109	31310	2605	758	3682	42802	1191	1190	1135	43565	37	1084
4	2	2	4	2	752	0	85027	0	0	5524	16887
12	6	6	4	3	439	2	51069	16	13	10484	4402	70577	3713
1	1	6	1	0	785	0	87729	0	0	978	1077
2	2	4	0	0	534	0	58062	0	0	1102	1076
1	6	5	1	1	352	0	39296	0	0	3779	5096	46872
1	2	2	5	0	1034	0	114451	0	0	4375	30170
1	2	4	6	0	4	0	44469	0	0	4047	8483
1	1	4	4	3	312	0	35079	0	0	4032	4033	47953	19942	3729	16491
1	3	1	1	1	518	0	56822	0	0	4382	45134
1	1	2	6	0	1536	0	174972	0	0	4134	4135
1	1	1	6	4	1223	0	138014	0	0	47389	8889
5	1	3	2	0	451	5	51206	64	172	5096	5093
3	3	4	3	0	202	0	23138	0	0	5096	5094
2	3	7	2	1	1459	1	165668	9	0	5086
1	11	4	3	1	779	0	87592	0	0	5247
1	4	6	2	1	1408	1	159437	12	45	5086
1	3	7	8	2	662	0	75150	0	0	5509	5525	3924
3	1	1	3	1	556	0	63853	0	0	5525
124	2	2	3	0	185	0	20945	0	0	8962
3	4	3	2	0	235	6	27092	163	167	43495
4	4	2	2	0	285	2	31493	62	166	43495
9	2	9	4	0	354	17	39354	676	1290	5524	16887	5085	42802	46872	51082
1	3	2	2	0	615	0	68954	0	0	15299
1	3	2	2	0	615	0	68921	0	0	15299
5	0	3	5	2	717	0	847	0	0	30246	4360
123	0	0	1	0	566	0	64913	0	0	3676
2	2	3	7	3	557	0	62320	0	0	43130
2	2	3	7	3	585	1	64347	28	69	42802	70273	43130
2	2	5	2	1	3	0	33215	0	0	1409
1	1	6	3	2	335	24	38651	460	1352	4161	4311	4337	46872
6	6	5	1	1	314	0	35238	0	0	5096	17048
6	7	6	1	1	383	0	42852	0	0	5096	5546	17048
7	2	5	5	3	1142	0	129858	0	0	5524	4672	4674
2	1	2	1	0	760	0	86636	0	0	8157	8599
1	1	3	2	1	548	0	62319	0	0	19888
1	2	2	0	0	639	0	73355	0	0	8157	8599
2	1	2	0	0	1276	0	140891	0	0	8157	8599
1	2	7	5	4	894	0	99481	0	0	51864	46872	978	1078	1077
3	3	1	1	1	153	0	17103	0	0	3729	3697	45182	8270
120	2	3	3	2	518	0	57322	0	0	15169	1406
2	0	5	1	0	229	0	26649	0	0	8047	4864
10	4	7	1	0	538	4	62073	70	144	8047	822	5543	31369
1	0	1	2	0	616	0	69724	0	0	8466
2	1	1	2	0	380	0	44546	0	0	8466
1	0	1	10	0	704	0	81116	0	0	3844	43169	4553
1	2	4	2	2	730	0	79383	0	0	978	37	8270
3	2	1	5	2	370	1	41766	101	184	5524	4356
1	1	2	2	0	274	0	31327	0	0	4416	8270
5	3	5	1	1	493	0	55094	0	0	5096	46872
1	1	2	2	0	285	0	32339	0	0	4416	8270
1	1	3	4	2	709	0	79824	0	0	5524	4370
1	1	3	5	2	110	4	12380	36	59	15036	9055	4602	4364	15035
1	2	3	5	2	143	4	15861	29	35	15036	9055	4602	4364	15035
5	2	6	4	2	285	1	32481	10	12	51537	15036	9055	46872	15035	1102
5	1	6	4	2	244	0	27493	0	0	51537	15036	9055	46872	15035	1102
122	6	3	4	1	231	1	25783	4	18	51537	9055	4362	5506	15035	42803
1	1	1	2	1	109	1	12519	0	0	9055	4362	15035
130	4	3	4	1	203	0	22565	0	0	51537	9055	4362	46872	15035	42803
1	1	5	3	1	150	1	16931	7	17	51537	15036	9055	46872	15035
1	0	3	14	1	2145	0	238102	0	0	51538	50660	10181	16040	5506
3	3	2	5	1	954	0	110266	0	0	30246	33919
1	1	2	5	0	387	0	42815	0	0	8732	30170	4793
1	1	4	5	1	469	0	52218	0	0	4372	30170
2	1	5	5	1	490	0	53686	0	0	4372	30170
1	0	4	5	2	608	0	69281	0	0	5507	16491
1	5	3	2	0	337	0	37019	0	0	5458
80	4	2	2	0	249	0	27688	0	0	5338
6	0	1	2	1	159	3	18135	106	244	4343
1	3	3	4	1	663	0	73598	0	0	15171	15193
1	4	1	3	0	491	0	57578	0	0	8375
1	1	1	2	0	193	0	22175	0	0	5524	46316
5	3	6	1	0	123	2	13605	34	16	31490
1	2	2	5	3	350	0	38831	0	0	47964	51287	16616
4	5	4	1	0	223	0	25395	0	0	5484
4	4	9	4	0	472	1	54076	0	0	5525	3924	46872	4871
1	1	8	4	0	449	0	50448	0	0	5525	3924	46872	4871
1	2	6	2	0	880	0	98656	0	0	4862	32794	4871
1	2	10	1	0	897	0	1940	0	0	4862	32794	4871
1	4	4	7	1	391	1	42869	6	0	4367	51287
1	3	3	7	1	440	0	49422	0	0	4367	51287
125	4	5	2	2	649	0	72389	0	0	4368	52591
1	1	2	0	0	126	0	14922	0	0	4871
2	2	2	1	0	616	0	72566	0	0	4584
1	2	1	2	0	304	0	35446	0	0	225
1	2	1	1	0	219	0	25262	0	0	51377
1	3	3	1	0	403	0	47166	0	0	16758
119	2	1	1	0	229	0	26817	0	0	17176
4	1	1	1	0	610	0	68771	0	0	3923
1	3	2	3	0	1017	0	115634	0	0	51377	16772
4	3	1	1	0	534	0	60814	0	0	3923
1	2	1	1	0	609	0	70354	0	0	17176
2	2	2	2	0	140	0	16090	0	0	17176
1	4	1	2	0	452	0	51242	0	0	17176
1	2	1	3	0	830	0	94851	0	0	51377	16740
1	2	1	1	0	280	0	32577	0	0	17176
1	3	2	1	0	433	0	50759	0	0	4584	30
3	3	1	2	0	411	0	47402	0	0	8234	3923
5	1	4	3	0	385	0	43195	0	0	16887	5525	3924
3	1	4	3	0	347	0	39724	0	0	5525	3924
2	0	3	3	0	272	0	30653	0	0	5525	3924
3	2	3	3	0	250	1	27947	24	74	121	46872
2	2	4	3	0	250	0	27814	0	0	121	46872
1	2	9	2	0	961	0	110709	0	0	4930	5536
2	3	2	1	0	743	0	83645	0	0	4366	16287
1	3	2	1	0	759	0	85694	0	0	4366	16287
1	2	2	1	0	448	0	50368	0	0	8963	16757	3975
140	2	2	4	3	167	0	19485	0	0	4602	47066
1	3	1	4	3	162	0	18406	0	0	4602	47066
1	3	1	4	3	163	1	18641	4	0	4602	51920	47066
2	1	3	1	0	632	0	72258	0	0	5524	51731
1	2	5	4	3	327	0	37119	0	0	4032	32866	3729
1	2	2	2	0	342	2	38170	25	53	46568	50662	43892
2	2	5	4	4	682	4	74468	58	124	5524	16887	51082
3	3	3	3	1	228	0	26066	0	0	774
4	5	7	2	1	1151	0	132734	0	0	30674
1	1	2	1	0	403	0	45870	0	0	51082
1	1	3	1	0	678	4	78254	57	223	5524	4357
1	1	1	6	0	491	2	55815	62	176	5524	43295	4363	287	42803
1	2	4	6	1	483	1	53441	37	193	50660	4362	50661
2	1	3	1	2	618	0	70382	0	0	3677	981	37	8270
4	1	5	4	1	220	0	24991	0	0	5525	3924
2	2	6	4	1	219	4	24810	59	167	5525	3924
1	2	2	4	2	234	0	26795	0	0	4602	4364
2	0	1	4	2	233	3	26340	20	63	4364
1	1	2	4	1	370	0	43274	0	0	45174	4364
2	1	1	4	1	366	0	42403	0	0	4364
1	1	1	4	0	356	0	41301	0	0	45174	4364
1	6	6	2	0	310	2	35847	36	127	5525	3924
6	7	5	2	0	341	2	386	36	127	5525
3	2	7	4	2	396	0	44407	0	0	5096	46872	70491	989
1	1	2	8	2	525	0	58482	0	0	5524	3922	16462
1	1	2	2	0	489	0	55204	0	0	8892	16811	8270
1	2	2	9	2	645	0	73188	0	0	5525	3924	43022
1	2	2	1	0	609	0	71289	0	0	8374	15293
1	4	3	1	0	560	0	65340	0	0	8374	15293
1	2	1	1	0	490	0	55466	0	0	32216
1	2	2	1	1	637	2	73289	18	46	5096
5	5	4	1	1	720	0	82131	0	0	5096
1	1	2	1	1	497	0	57619	0	0	5096
1	0	3	1	1	746	0	87306	0	0	5096
1	2	2	1	1	458	0	53815	0	0	5096
1	8	6	1	1	633	0	72999	0	0	5096
3	6	5	1	1	894	0	1018	0	0	5096
1	1	2	4	2	950	0	109259	0	0	5509	5096
2	0	1	1	0	708	0	80510	0	0	4373
3	1	4	2	2	551	0	60520	0	0	43565	981	8270
4	1	1	1	0	705	8	879	441	896	4373
6	3	5	3	1	258	4	27804	37	0	3677
0	2	4	3	1	132	2	13989	1	53	3677
8	2	2	3	1	132	2	13989	109	0	3677
10	3	5	3	1	134	3	14283	73	0	3682	31490	42802	978
8	2	3	3	1	131	3	14252	125	0	3677
0	2	1	3	1	131	3	14237	146	53	3677
8	3	4	3	2	136	18	15356	398	240	3677
7	2	5	4	1	103	19	11368	414	4	3677
1	1	4	1	2	694	0	76671	0	0	5507	3677	981
1	1	5	1	1	238	0	26905	0	0	43565	981
2	3	3	1	0	217	0	24511	0	0	18812	43
1	2	6	5	3	603	0	66666	0	0	5524	4672	4674
1	1	3	3	2	855	0	95455	0	0	5524	4672	4674
2	2	2	2	2	1030	0	117927	0	0	3677	981	8270
113	2	4	2	2	1502	0	166108	0	0	978	1077	8270
5	1	3	3	0	242	0	27676	0	0	3677	37
3	1	3	3	1	144	0	16154	0	0	43565
2	2	3	1	0	554	0	62412	0	0	3677	1102	1076
6	1	3	2	2	265	0	29867	0	0	3677	37
10	3	6	7	4	505	0	56717	0	0	5524	44	3723	8186
4	3	4	5	1	374	3	43873	42	91	3682	10485	4402
4	3	3	5	3	401	2	45060	33	58	42393
2	2	4	7	2	611	3	68730	21	32	5525	3924	3746
93	2	0	2	0	193	0	20994	0	0	16657
5	2	3	1	0	153	0	17246	0	0	1671	51087
1	3	5	3	3	564	0	63647	0	0	43565	37
1	2	2	4	0	683	0	78273	0	0	5524	43141	3677
4	3	5	1	0	674	0	77059	0	0	3682	3677
4	3	6	2	0	655	2	75463	24	0	3682	3677	4407
3	1	9	4	0	706	0	870	0	0	3682	42802	32041	97372	46969	46970
59	1	6	0	0	162	0	18258	0	0	4857
2	3	7	2	1	381	0	41683	0	0	3729
2	0	2	6	2	551	0	63569	0	0	16874	3676	4842	8270
1	1	2	3	2	639	0	72756	0	0	16874	4842	8270
1	1	2	6	1	548	0	59362	0	0	3870	30170
1	0	2	3	1	342	12	37740	90	178	32791	4655	8270
1	0	3	4	1	327	0	36675	0	0	4418
1	0	2	1	0	275	0	30912	0	0	4852
4	1	2	2	1	328	4	37712	55	15	4109	42803
1	1	1	2	1	393	2	44596	14	5	4325
1	1	5	2	1	434	0	49505	0	0	8289	8142	15248
1	1	2	17	8	2273	0	259163	0	0	3989	5524	4075	46872
1	3	2	6	1	532	0	59979	0	0	4028	4029	4030	47770
11	3	4	1	0	488	0	54466	0	0	3713	3712
2	1	4	6	2	1187	0	135072	0	0	5524	3677	3678	46872
11	1	1	3	1	5	0	56288	0	0	3860
5	2	4	2	0	385	1	43428	5	0	42393
1	2	3	4	1	603	0	666	0	0	5291
7	3	4	6	3	840	0	93858	0	0	3682	42802	3714
5	3	4	4	2	875	0	98445	0	0	3714
4	2	4	0	0	1648	0	191680	0	0	3714
1	1	1	7	1	297	0	32266	0	0	5524	3879	287
1	0	1	7	1	799	0	87721	0	0	5524	4399	51287	4635	4636	8270
1	1	1	4	0	261	1	29557	14	34	3949
1	2	2	8	1	552	4	61068	81	204	4359	107	16833
1	0	1	3	2	220	0	23833	0	0	4424
128	0	1	6	1	385	0	42646	0	0	44	80130	30170
1	0	2	3	0	335	0	38582	0	0	4401
122	0	2	1	1	164	1	18376	1	0	46872
119	3	5	0	0	1802	0	188948	0	0	5034
1	1	2	2	2	224	0	258	0	0	1671
121	1	2	2	1	210	0	24282	0	0	8301	1227
69	1	4	2	1	175	0	20413	0	0	8301	3713
3	0	2	6	1	491	0	55014	0	0	4421
2	3	3	9	5	1054	0	115626	0	0	4420	50661
4	3	3	9	5	1045	0	115692	0	0	4420	50661
1	4	0	4	1	129	1	13906	23	0	19239
115	2	4	4	2	706	0	80576	0	0	5524	43140	3677
2	6	5	1	1	246	0	27544	0	0	8301	3690	4
1	1	0	2	1	119	0	13882	0	0	3677
1	1	3	3	2	126	0	14803	0	0	43565	3714
4	1	6	3	1	348	1	39786	33	0	42802	35242	35241
2	2	1	3	0	358	0	41192	0	0	43565	37
2	1	2	1	1	434	0	48871	0	0	3677	37
1	5	4	3	0	317	0	37179	0	0	4392	46872
1	2	5	3	1	563	0	62056	0	0	1901235	15171	15220	34228
1	0	1	3	2	158	0	17680	0	0	16787	42802	166
1	2	1	3	2	206	0	23542	0	0	47710	16787	17111	166
5	1	3	2	0	396	0	46297	0	0	9	16757
1	2	12	7	4	435	0	48858	0	0	5524	3682	4707
2	2	3	2	0	586	0	65348	0	0	15665	22890
1	3	3	2	1	605	0	68876	0	0	4	46872
114	1	2	1	0	218	0	25028	0	0	3690
1	1	5	2	0	470	0	54764	0	0	4407	32041	97372	46969	46970	33558
5	1	4	2	0	697	0	792	0	0	4407	32041	97372	46969	46970
6	2	6	3	0	452	0	51455	0	0	17136	32041	97372	46969	46970	45129
2	2	1	4	3	440	0	48594	0	0	4410
1	2	3	4	3	428	0	47099	0	0	4410
1	2	1	2	1	116	0	13641	0	0	8270
5	1	4	1	0	719	0	79416	0	0	1075	981
1	1	3	6	1	586	0	66089	0	0	3677	4519	46872
1	2	2	2	1	179	0	20699	0	0	47812
1	0	2	2	1	156	2	18334	54	113	4402	42802	42803
1	3	2	0	0	967	0	94706	0	0	15926
140	2	1	1	0	377	0	42515	0	0	18064	8757
9	3	6	1	0	752	0	87829	0	0	3676	32947
1	2	2	2	0	221	3	25191	62	181	52657	4422	46872	166
5	2	2	2	1	454	0	52142	0	0	166	3723
8	4	4	2	1	551	0	63535	0	0	42802	16874	4842	8270
3	1	1	4	3	759	0	85696	0	0	5524	4672	4674
5	4	4	2	1	534	2	59650	55	0	3729	166	3723
1	1	3	5	2	1077	0	123550	0	0	5524	43140	3676
9	11	9	4	3	494	0	57340	0	0	5524	42802	4674
3	1	3	1	0	344	0	40475	0	0	30674
5	4	7	9	2	908	0	102035	0	0	43531	5524	42623	51087	51082
1	3	2	1	2	413	0	41059	0	0	16887	5199
121	1	7	5	1	705	0	809	0	0	5524	16887	42623	51082
2	3	2	5	3	452	1	51161	13	0	43130
1	1	5	3	1	833	0	93282	0	0	43565	37
3	2	1	2	1	213	0	24503	0	0	166	3723
1	2	6	6	3	1518	0	169607	0	0	5524	4672	4674
2	2	10	3	1	827	0	95153	0	0	42054	35241	35243
1	3	5	2	0	109	3	11693	0	0	8289
2	3	2	3	1	214	0	23880	0	0	3729	51082
2	2	4	2	0	237	4	25670	48	9	19172
2	2	2	2	0	237	0	25940	0	0	8234	16829	51082
2	1	2	2	0	237	2	25926	23	16	8234	16829	51082
5	6	6	5	1	572	0	60752	0	0	5524	16887	51087	3688	3697	51082
3	1	1	3	1	375	0	42817	0	0	51082
183	6	9	4	3	642	1	69657	7	8	5524	16887	49	51082
121	7	3	4	3	639	0	69470	0	0	5524	16887	49	51082
5	1	3	4	3	649	0	70547	0	0	5524	16887	51082
6	2	3	4	3	642	1	69651	7	0	5524	16887	51082
141	2	7	4	3	613	0	66595	0	0	5524	16887	51082
128	1	5	7	2	811	0	91336	0	0	5524	16887	51787
5	4	4	5	3	654	0	70628	0	0	5524	16887	30234
132	2	8	4	3	613	1	66602	34	61	5524	16887	5516	51082
5	0	3	4	2	693	0	77621	0	0	774	5524
135	2	2	5	3	644	0	784	0	0	5524
125	2	3	4	2	693	4	77366	114	335	774	5524	42277
4	1	3	4	3	657	0	72365	0	0	5524	51082
123	1	8	5	1	709	46	81406	495	1039	5524	42623	42802	51082
3	1	6	5	1	503	0	57702	0	0	70403	17136	45129	8270
0	2	6	5	1	357	10	39979	141	448	70403	17136	46970	8270
1	1	4	4	1	370	0	41765	0	0	46872	70403	17136
1	2	4	4	1	447	0	50524	0	0	46872	70403	17136
1	5	1	3	0	448	0	51235	0	0	825
2	1	1	2	0	280	0	33055	0	0	19171	16491
2	1	3	2	1	73	3	8272	0	0	31386
1	1	1	1	1	892	0	103457	0	0	16874	4842
1	1	4	1	1	910	0	105566	0	0	16874	34450
1	2	3	1	0	339	0	38075	0	0	5459
1	3	9	4	2	486	2	53942	9	14	5524	4396
1	2	7	4	2	485	2	53738	7	18	5524	4396
1	2	6	4	3	546	0	60662	0	0	5353	5354	5355	15578
148	2	5	4	3	567	0	62733	0	0	5353	5354	5355	15578
1	1	1	4	3	457	0	50830	0	0	22891
1	2	2	4	2	540	0	60979	0	0	5354
1	2	5	4	3	567	0	62931	0	0	5353	5355	15578
1	2	4	4	3	564	0	62828	0	0	5353	5355	15578
1	2	5	4	3	570	0	63261	0	0	5353	5354	5355	15578	15146
1	2	4	4	3	567	0	62920	0	0	5353	5355	15578
1	0	5	4	2	5	0	55377	0	0	5524	4340
127	2	4	4	3	541	0	59841	0	0	5353	5355	15578	15146
1	2	4	4	3	592	0	66251	0	0	5353	5355	15578
129	2	5	4	3	564	0	62734	0	0	5353	5355	15578
1	2	5	4	3	576	0	63910	0	0	5353	5355	15578	15146
1	2	6	4	3	570	0	62735	0	0	5353	5355	15578	15146
1	2	5	4	3	570	0	62705	0	0	5353	5355	15578
1	2	5	4	3	567	0	62558	0	0	5353	5355	15578
141	2	5	4	3	567	0	62858	0	0	5353	5354	5355	15578
137	2	4	4	3	569	0	63493	0	0	5353	5355	15578
1	0	2	1	2	453	0	50775	0	0	237	33754	46872
127	0	2	2	0	238	1	27346	18	19	16788
1	3	2	5	1	511	0	57990	0	0	4177	30145	8237
2	0	1	2	0	394	0	45141	0	0	3841	42171
2	5	3	4	1	360	3	39324	180	186	4449	287	51287	3723
3	2	3	4	1	369	3	39739	180	186	4449	287	51287	3723
1	1	3	3	1	412	0	46562	0	0	4450	287	51287
1	2	5	3	1	420	0	47856	0	0	4450	287	51287
2	2	4	3	1	428	4	48190	169	428	4450	287	51287
1	1	3	3	1	288	0	33352	0	0	16787	4452	46872
6	0	1	3	0	469	0	53216	0	0	16757
5	1	4	2	0	320	0	36154	0	0	3677
1	2	2	4	2	153	3	17435	0	425	3725	43024	3743	31369
7	4	2	6	1	304	4	34718	32	277	3743
7	3	1	3	0	285	1	31574	0	231	46872	3729	3743	31369
9	4	3	6	1	527	1	57866	0	231	5525	3924	3743	31369
1	1	3	8	2	676	0	75657	0	0	5525	3924	3743	49
9	2	4	6	1	12	7	112268	63	3458	5525	3924	43022	3743	31369
0	3	2	6	4	395	6	44697	56	50	5524	44	8186	3743
1	0	4	2	1	436	0	48522	0	0	166	43024	3723	33592	34057	3727	3743
7	4	4	4	0	952	3	107101	38	57	3723	3743
7	3	3	4	0	914	0	103899	0	0	3729	3743	31369
7	5	4	3	1	213	2	24254	59	26	32266	3743
2	1	6	6	1	157	1	17114	11	0	43022	3723	3746	3743
2	1	3	6	1	157	0	17131	0	0	43022	3723	3746
7	3	6	6	1	405	1	45261	52	111	5092	5525	5096	3743	31369
0	4	7	1	0	245	4	26458	195	0	43023	43022	3743
2	4	3	1	0	1085	0	122492	0	0	3713
1	1	3	0	0	195	0	21783	0	0	4857
1	2	2	1	0	131	0	14395	0	0	19208
2	2	2	1	0	168	0	18051	0	0	19208
1	0	0	3	2	667	0	75327	0	0	5524	4674
1	1	3	4	2	585	0	62861	0	0	51539	4160	46872
3	2	4	3	1	309	0	33987	0	0	3984	16597	30234
1	2	4	6	0	395	0	44368	0	0	3690	4455	46872
3	2	3	7	1	687	6	74937	242	1286	3984	50660	287	30976
10	3	3	5	2	542	7	60441	105	41	8565
1	0	2	6	0	589	0	68625	0	0	43169	4574	4575
171	0	2	6	0	581	0	67557	0	0	43169	4574
9	2	7	6	2	861	4	94776	71	128	8565	5087
5	4	5	2	0	918	0	103681	0	0	8139
7	2	4	2	0	1089	7	121031	51	33	8139	8565
8	3	3	3	1	14	0	113921	0	0	8565
8	3	5	4	2	1113	0	122601	0	0	8139	8565
1	1	1	5	2	403	0	44386	0	0	46872	16491
4	1	1	5	2	524	0	56394	0	0	3938	46872	166
5	1	2	5	2	523	0	56585	0	0	3938	46872	166
5	2	2	5	2	523	0	56530	0	0	3682	3938	46872	166
1	1	4	4	2	645	0	73593	0	0	5524	4672	4674
10	1	1	2	0	169	1	19394	0	284	3735
6	1	1	1	0	146	1	16380	0	284	3735
1	1	7	0	0	360	0	41858	0	0	989
3	3	4	2	1	6	0	69396	0	0	16422	1734	3723
8	3	6	3	1	1584	0	181949	0	0	5096
1	1	0	2	0	342	0	38511	0	0	16787
3	2	1	7	2	190	0	21433	0	0	4175	8236
2	2	1	6	2	177	0	19930	0	0	4175	8236
9	2	2	3	1	183	0	21885	0	0	19843	30515
5	2	2	2	1	290	0	33482	0	0	42134	43047	30515
2	0	1	0	0	346	0	39071	0	0	3713
128	0	3	3	2	292	0	32093	0	0	8934	52832	52833	46872
1	2	3	3	2	295	0	32823	0	0	8934	52832	52833	46872
1	1	2	3	0	533	9	59642	127	694	4512
3	3	5	1	0	409	0	46226	0	0	30234
2	1	2	1	1	151	0	17378	0	0	3677	1077
11	1	12	5	3	1489	0	171455	0	0	5524	16887	3677	4386
1	2	1	1	0	420	0	47315	0	0	30674
2	1	1	2	0	705	0	81467	0	0	43495
3	1	2	1	1	304	0	34234	0	0	3677	1077
2	2	4	3	1	1183	0	133331	0	0	43813	4438	4439	43812
1	3	3	3	1	946	0	108430	0	0	4439
1	2	2	2	0	384	0	43799	0	0	4439
1	3	4	3	1	1107	0	124577	0	0	43813	4438	4439	43812
1	2	4	6	1	532	1	60639	15	0	4564	51670	4575
1	1	2	3	0	68	3	7707	137	148	19828	4866
0	2	4	2	0	75	0	8590	0	0	4866	4867
7	4	5	2	0	334	0	37867	0	0	3682
9	3	4	3	2	555	0	61773	0	0	3682
133	1	2	1	0	281	0	32918	0	0	5524	35299
3	7	12	6	3	367	0	42946	0	0	5524	4672	4674
3	1	8	1	0	355	2	40353	21	30	5524	824	825	827	8440	823	46872	354	30674
1	1	2	1	0	527	0	60873	0	0	16772
2	1	2	1	1	310	0	35573	0	0	4427	287
6	1	1	1	1	287	19	323	515	1534	4427	287
1	1	5	5	1	1495	0	172830	0	0	8092	5096
1	2	5	3	2	3092	0	350980	0	0	5096
1	2	8	3	2	3079	0	351669	0	0	5096
1	2	8	4	0	499	0	54156	0	0	50660	8017	16491	8757
1	0	0	2	2	201	0	23182	0	0	237	46872
2	1	3	7	4	1556	0	180344	0	0	5524	3677	4386	4842	8270
1	1	1	4	2	689	0	78546	0	0	5524	3677	33676	4386
1	1	1	4	2	853	0	96966	0	0	5524	16887	3677	4386
39	3	10	8	3	1115	8	126976	226	431	5524	4521	42802	46872	42803	4674	51082
1	1	2	3	1	250	0	27675	0	0	5506	51536	5198
1	1	2	2	1	185	0	20877	0	0	5506
1	3	3	1	0	477	0	53940	0	0	52712	46872
2	0	5	2	0	450	0	51330	0	0	50483	287
106	0	0	4	3	443	0	49736	0	0	5524	4672	4674
2	4	3	1	0	946	0	105854	0	0	8289
5	4	4	2	1	148	2	17098	56	0	166	3723
1	1	3	2	0	156	0	16930	0	0	51537	5506
5	1	3	2	0	165	0	17895	0	0	51537	8198
7	3	8	10	3	1120	0	130327	0	0	5524	3682	15616	4386	3697
9	4	11	10	3	1129	2	131102	33	0	5524	16887	3682	4386	182
2	2	3	3	0	197	0	22093	0	0	8828	47840	36217	35870	36218	4170	36219	36220	46872	166	36221	36222
1	3	3	4	3	584	0	63570	0	0	5365
99	3	1	4	3	609	0	66710	0	0	5365
1	0	1	2	1	464	0	54096	0	0	8270
6	1	1	0	0	453	0	49976	0	0	42802	5543
4	1	6	1	1	410	3	46082	34	11	991	3677	1076
1	1	4	1	1	597	0	67856	0	0	3684	43565
2	4	4	3	1	184	2	21778	19	5	51087
162	2	4	3	1	616	0	69376	0	0	15144	15355	97079
1	4	3	1	1	645	0	75144	0	0	51087	51082
1	1	4	4	1	492	0	56530	0	0	51864	35064	8270
1	1	6	7	4	728	0	84984	0	0	51213	32453	34649	8270
6	3	5	5	4	590	0	68783	0	0	1671	46872
1	0	2	1	0	412	0	46983	0	0	46872	907
4	4	3	1	0	373	0	43607	0	0	3774	52
2	3	3	5	3	1091	0	120374	0	0	3729	166
3	2	2	3	1	1032	0	119623	0	0	8565
1	2	1	1	0	1081	0	123531	0	0	8565
0	4	6	5	1	222	4	24255	41	187	4017	5524
1	2	5	5	1	225	0	25194	0	0	4017	5524	5525	46899
4	2	4	2	0	197	0	22723	0	0	4017	5524	16887	17111
4	4	7	3	1	386	0	42748	0	0	31490	46872	16746
4	3	4	6	4	380	0	44220	0	0	5524	4691
3	3	5	6	4	397	1	46076	7	0	5524	4691
2	3	4	6	4	398	0	45977	0	0	5524	4691
3	4	4	7	3	416	1	47219	8	30	30552	4862	8603	42802
3	4	8	4	2	729	6	844	84	243	5524	8569	8017	46982
1	1	5	1	1	335	0	38672	0	0	8168	37
2	0	5	2	0	202	0	23060	0	0	4020	5524
1	2	4	4	1	312	0	35561	0	0	4032	4033	51268	51269
121	3	4	4	3	546	0	62079	0	0	5524	4674
1	1	4	4	3	538	0	61715	0	0	5524	4674
122	5	2	3	2	524	0	60261	0	0	5524	4674
4	1	2	6	3	446	0	50296	0	0	5524	4683
3	0	2	6	3	447	0	50447	0	0	5524	4683
2	5	5	5	3	1037	2	116475	23	46	5524	703	5546	1786	4672	4674
1	1	2	1	0	1050	0	119550	0	0	5524	332	829	52723	52724	832	828	827	8440
133	2	4	3	1	204	2	22933	18	87	4017	5524	4127	9041
1	0	0	5	3	433	0	49633	0	0	5524	4672	4674
4	2	2	1	0	221	0	25484	0	0	70917
7	5	6	1	0	1164	0	131094	0	0	42802
1	3	9	2	1	434	10	49492	91	218	8289	8142	703	5546	70273	15248
1	2	1	3	2	729	1	82245	13	26	4185
2	2	1	7	3	814	3	93	113	245	46872	4252
1	0	3	3	0	261	1	29991	14	17	4061
1	0	3	5	2	187	4	20637	46	93	5524	4385
1	2	2	2	0	873	0	97111	0	0	15386
1	0	4	6	1	357	0	38712	0	0	5524	4413
5	3	3	5	3	1080	0	117062	0	0	5524	16301	4674
2	1	3	3	0	582	0	66317	0	0	5524	4103	4305
1	1	3	7	1	443	0	48460	0	0	5524	4496
2	3	3	7	4	1064	0	1271	0	0	5524	4674
2	4	9	5	3	306	0	35247	0	0	5524	8353
1	0	1	4	3	435	0	51203	0	0	5524	4672	4674
2	2	3	7	4	1147	0	128338	0	0	5524	4674
1	3	3	5	3	8	0	988	0	0	5524	4674
1	0	3	5	2	720	0	81462	0	0	5524	4672	4674
1	2	5	4	2	706	0	78378	0	0	5524	3777	62
1	3	9	4	2	805	0	91090	0	0	5524	8574	70463
1	4	9	4	2	1111	0	125795	0	0	5524	3777	52
3	1	0	3	2	724	0	82590	0	0	5524	4672	4674
1	1	4	2	0	460	5	52429	57	360	50660	4502
2	2	5	5	3	737	0	83843	0	0	5524	4674	4712	4713
5	3	3	9	3	1557	0	177609	0	0	43130
2	4	9	10	6	1151	0	131477	0	0	5524	46872	4697
2	2	4	4	1	320	0	35124	0	0	5524	16301	287	4749
1	2	4	4	1	326	0	35720	0	0	5524	16301	287	4749
2	2	4	4	1	496	0	53505	0	0	5524	16301	287	4749
2	2	4	4	1	318	0	34765	0	0	5524	16301	287	4749
2	2	4	4	1	427	0	47047	0	0	5524	16301	287	4749
1	1	2	8	1	5	2	54545	50	116	5524	287	30955	4743
2	1	2	8	1	506	0	55195	0	0	5524	287	30955	4743
128	4	1	0	0	313	0	32158	0	0	5199
7	2	1	4	0	1056	0	119348	0	0	5524	8080
1	2	4	1	1	1365	0	156477	0	0	3980
1	6	2	2	0	720	0	80123	0	0	15926
2	3	4	2	0	442	3	51387	163	335	26
11	3	3	3	0	316	1	37159	14	0	3723
2	3	6	3	2	1029	0	117082	0	0	5524	4674	4712
7	3	7	6	4	368	0	42692	0	0	5524	4707	8134
2	2	4	2	0	313	0	35322	0	0	5524	3682
1	3	3	2	0	393	0	46022	0	0	26
1	2	4	3	1	216	3	24687	70	382	5524	42802	4798	9041
1	2	2	2	0	464	0	54556	0	0	30
1	2	2	2	0	446	0	52128	0	0	31	30
2	2	3	2	0	517	0	61438	0	0	30
2	2	2	2	0	522	0	61728	0	0	30
2	3	3	2	0	425	0	50651	0	0	30
4	1	3	2	0	404	0	47482	0	0	30
2	4	8	6	0	602	0	70647	0	0	5524	43	3684	3723	42162
2	3	7	6	0	629	0	71241	0	0	5524	43	3684	3677	3723	42162
1	2	5	5	0	453	0	51032	0	0	30429	30170
4	4	2	3	1	418	0	48992	0	0	50291
3	3	2	3	1	411	0	48455	0	0	50291
8	1	7	4	2	633	1	67572	27	22	3779
3	3	1	5	1	561	0	63111	0	0	30170	4758
3	3	1	3	0	558	0	62207	0	0	30170	4758
1	7	2	2	1	624	0	69639	0	0	5524	17050	8481
3	2	5	1	0	747	0	86425	0	0	3684
1	3	3	2	1	687	0	77566	0	0	5524	17050	8481
1	1	3	2	1	7	0	77866	0	0	5524	4467	31956
5	1	3	2	1	694	0	77267	0	0	5524	4467
1	0	1	2	1	694	0	77947	0	0	5524	4467	31957
1	2	5	2	1	744	0	83438	0	0	5524	4467	31956	31957
2	2	0	1	1	274	0	32112	0	0	4519	46872
140	0	3	3	0	328	6	37695	0	422	18423
2	3	3	1	0	818	0	89826	0	0	31625
1	1	2	2	1	375	0	43287	0	0	16788	4806
110	0	0	1	1	301	0	33596	0	0	46872
1	4	3	1	0	414	0	47438	0	0	4012
7	2	8	1	0	464	0	53920	0	0	3723	1990269	1076
2	2	1	5	3	619	0	68409	0	0	3852
128	1	2	4	1	364	0	38953	0	0	3862	287	51287
3	1	1	5	3	604	0	672	0	0	3852
125	2	2	4	1	357	0	40825	0	0	15228
1	2	1	10	2	779	0	85794	0	0	3861	51539	46872
1	1	4	1	2	886	3	1153	87	96	3677	1078	1077	8270
1	0	2	5	2	326	0	37209	0	0	4462	46872
6	4	1	5	2	275	0	32104	0	0	166	3723	49
1	1	3	3	3	881	0	99572	0	0	774	5524	16887	51082
3	3	2	2	0	421	1	48259	32	0	3682	3677
1	1	1	4	0	414	0	46247	0	0	51539	16992	46872
1	1	2	3	2	328	0	37237	0	0	16874	33819	16415
2	4	6	6	3	494	0	56901	0	0	42802	51010
2	2	4	5	1	671	3	77353	32	80	4177	4301	4463	8237	8270
106	3	1	1	0	278	0	32063	0	0	46872
1	4	3	0	0	3	0	33816	0	0	3841	42171
10	2	6	0	0	204	0	23590	0	0	3729
3	1	5	12	1	1133	0	127112	0	0	5524	4176	43565	4252
1	2	3	2	0	191	1	21281	19	53	52874	52873	3955	8134
1	2	1	1	0	413	0	47083	0	0	15095
121	1	1	2	1	409	0	473	0	0	5524	16979	16740
129	3	2	1	0	274	0	31586	0	0	8195
1	1	2	2	0	387	2	43727	18	28	16298	4806
1	1	2	0	0	583	0	64792	0	0	4860
2	6	8	3	3	1017	0	116651	0	0	5096	8270
5	2	10	2	0	184	2	21045	144	126	3690	3725	30234
2	2	1	2	1	607	0	70217	0	0	4430	5524	46872
7	2	6	3	1	640	0	72728	0	0	5525	3924
4	2	1	2	0	187	0	21314	0	0	3723
9	5	3	3	0	172	3	20307	88	12	3682	3729	339
9	7	3	4	0	95	8	11163	287	12	3723
11	7	4	3	0	89	9	130	316	28	3723
10	7	5	4	0	187	7	21276	263	12	17070
8	6	4	3	0	93	7	10423	263	12	3723
10	7	3	3	0	86	7	9398	263	12	3723
11	7	4	4	0	115	7	136	263	12	3723
9	6	3	3	0	109	4	12385	175	0	3723
3	2	3	1	0	341	1	38071	14	0	8289
1	1	5	0	0	828	0	93359	0	0	8565
9	7	8	5	3	303	0	34034	0	0	30295
2	2	7	5	3	1435	0	163150	0	0	5085
3	2	6	3	1	1562	0	180186	0	0	16874	43023	4842	8270
10	4	1	1	0	261	0	30195	0	0	3729
1	2	1	4	1	611	0	68090	0	0	15174
4	1	2	3	1	371	0	469	0	0	47046	287	51287
1	1	3	2	2	790	0	89397	0	0	978	1077	8270
1	1	2	3	0	373	7	41465	56	150	3729	4754
3	1	1	10	3	1392	0	155346	0	0	4043
1	1	1	8	2	693	0	75151	0	0	51539	4409	46872
2	1	2	1	0	272	0	30683	0	0	8897	287
4	0	1	2	0	446	1	48918	9	19	4755
1	1	3	1	2	417	0	46516	0	0	5507	1159	1077
6	3	3	1	0	395	0	44733	0	0	994
1	1	0	3	2	670	0	76317	0	0	8270
1	1	2	5	1	296	0	34333	0	0	3905	3684	8725	52822	52821	43916
9	1	3	6	4	773	0	87048	0	0	5524	44	3723
1	2	5	3	1	616	0	67980	0	0	5352	5364	15574
1	1	3	3	2	473	0	54325	0	0	3677	981	37	8270
1	0	2	6	0	584	0	68094	0	0	4558	43169	33934	32450	4575
1	0	2	6	0	584	1	68142	7	0	4558	43169	33934	32450	4575
1	1	3	4	2	614	0	68263	0	0	5352
1	1	3	3	2	468	0	54194	0	0	3677	981	37	8270
1	1	2	6	0	589	5	68592	45	82	43169	4574	4575
164	0	2	6	0	589	0	68699	0	0	43169	4574
164	1	2	6	0	589	0	68699	0	0	43169	4574	4575
4	1	3	7	0	1083	0	124499	0	0	4559	30246	8270
6	2	3	5	1	669	0	74376	0	0	4471	4470	46872	51287	8948
3	1	2	3	1	387	0	43373	0	0	46872	76	3729
1	1	1	5	1	421	0	47518	0	0	46872	76
235	3	9	6	3	409	2	44671	20	11	5524	1671	46872	51082
0	4	2	4	1	554	0	62791	0	0	4474
1	1	4	4	1	554	0	62794	0	0	4474
1	1	5	2	0	278	0	31811	0	0	43022
133	2	2	3	1	151	0	16404	0	0	43565	3713
1	3	4	5	1	423	0	49326	0	0	9055	4519	4518	16491
86	3	4	5	1	517	1	61172	22	46	3677	9055	4519	16491	3723
91	1	3	5	1	638	0	74580	0	0	3677	4519	3723
4	1	1	5	3	833	3	93908	3	0	3677	1077
1	2	2	2	0	432	2	47982	10	16	4198
1	7	3	5	0	919	0	105693	0	0	51377
5	2	2	4	0	459	1	52764	16	0	5525	4484
3	2	2	3	1	436	1	50341	0	0	4482	3723
2	0	2	4	1	456	0	51724	0	0	4026	34321	34338
3	1	3	4	1	451	0	51255	0	0	4026	34319	34338
1	3	2	2	0	486	0	53566	0	0	5215
112	2	1	2	0	473	0	52257	0	0	15293	5215
112	2	1	2	1	501	0	54707	0	0	15293	5215
1	2	2	2	1	521	0	57582	0	0	32217
1	0	10	5	3	375	0	43136	0	0	5524	30332	4857	4674	4712
1	3	6	2	0	571	0	65815	0	0	3688	3690	46872	3697
6	3	10	1	2	286	1	32802	21	0	3688	1102	978	1078	1077	44377	1103	1133
7	7	8	7	2	971	0	107518	0	0	5524	3682	3678	3688
7	7	8	6	2	868	0	98780	0	0	5524	3682	3678	3688	46872
7	8	9	7	2	775	0	86411	0	0	5524	3682	3678	3688
6	8	6	6	2	1017	0	112978	0	0	5524	3678	3688	43142
6	8	8	7	2	845	0	94943	0	0	5524	3682	3678	3688	43142
6	9	6	7	2	933	0	1053	0	0	5524	3678	3688	3697
1	2	2	2	0	569	0	65917	0	0	16772
1	3	2	6	1	302	0	34138	0	0	4128
1	1	1	5	0	520	0	57946	0	0	5524
1	2	4	7	1	377	0	40731	0	0	360
1	2	6	7	1	334	1	35650	36	31	360	3729
1	2	5	7	1	343	0	37186	0	0	360	3729
3	2	6	6	3	511	0	55561	0	0	5524	1671	46872	51082
1	2	2	1	1	146	0	16474	0	0	1671
125	2	2	6	3	695	0	75950	0	0	5524	16887	15421
1	2	2	7	3	773	0	85137	0	0	5524	15421
1	1	4	5	2	1127	0	129981	0	0	32266
10	2	2	6	1	4910	0	559308	0	0	5524	16887
1	2	7	1	0	573	1	655	16	17	43022
2	1	4	6	3	714	3	832	35	0	43130
3	2	5	1	0	474	0	53146	0	0	3677
11	2	2	1	0	157	0	17908	0	0	1104
7	2	3	1	0	115	7	13307	1399	225	1104	1097	1138
10	2	2	1	0	1082	0	123358	0	0	1103	1104
7	2	4	1	0	1081	2	120309	0	0	1102	1128	1135	1088	1095	1097
10	2	3	1	0	974	0	111297	0	0	1102
10	2	3	1	0	687	6	78476	1292	225	33613	1139	1104	5198
11	3	4	1	0	220	0	24857	0	0	1104	1135
9	2	4	1	0	307	7	34289	1349	223	991	1104	1135	1129
10	2	2	1	0	566	0	64251	0	0	1104
9	2	4	2	0	210	7	22894	1349	223	991	19904	1128	1135	1129
11	2	1	2	0	121	7	13863	1399	225	1104
8	2	2	1	0	140	2	16071	32	0	1103	1105	1106
11	2	5	1	0	127	2	14741	27	0	1104
11	4	3	1	0	431	0	47718	0	0	1103	1135
7	2	3	1	0	397	0	43079	0	0	1102	1103	1104	1135
10	2	2	1	0	1132	0	128794	0	0	1104
8	2	1	1	0	284	0	32205	0	0	1104
10	2	2	1	0	222	4	25585	59	0	1104
8	2	2	2	0	295	5	32819	1284	216	1128
7	2	2	2	0	223	6	25268	1320	216	978	1106	5198	17025
6	4	3	1	0	149	0	17376	0	0	1128	5198
1	1	3	8	4	497	0	56850	0	0	5524	4674
1	2	3	4	1	499	0	53401	0	0	8519
1	2	2	4	1	492	0	54202	0	0	8519
124	2	2	4	1	489	0	53690	0	0	8519
1	1	2	2	1	270	0	31111	0	0	3729
2	1	4	9	1	1035	0	114829	0	0	16903	4783
3	1	6	4	0	261	1	30380	26	78	4604
2	3	6	1	2	187	0	21590	0	0	1102	43565	37
1	2	5	4	2	357	5	39149	83	253	8441	46872
1	1	3	3	0	486	0	53659	0	0	4414
5	4	12	6	4	640	0	72835	0	0	42802	43130
2	2	6	3	2	191	0	21518	0	0	987	46872	1102	1133
2	2	5	3	2	177	0	19557	0	0	987	46872	1133
1	1	3	5	1	444	0	48672	0	0	4124	3961	30170
6	2	7	1	0	672	0	74373	0	0	43565	37	3713
1	1	5	7	0	511	8	57725	352	1527	5524	4781
2	2	5	8	2	1442	0	161219	0	0	51539	10181	237	5506	4783
1	2	3	4	1	639	0	72351	0	0	3962	30170
140	0	3	5	0	274	1	31918	17	68	4325	43115	51266
140	1	3	5	1	340	0	36971	0	0	4121	47804	30170
1	0	1	3	0	767	0	85860	0	0	3871	8270
7	0	3	6	2	382	0	41818	0	0	5524	46872	4478
2	0	3	6	2	384	0	42256	0	0	5524	46872	4478
1	0	2	4	0	575	0	64223	0	0	3962	30170
2	0	2	4	0	649	0	74313	0	0	16846	3962	30170
2	2	3	5	3	599	4	67352	8	49	3723
108	2	1	0	0	36	0	3927	0	0	772
1	2	1	0	0	38	0	4229	0	0	772
2	1	2	3	0	165	0	18642	0	0	772
123	1	2	3	0	120	0	13271	0	0	772
8	3	5	1	0	392	0	44996	0	0	3676	32947
2	2	5	1	0	269	0	391	0	0	3697
114	1	1	3	1	456	0	50735	0	0	3677	43565	37
4	2	2	4	0	178	0	20441	0	0	3993	46872	30946
1	4	2	2	0	313	0	35563	0	0	47372
1	6	7	6	3	881	0	99178	0	0	5525	3924
1	1	1	4	1	188	0	21499	0	0	3677	3908
1	3	1	1	0	501	0	584	0	0	51787
1	2	1	1	0	417	0	47156	0	0	51787
103	1	3	1	0	80	1	9050	21	5	3677
2	1	2	2	0	90	1	10549	21	5	3677
2	3	2	0	0	1398	0	155207	0	0	52
11	2	6	1	0	226	1	26895	4654	284	3677	150	3697
1	1	2	1	1	324	0	36715	0	0	46872	8898
2	2	2	1	0	403	2	44536	14	28	51537	16491	15035
1	3	1	1	0	548	0	61575	0	0	5262	15275
119	1	6	1	0	376	0	39146	0	0	4888
2	2	5	5	0	549	1	62473	12	4	19237
1	3	5	3	2	504	2	55532	39	0	46872	978	1078
1	2	5	3	2	382	0	42048	0	0	46872	978	1078
1	2	5	3	2	394	0	43119	0	0	46872	978	1078
2	1	1	2	1	659	0	75920	0	0	166	3723
5	3	3	5	1	347	0	38708	0	0	45703
123	3	3	3	1	596	0	64269	0	0	4190
1	4	6	5	3	508	0	56720	0	0	5524	4708	4674
1	4	6	5	3	506	0	56758	0	0	5524	4708	4674	4713
6	3	3	5	0	830	0	94495	0	0	4520
7	4	3	2	1	149	5	16444	47	0	5509	42802	32038	31489
3	2	1	3	2	163	0	18521	0	0	5509	45159
1	2	4	7	1	769	3	87062	88	149	5524	16887	30983
1	2	3	5	0	715	0	821	0	0	5524	16887
1	1	2	6	1	695	0	78248	0	0	5524	30983
1	3	8	2	1	1875	0	218456	0	0	43021
1	5	8	1	0	1679	0	195141	0	0	43021
2	1	2	4	1	145	1	15908	6	0	19239
1	3	1	3	0	583	0	64218	0	0	1
2	3	3	2	1	137	2	15545	25	0	16874	4842
1	2	6	1	0	691	0	78764	0	0	3677	4519	46872
1	3	1	2	0	484	0	52434	0	0	8324
2	3	1	2	0	510	0	56209	0	0	8324
107	1	1	1	0	219	0	26083	0	0	3690
1	3	1	1	0	849	0	96997	0	0	5509	4571
2	2	2	1	0	796	0	91246	0	0	5509	30246	4571
6	2	5	1	0	393	0	46748	0	0	9
9	1	4	1	0	422	0	47859	0	0	9
1	3	3	2	0	762	0	88529	0	0	33
1	3	2	2	0	597	0	67774	0	0	26
1	1	2	2	0	586	0	67204	0	0	26
4	2	2	1	0	969	0	109737	0	0	15095
1	2	2	4	0	194	0	20650	0	0	3735
2	2	4	2	0	1178	0	139381	0	0	8047
0	3	2	1	0	549	2	63057	77	208	5509	4571
1	1	2	2	0	580	0	68082	0	0	33
1	3	2	2	0	630	0	72410	0	0	33
1	3	2	2	0	558	0	64853	0	0	33
3	5	5	1	0	314	1	35882	6	11	19207	46872
3	6	6	1	0	287	3	33276	27	45	30295
1	4	2	3	0	428	4	50237	127	253	5524	46872	49	52381
2	1	2	2	0	218	2	24307	6	0	8536
2	5	4	1	0	644	0	73478	0	0	32266	10314	1786
2	7	5	1	0	1636	0	186836	0	0	5085
7	3	5	7	2	1867	0	209977	0	0	5524	16887	3677	4386	17025
3	2	5	3	2	490	0	54382	0	0	46872	1102	978	1103
6	0	1	2	0	542	0	61667	0	0	16773
1	1	2	1	0	130	0	14995	0	0	50833
1	1	2	1	0	129	0	14555	0	0	50833
5	3	3	0	0	609	0	69878	0	0	5198
1	3	2	1	0	146	0	16230	0	0	50833
4	3	3	0	0	464	0	54358	0	0	5198
2	1	3	3	3	318	1	36408	31	60	3756	15035	19153
1	1	3	2	2	277	0	32401	0	0	3756	15035
5	4	1	3	1	311	0	32812	0	0	5315
2	1	4	4	1	361	0	39566	0	0	5525	4475
10	3	3	3	2	441	0	49647	0	0	362	8270
1	2	6	4	2	609	0	68189	0	0	15151	15144	5363
1	2	5	4	2	602	0	67257	0	0	15151	15144	5363
2	1	5	4	2	993	0	114058	0	0	43138	5524	70336
5	1	5	2	1	554	0	63358	0	0	4725
1	1	3	5	2	429	0	48189	0	0	4476	8270
1	2	5	0	0	186	0	21142	0	0	8266
3	2	1	5	1	482	4	53338	130	115	46872	4222
0	2	1	5	1	462	4	51084	130	115	46872	4222
3	2	8	6	3	764	0	86772	0	0	5524	4674	4712
4	5	3	0	0	387	0	44585	0	0	5198
1	1	4	3	2	859	0	95422	0	0	3729	30674
5	7	9	1	1	682	0	79175	0	0	5524
2	1	2	1	1	306	1	36052	13	0	3730	1990247
2	2	4	2	1	887	0	101120	0	0	166	42134
3	3	14	4	0	692	0	77650	0	0	8408	8296	3691	4520	4519	51880	30145	32947	43047	42162
2	2	2	4	2	561	0	63058	0	0	5524	44	19904
1	0	4	5	3	501	0	57819	0	0	5524	4674
1	4	2	1	0	381	0	42706	0	0	5048
5	1	2	6	0	412	0	46387	0	0	3723	8989
4	3	3	2	1	612	0	68664	0	0	166	3723
1	1	1	3	0	320	0	37423	0	0	8650
2	1	1	2	0	95	0	10691	0	0	3735
1	1	2	2	0	363	0	41290	0	0	3723
1	2	3	3	1	304	0	33307	0	0	5381
1	3	4	2	1	314	0	34502	0	0	5381
5	4	4	1	0	236	1	27058	0	0	70180
1	2	1	1	0	470	1	54203	14	32	15095
1	1	6	6	4	664	13	76269	222	405	5524	44	3723	33592
1	3	5	0	0	1306	0	133115	0	0	5034
1	4	3	1	1	492	0	57093	0	0	5096
2	4	4	2	0	724	0	80578	0	0	5385
1	1	1	6	2	644	0	71321	0	0	16620
1	2	7	6	3	489	0	54217	0	0	4725	8138
1	1	5	6	1	959	0	109409	0	0	5524	32139	8094	32137
3	3	8	7	1	964	0	108884	0	0	5524	16887	406	4	30983
3	1	5	7	1	1018	0	116534	0	0	5524	32135	406
1	0	2	4	1	901	0	102209	0	0	5524	30983
1	1	2	6	1	878	0	99225	0	0	5524	3677	30983
4	1	3	8	1	1242	0	1480	0	0	5524	16887	4	30983
8	2	1	3	1	111	0	12830	0	0	166	30620
11	3	2	1	0	309	0	36479	0	0	254	5506
2	2	2	1	0	1224	0	142118	0	0	8262
3	1	7	1	0	382	0	43060	0	0	43565
1	2	23	3	2	704	0	77861	0	0	987	46872	982
1	2	22	3	2	630	0	69723	0	0	987	46872	982
4	3	2	4	1	362	0	40343	0	0	5524	16887
2	1	2	2	0	184	3	21141	33	16	8113
1	2	4	1	1	758	0	85050	0	0	1077
2	1	2	10	1	526	0	58352	0	0	5525	3924
1	2	3	5	1	779	0	89320	0	0	16308	5524
2	1	4	1	0	436	0	50880	0	0	45182
29	1	4	2	1	175	0	20413	0	0	8301	3713
121	1	2	2	1	210	6	24282	134	0	8301	1227	43565
2	2	3	4	1	337	0	37857	0	0	3729	4645	17061
1	1	0	1	0	123	0	14488	0	0	4129
109	1	4	2	0	61	6	6650	684	284	16209	46870	5507	4784
109	1	4	2	0	61	0	6650	0	0	16209	46870	5507	4784
0	2	4	4	0	320	2	36240	9	17	4487	4488
1	3	2	4	1	341	1	39727	9	6	3677	8168	34246	3723
5	2	2	0	0	440	0	51192	0	0	3723
1	1	1	4	1	367	0	42144	0	0	5525	3924
1	2	1	5	1	518	0	57847	0	0	5525	3924	287	43022
3	0	2	3	0	6	0	68560	0	0	4489
2	0	2	3	0	657	0	73942	0	0	4489
1	3	2	2	1	366	0	40763	0	0	16530	30170
3	2	2	4	0	411	1	45020	44	38	46523
1	1	2	3	0	244	0	27427	0	0	46570	8270
126	2	1	4	0	179	0	20879	0	0	10308	10309	5506
2	1	1	4	2	669	0	74215	0	0	50660
3	3	2	3	1	221	0	24973	0	0	3676	8276	8757
4	2	5	3	0	972	0	110745	0	0	8139
2	1	1	3	0	314	0	35871	0	0	8276	8757
5	3	11	8	2	1073	4	122055	158	203	5524	34459	16491	8143
11	3	12	2	0	250	2	27577	125	94	3723
4	1	2	3	0	417	0	47049	0	0	5524	16783	4808	49
5	1	2	1	2	620	0	72251	0	0	46872
2	1	1	2	0	527	0	60460	0	0	166	45131
3	1	4	1	1	612	0	69538	0	0	5096	5085
2	1	2	1	0	479	0	57237	0	0	16746
1	1	3	1	0	546	0	60620	0	0	15191
2	1	6	1	0	574	0	63221	0	0	102
1	2	6	4	0	632	0	72309	0	0	3677	4519	46872
4	4	3	1	0	101	1	11968	45	22	43130
1	1	2	6	0	396	1	44116	6	0	5524	4163
2	4	3	1	1	511	0	59657	0	0	32266
2	1	2	3	0	168	0	19279	0	0	46872	33743
4	10	12	6	3	1574	4	180680	49	0	51015	5524	5516	146
5	3	4	4	2	1928	0	223636	0	0	5524	146
4	2	7	4	2	1272	3	142451	50	16	5524	146	17022
6	4	4	6	3	1471	3	169344	31	10	51015	5524	146
6	2	9	4	2	1219	2	136899	18	6	5524	42802	146
1	2	2	0	0	123	0	13927	0	0	44183
3	2	2	2	1	176	0	20457	0	0	4596
3	2	3	1	0	525	7	58321	0	52	46872	8143
7	1	0	4	1	1134	0	126139	0	0	166	3723
9	4	8	3	1	802	4	90439	31	15	166	3723	1068
4	2	2	3	1	174	0	18709	0	0	703	825	32266	70273	51082
4	2	4	1	1	157	0	17020	0	0	51082
108	3	4	1	1	149	0	16620	0	0	51082
1	2	1	5	0	295	5	32365	48	65	42802	4514
1	2	1	5	1	714	0	80686	0	0	5524	4359	42802	3952
6	3	3	2	0	492	1	54949	38	31	3723
1	1	2	2	1	574	0	65610	0	0	4042
112	3	5	3	0	985	0	109369	0	0	15491	15079	15385
4	1	1	3	2	486	0	56356	0	0	19843	3735
10	6	3	2	1	523	0	56972	0	0	3729	166	3723
1	3	8	4	0	971	1	109430	30	132	5524	44	3677	3676	43024	8186	8270
8	3	8	1	0	417	2	47885	12	0	30332	3677	8047	42393	42802
3	3	2	2	0	491	0	54151	0	0	51539	8901	51536	46872
124	1	1	1	0	288	0	32804	0	0	4596
1	2	2	2	1	285	0	32334	0	0	4402
3	1	1	2	1	176	0	19727	0	0	4596
1	1	3	2	1	195	0	22921	0	0	4596
4	4	1	1	0	73	0	8547	0	0	30674
3	3	2	1	0	319	0	37354	0	0	8289
2	3	2	4	1	328	0	35253	0	0	51539	5524	16887	5506
3	1	4	2	0	142	0	15517	0	0	3682	1047	43565	1129	3713	3714
1	3	0	6	1	284	0	31494	0	0	4128
4	2	6	2	0	146	0	16650	0	0	3682	1047	43565	1129	3714
10	4	6	6	0	861	1	118	3	0	3729	339
10	3	4	3	1	208	0	23774	0	0	166	339
1	2	3	5	2	684	0	77879	0	0	16428	49
2	4	1	10	2	691	4	76772	80	506	9055	10181	5506	3958
0	2	2	4	2	190	2	22011	122	43	5509	8047
1	5	5	1	0	655	0	74134	0	0	17056
1	2	2	0	0	554	0	60523	0	0	3713
5	3	5	1	0	691	0	80487	0	0	42802	52
2	2	3	0	0	189	0	21530	0	0	51010
1	2	2	2	0	545	0	61659	0	0	50660	3954
2	2	3	2	0	560	0	62774	0	0	50660	3954
2	2	6	0	0	352	0	40856	0	0	42162
1	3	4	2	0	513	7	57250	189	988	50660	8137
2	2	7	2	1	153	1	17167	10	9	5524	42802	46872	4550
2	2	3	10	2	623	0	72328	0	0	50660	10181	5506	50661	3958	16651
2	1	4	2	1	627	14	71479	167	30	3677	37
1	5	2	1	0	342	0	39116	0	0	45027
2	4	4	3	1	446	0	50642	0	0	4721
8	6	6	2	0	252	5	27895	72	166	737	19843
3	2	5	1	0	1189	0	128531	0	0	182
1	3	2	8	3	1196	0	134331	0	0	5524	16887
4	3	6	6	1	497	0	54467	0	0	31071	51536	46872	30170
1	2	1	5	3	1218	0	137997	0	0	5524	42626
1	1	3	3	0	256	1	29174	0	0	5506	51536
1	3	2	1	0	515	0	59540	0	0	4521	4527	3723
1	0	1	1	0	363	0	42398	0	0	4519	4527
1	0	3	1	0	505	0	57742	0	0	4519	4535
2	3	2	2	1	672	0	75024	0	0	3729	166
10	1	5	2	1	203	0	23857	0	0	45027	404
0	2	7	1	1	93	3	10802	16	0	8301	31491
4	2	3	5	1	156	2	17122	0	0	30515
4	2	6	1	1	99	0	11476	0	0	8301	31491
1	6	4	3	0	633	0	70148	0	0	15386	15385
9	4	4	1	0	839	2	96174	19	5	17056
8	4	4	4	1	181	0	20381	0	0	3723
6	5	1	1	2	868	0	1290	0	0	8017	3774
1	0	1	2	3	199	0	21620	0	0	257
0	0	1	2	2	291	1	32549	11	0	16810
116	0	1	2	2	307	4	34693	232	580	16810
1	1	4	4	0	997	0	110881	0	0	4252	8236
2	2	1	3	0	401	0	45859	0	0	5524	42802	309	4515
2	1	1	3	0	395	0	44909	0	0	5524	309	4515
1	2	3	4	0	1089	1	126747	7	5	3723
1	2	1	3	1	1048	0	119967	0	0	8565
5	2	2	1	0	518	0	59095	0	0	43023
1	1	2	5	2	455	6	52838	162	780	4379
3	1	1	5	3	928	0	103956	0	0	5524	4672	4674
1	1	1	3	3	337	0	37357	0	0	52855	5524	47453
133	1	1	1	1	246	1	27521	11	7	46872	52856	166
130	1	2	3	1	261	0	29633	0	0	8112	8757
5	5	6	3	0	459	0	51742	0	0	4521	46872	70181
7	5	4	4	0	663	0	75582	0	0	3682
10	3	2	6	1	486	0	55489	0	0	5525	3924
10	2	4	5	1	647	1	74410	0	0	5525
3	2	3	1	0	58	4	6636	0	0	3723	30515
7	2	0	2	1	403	0	45609	0	0	166	3723
10	4	6	1	0	810	0	94302	0	0	30515
8	4	3	2	1	220	0	25447	0	0	166	19843
10	2	1	2	1	459	0	51942	0	0	166	3723	19843
9	1	4	6	2	618	0	69812	0	0	3723	9383
4	4	7	2	1	414	4	45407	0	0	31370	42802	3729	166	8143	993
11	1	2	2	1	685	0	77825	0	0	70180	166	3723
4	3	3	1	0	455	0	52556	0	0	19843
5	3	5	3	1	511	0	56956	0	0	17069
8	2	2	2	1	225	0	25216	0	0	166	19843	30515
4	1	2	2	1	484	0	56966	0	0	166	3723
3	3	4	3	0	666	0	77722	0	0	3723
7	3	6	6	3	587	2	65354	37	10	166	3723	4842	8270
1	2	1	2	1	1170	0	132645	0	0	8158	46624
2	1	2	4	0	493	0	57355	0	0	35529	17111	47429	4551	4528
1	3	5	4	3	790	0	85990	0	0	5524	4674
1	1	4	4	0	742	0	84734	0	0	35529	17111	47429	4551	4528
1	2	5	3	0	429	1	49019	35	79	16874	4516	4514
1	1	1	4	2	384	0	43516	0	0	46872	210
9	2	8	4	2	575	4	63859	25	28	166	19904	3723	1068
1	1	9	3	2	231	0	26743	0	0	46872	978	1078	1103	1191
1	1	7	3	2	220	0	259	0	0	46872	43565
1	0	3	2	0	240	0	27690	0	0	5524	46872	50262
3	2	2	1	0	249	0	27564	0	0	70491	989
1	1	0	3	3	719	0	79299	0	0	166	3723	8270
124	2	3	2	0	598	0	67193	0	0	1903089	34257	15205
4	3	4	3	1	267	1	30354	16	5	16874	30291	19789	8270
3	2	3	2	0	336	0	38335	0	0	46872
1	5	1	1	0	291	0	32214	0	0	51082
1	2	1	1	0	299	0	33667	0	0	51082
1	2	3	4	2	570	0	66352	0	0	3682	3677
7	4	8	2	0	823	1	86516	9	0	5487	5543	17056
2	1	2	2	1	414	0	44535	0	0	166	3723	3697
1	0	3	1	1	457	0	51897	0	0	8418	70773
2	3	2	6	2	1679	0	187133	0	0	4622
0	2	2	2	1	125	2	14453	35	0	8536
1	2	5	6	1	399	0	45577	0	0	3677	3906	8534	703
1	2	2	6	1	380	1	43844	40	70	51539	3677	3906	46872	703
1	1	2	2	0	232	0	26068	0	0	71885
5	4	3	6	2	748	0	86029	0	0	35064	8270
7	3	7	2	1	959	0	99988	0	0	5487	17056
9	4	6	2	1	1113	2	116234	0	6	42802	5487	17056
3	5	13	3	0	1157	1	133321	8	4	17056
7	4	11	3	1	1317	7	145661	235	243	16787	5487	3723	17056
4	3	6	3	0	1391	1	156649	5	0	3677	3723	17056
5	4	8	1	0	1460	5	158908	120	34	774	5487
6	3	8	3	0	1502	2	169475	17	0	17056
2	3	3	1	0	1655	0	188577	0	0	17056
5	4	4	1	0	1683	1	191535	25	45	17056
8	3	13	1	0	1037	5	120448	93	36	17056
4	2	6	3	1	329	0	37210	0	0	4520	4529	46872	3676	4540
6	3	5	1	1	851	0	94104	0	0	52
7	4	4	1	0	451	0	52973	0	0	52
11	3	3	5	1	520	0	57709	0	0	5525	3924	3723
2	3	6	2	1	2748	0	313033	0	0	5543	15631
3	4	5	1	0	1076	3	113581	83	24	5487	17056
5	3	10	3	1	720	2	77881	34	0	5487	8536
7	4	6	0	0	430	0	42778	0	0	5487	17056
6	3	4	1	0	472	0	49142	0	0	42802	5487	17056
4	4	11	1	1	475	1	52619	7	0	5487	5543	3697
5	6	13	0	0	539	0	59039	0	0	5487	5543	17056
8	3	5	3	0	541	0	57499	0	0	42802	5487	17056
3	3	5	1	1	528	0	58793	0	0	5487	5543	3697
8	3	11	1	0	726	4	83635	71	0	17056
6	6	5	1	0	713	2	82085	74	6	17056
8	3	5	1	0	744	6	84898	150	0	17056
6	3	3	2	1	253	1	28964	0	0	5484
1	2	5	3	1	324	0	35153	0	0	34658	1901239	15131	15116
1	1	5	2	2	1047	0	118891	0	0	3677	1077	8270
2	2	3	1	2	863	0	101825	0	0	3677	982	8270
1	1	3	5	1	424	0	46086	0	0	4587	30170
1	1	3	0	0	292	0	34045	0	0	8073
5	1	2	2	0	238	0	27205	0	0	4725
5	1	0	2	0	197	0	22472	0	0	16787
2	1	0	2	0	224	0	26024	0	0	4725
118	4	2	2	0	480	0	55156	0	0	9	33164	16757
120	3	2	4	1	310	0	34206	0	0	5310
125	2	2	4	1	307	0	347	0	0	5310
3	2	2	4	0	1014	0	114416	0	0	4591	30976
3	2	4	6	2	463	0	50431	0	0	4149
4	1	1	7	2	482	0	51818	0	0	4742
4	3	3	3	0	420	0	46343	0	0	4739
7	3	2	5	0	366	0	454	0	0	4739
4	1	1	4	2	410	0	45362	0	0	5198	16746
1	3	5	5	0	376	0	42781	0	0	3684	8534
7	1	1	7	1	394	0	44174	0	0	5524	16887	5525	46872	43023	43022
118	1	2	0	0	134	0	14610	0	0	1990593
1	2	1	1	1	345	0	39328	0	0	46872	4222
1	3	0	3	0	471	0	55589	0	0	8757
1	1	1	3	0	1286	0	140428	0	0	17168	5524
4	5	5	1	0	404	0	46065	0	0	3677	3714
1	4	8	2	0	877	0	101261	0	0	15198
127	1	4	2	0	799	0	91616	0	0	15198	5427
5	4	3	4	1	914	3	1044	33	19	5524	16887	3682	3688
5	3	5	2	0	620	0	71238	0	0	3682	3688
6	3	3	1	0	616	0	72077	0	0	3682	3688
6	3	3	2	0	529	0	60705	0	0	3688
6	3	4	2	0	479	0	55289	0	0	5524	3688
7	3	3	2	0	435	0	50296	0	0	3688
1	1	4	3	0	269	0	30870	0	0	8408	175	3676
141	3	3	2	1	292	0	31520	0	0	64
9	3	3	1	1	542	1	61258	9	0	70492
6	7	4	6	4	1188	0	135098	0	0	5545	8289	8142	15248
3	5	5	6	4	1283	0	145796	0	0	5545	8289	8142	15248
1	3	6	2	1	448	1	51588	20	92	8289	8142	703	43325	825	70273	10314
1	2	6	2	1	437	0	49805	0	0	8289	8142
1	2	2	3	0	501	0	55065	0	0	16156	104
4	4	9	5	2	996	3	113760	32	60	5545	8289	8142	15248
112	2	1	1	0	130	0	14698	0	0	4579
6	2	2	1	0	476	0	54072	0	0	4579	42802
2	2	4	2	0	350	0	39483	0	0	4579
112	3	1	1	0	36	1	3985	0	0	4579	30674
118	2	1	1	0	86	0	9517	0	0	16740
2	2	2	3	0	332	3	37891	28	36	16757
4	5	3	1	0	430	1	49392	14	0	4579
3	2	1	1	0	286	0	31653	0	0	16757
2	1	2	4	1	338	0	37845	0	0	16597	4585
4	2	2	3	2	301	4	33510	45	24	46872	4843
1	3	5	1	0	402	0	44816	0	0	5216	32977	97177
3	0	1	2	0	4	0	45011	0	0	10181	3959	18548	52690
2	0	1	2	0	4	0	44920	0	0	10181	3959	18548	52690
1	1	2	5	1	286	0	30132	0	0	42802	4735
5	1	2	2	1	191	0	21947	0	0	4059	4145
1	1	2	1	0	374	1	42640	5	20	8696
8	4	5	4	2	577	1	64344	0	0	166	8143	8428
2	1	4	7	1	787	0	88544	0	0	46820	16833
1	2	3	3	2	518	0	59258	0	0	43014
1	2	8	3	2	625	0	68232	0	0	3677	46872	1078
2	1	3	2	0	242	0	26733	0	0	16831	3729
7	3	24	1	0	445	0	51801	0	0	3682	1990269	993	983	1076	1089
1	5	9	3	0	862	0	95031	0	0	8195	44212
3	5	4	6	2	1480	0	160267	0	0	5509	30674
4	1	3	8	1	1115	3	127039	56	22	3676	4535
4	1	4	4	2	679	2	76455	64	5	5524	46872	44822	4672
1	1	1	2	0	312	0	34465	0	0	3864
1	2	1	2	0	309	0	35032	0	0	5524	4592
1	1	1	6	0	379	0	42821	0	0	8677	50661
1	2	1	1	0	367	0	40903	0	0	5524	4594
5	4	20	2	0	584	3	66031	40	71	51575	46872	4652
11	2	3	5	0	568	5	64552	130	314	5524	287	4652	3723
10	7	10	1	0	796	5	88511	106	71	3682	3729	3723
3	3	1	2	1	413	0	45782	0	0	3729
3	4	9	4	2	668	1	72720	14	13	5524	4708	5078	4596	4674	4713
128	3	6	1	0	88	2	9993	34	16	31490
1	1	3	3	2	340	0	39755	0	0	8413	287	30145	16462
8	3	4	3	1	626	7	71898	96	179	3729	993
1	2	3	3	0	564	0	63460	0	0	5524	16887
1	1	1	4	1	549	0	60983	0	0	5524	4612
3	2	3	1	0	433	2	48584	15	22	16538
1	2	6	2	0	229	0	26467	0	0	16538
3	3	7	1	0	285	0	32037	0	0	16538
1	4	6	3	0	279	0	32095	0	0	16538
3	3	4	1	0	420	0	477	0	0	16538
1	3	4	3	0	304	0	34798	0	0	16538
1	6	5	3	0	308	0	35207	0	0	16538
2	3	3	1	0	492	0	55431	0	0	16538
5	3	16	4	2	258	17	28916	215	266	3677	30337	42802
122	2	2	2	0	346	0	38815	0	0	4252
2	4	2	2	0	424	0	49406	0	0	4105
1	4	3	2	0	661	0	75393	0	0	8374	46027
3	2	6	7	1	563	6	61495	186	685	47433	287	4737	30976
2	1	3	3	1	925	0	103944	0	0	978
2	2	6	7	1	563	0	61912	0	0	47433	287	4737	30976
1	1	5	7	1	563	0	61580	0	0	287	4737	30976
112	1	2	3	1	369	2	42016	28	85	4115
1	1	2	4	1	526	0	61	0	0	4115	46872
3	1	3	4	3	522	2	58227	17	14	3756	15035	51082
1	2	4	4	1	394	0	45444	0	0	5524	4672	4740
1	2	4	2	0	491	0	57294	0	0	5524	4672	4740
2	2	4	2	1	442	0	49421	0	0	4741	4722
1	2	3	3	2	572	0	63669	0	0	4741	46872	4722
1	2	2	6	2	1411	0	160538	0	0	5524	42626
1	2	1	8	2	1564	0	176461	0	0	5524	42626
1	2	2	6	1	1511	0	171065	0	0	5524	42626	5342
1	1	3	8	2	1529	0	172256	0	0	5524	42626
2	3	5	2	1	351	4	40714	51	123	42802	8526
1	2	5	6	2	1333	0	149750	0	0	5524	8559
2	2	2	2	2	1068	0	121794	0	0	3677	1077	8270
1	3	8	2	1	350	0	40678	0	0	8526
2	2	7	8	2	1511	0	170438	0	0	5524	8559
2	2	2	2	2	701	0	81274	0	0	978	981	8270
2	1	2	2	2	976	0	112571	0	0	3677	1077	8270
1	3	6	2	0	1277	0	147041	0	0	5198
0	1	2	5	1	228	1	26908	12	32	10181	4733
1	2	0	2	0	2	0	22508	0	0	10181	4733
127	5	3	2	1	335	0	38342	0	0	5509	8270
1	2	1	2	1	206	0	23150	0	0	80101	773	4608
6	4	7	5	1	918	1	107398	22	58	30674	8270
7	3	8	8	2	1029	0	117478	0	0	16874	4842	8270
2	3	4	4	2	288	0	336	0	0	5484
2	3	5	6	2	515	0	59443	0	0	46872	32266
1	1	0	2	1	611	0	70842	0	0	166	3723
11	5	5	2	1	605	0	69877	0	0	70180	43021
1	3	2	2	1	284	0	31027	0	0	95
1	3	4	1	0	293	0	34637	0	0	3723	45182
8	3	3	5	2	337	0	39099	0	0	4842	8270
7	4	1	2	1	386	4	42706	29	0	30674
7	2	2	4	0	399	0	45992	0	0	4842	8270
9	2	1	0	0	383	0	43676	0	0	43495
8	3	1	2	0	341	2	38420	34	0	30674
1	5	5	1	0	342	0	38706	0	0	33328
7	1	1	7	1	1043	0	117276	0	0	5524	16887	42623	46982
2	1	5	1	0	180	3	19877	39	35	43495	97027
7	2	2	1	0	271	0	30752	0	0	46872	4842
127	4	3	1	0	441	0	50676	0	0	30674
6	4	1	5	2	612	0	69324	0	0	5052	30674
8	3	2	4	1	1030	0	115571	0	0	5524	16887	46982
5	2	1	5	3	375	1	42323	41	104	5053
9	3	1	0	0	589	0	68165	0	0	30674
1	4	2	1	1	336	0	39184	0	0	16409	19706	8270
1	3	1	1	1	378	0	44488	0	0	16409	19706	8270
1	2	1	1	1	374	0	42923	0	0	16409	19706	8270
8	2	3	2	0	109	0	12782	0	0	51082
7	2	2	3	0	111	0	12994	0	0	15631
6	2	3	3	0	129	0	15180	0	0	15631
7	3	2	3	0	199	0	23115	0	0	15631
7	2	3	3	0	163	0	18356	0	0	15631
10	3	3	2	0	114	0	13284	0	0	15631
1	2	0	1	0	976	0	111035	0	0	46872	8237
4	3	5	4	1	987	1	107970	60	187	3872	5524	46872
2	3	5	5	1	959	1	104618	60	187	3872	5524	46872	3729
1	3	3	6	1	312	0	35287	0	0	4128
2	2	2	1	0	198	0	22383	0	0	30
4	4	3	3	1	321	0	37070	0	0	8889	34479
2	1	2	4	1	416	3	44738	37	83	5524	4618
1	1	3	4	1	361	0	37287	0	0	4650
1	1	7	7	1	570	0	63112	0	0	287	4614
1	1	9	7	1	569	0	63089	0	0	287	4614
125	2	4	6	1	622	0	71069	0	0	287	8973
1	1	1	3	1	521	0	59370	0	0	5524	8444
2	1	3	1	1	327	0	39675	0	0	4663	17137
2	2	4	2	0	376	0	42690	0	0	4662	4661	8270
3	1	3	3	0	325	0	36666	0	0	4663	17137	8270
1	1	1	2	2	334	0	38225	0	0	16597	4664
1	1	4	3	1	366	0	40646	0	0	3677	37
1	0	4	3	0	321	0	37719	0	0	52642	8252
6	2	9	7	2	330	0	37024	0	0	35064	8270
1	2	5	1	1	312	2	34089	26	0	43565	37
3	3	7	1	0	293	2	33227	27	48	16538
1	1	6	4	3	587	0	64382	0	0	5315	5384	97079
1	2	7	3	2	559	0	63391	0	0	978	1077
7	3	14	5	3	305	4	34906	42	70	5524	4693
5	2	3	5	4	1178	0	134029	0	0	4861	8081
1	2	4	2	1	881	0	97689	0	0	5315
2	2	4	1	0	311	0	34882	0	0	51082
1	2	4	2	1	923	0	102540	0	0	5315
1	2	5	2	1	894	0	99490	0	0	15169	5315
116	2	4	1	0	574	0	62654	0	0	42802	5315	15319
2	2	2	5	3	565	0	66274	0	0	3904	3677	3729	166
1	1	1	2	1	902	1	103275	13	40	8184	30170
4	0	1	1	0	120	0	14026	0	0	8124
2	1	0	4	1	635	0	70617	0	0	46872
118	3	1	5	2	286	0	32675	0	0	16874	32266	4842	8270
1	3	3	2	1	3	0	33528	0	0	15088	5315
1	5	11	2	0	859	0	97682	0	0	5524	43141	3678	51880	3697	10521
2	1	3	1	1	648	0	74146	0	0	8599
3	0	2	2	1	538	0	61938	0	0	8599
3	2	6	8	4	1066	1	119923	82	21	4430	5524
6	2	5	1	0	339	0	38349	0	0	8289
3	1	2	2	1	668	1	73776	53	0	166	3723
1	1	2	2	2	996	0	114711	0	0	3677	1077	8270
2	5	2	1	2	341	0	34622	0	0	5199
1	2	1	1	2	325	0	334	0	0	5199
1	2	0	1	2	287	0	30215	0	0	5199
1	4	1	2	1	220	0	24824	0	0	3881
1	2	6	5	3	1081	0	121660	0	0	5524	4672	4674
2	2	6	5	3	766	0	86253	0	0	5524	4672	4674
2	1	1	5	3	898	0	1476	0	0	5524	4672	4674
1	4	3	2	1	664	0	71667	0	0	4622
1	3	2	2	1	706	0	75455	0	0	4622
184	3	2	2	1	686	0	75077	0	0	4622
1	2	5	9	5	869	0	1548	0	0	5509	4435	4871
1	1	1	2	1	521	0	58202	0	0	3682
7	1	3	1	0	286	0	32793	0	0	3779	31683
1	1	3	2	0	230	0	26623	0	0	31683
1	2	1	2	0	345	0	38601	0	0	50236
4	2	2	2	0	303	0	33887	0	0	3841
1	3	6	8	1	918	0	99619	0	0	5524	8553	46872
114	2	4	8	1	947	0	102172	0	0	5524	8553	46872
2	3	2	4	1	247	6	27609	157	583	4619
1	1	1	4	1	311	0	36073	0	0	16868
1	0	1	4	1	303	0	34863	0	0	16868
1	1	3	4	1	772	0	88183	0	0	46872	4222
1	1	2	1	0	334	0	39207	0	0	8270
3	3	2	1	0	40	0	4501	0	0	30234
4	1	3	3	0	254	0	29063	0	0	4615
0	1	2	8	1	873	4	99355	103	204	5524	16887	30983
3	3	4	4	1	817	0	92675	0	0	4169
3	3	2	3	1	753	0	86323	0	0	4169
2	2	3	3	1	762	0	87966	0	0	4169	42802
3	3	5	3	1	759	0	86870	0	0	4169
1	2	2	3	1	759	0	88026	0	0	4169
1	2	0	2	1	662	0	77570	0	0	4169
3	3	1	4	1	743	0	84776	0	0	4169
1	2	0	2	0	295	0	33776	0	0	16853
1	3	4	1	0	216	2	24993	55	119	46872	8936
1	2	3	2	0	363	3	42485	31	57	3684	46872	224
6	3	3	2	0	274	0	30332	0	0	3723	51082
1	1	4	4	1	311	0	33755	0	0	47724	70635	4731
1	0	1	4	0	312	0	34625	0	0	4035	4721
1	4	5	0	0	1337	0	151653	0	0	43495	17056
108	0	2	1	1	177	0	19938	0	0	47407	16791
9	3	5	4	0	552	4	62994	49	44	3677
1	2	4	1	0	258	0	29673	0	0	5524	16887	309
2	1	5	0	0	351	0	39498	0	0	1047
0	3	5	3	1	632	10	71515	342	515	3684	3887	46872
1	3	4	1	0	279	0	32186	0	0	17056
1	3	4	1	0	299	0	34232	0	0	17056
11	3	7	2	0	875	0	1395	0	0	4526	3723
11	3	6	3	0	279	0	32881	0	0	4540	3723	42134
7	4	6	2	0	158	1	18210	21	11	4526	42134
7	3	6	2	0	173	0	19574	0	0	171	4526	3723
7	4	6	1	0	133	0	15512	0	0	4526
8	2	6	1	0	140	1	15814	21	11	4526
8	4	5	2	0	433	3	49682	49	17	175	46872	3723
1	1	3	4	0	414	1	46247	20	82	5524	3951	42736
8	1	12	3	1	311	0	35538	0	0	46872	4722
8	8	26	3	1	312	0	35907	0	0	46872	4722
5	1	6	3	1	369	0	41938	0	0	46872	4722
8	2	8	3	1	377	0	43047	0	0	46872	4722
1	0	2	3	1	368	0	42433	0	0	46872	4722
2	2	4	3	1	553	1	632	3	19	46872	4721
3	1	3	3	1	604	0	68528	0	0	46872	4721
4	0	1	3	2	393	0	44176	0	0	46872	4722
3	2	3	3	2	468	0	51332	0	0	46872	4722
2	0	5	3	2	464	0	50388	0	0	46872	4722
2	2	1	1	1	343	0	37782	0	0	46872	4721	4722
2	2	5	3	2	281	0	31550	0	0	46872	4722
5	3	7	3	1	308	0	35264	0	0	46872	4722
6	3	3	1	0	441	0	50655	0	0	19888
8	2	7	2	0	858	0	98053	0	0	8601
1	1	3	3	2	467	0	52777	0	0	3993
1	2	3	3	2	467	0	52859	0	0	3993	17111	47429
1	1	2	3	2	467	0	52758	0	0	3993
1	0	1	3	2	467	0	527	0	0	3993
1	1	3	3	2	468	0	53076	0	0	3993
1	1	2	2	0	161	3	18675	52	94	3993	4725
1	2	2	4	1	566	0	634	0	0	4035	47386	46872
1	3	1	1	0	365	0	41867	0	0	4632
5	1	2	9	4	371	0	42072	0	0	3755	43022	51082
1	1	2	3	0	4	0	44888	0	0	52689	3735
4	4	2	3	0	674	0	78344	0	0	298	4309	46872
1	1	2	2	0	539	0	59703	0	0	4729
2	0	2	4	1	549	0	61420	0	0	48037	4724	46872	4721
1	1	4	2	2	904	1	102724	23	24	43565	981	8270
2	1	3	6	3	807	0	91685	0	0	4725	8138
4	2	1	10	3	513	1	57995	32	69	46872	4722
1	1	2	2	0	173	0	19973	0	0	8897	287
1	4	1	2	0	397	3	45051	95	243	4309	46872
5	2	3	4	1	692	0	77491	0	0	48037	4724	46872	4722
2	1	2	4	1	710	0	78492	0	0	48037	4724	46872	4722
5	3	4	2	0	409	2	47690	39	73	5524	3896	46872
6	4	5	2	0	528	1	62263	19	57	51539	3677	3896	46872
4	1	4	4	2	810	0	91032	0	0	5524	4674
3	2	1	1	1	284	0	32012	0	0	9055	15035
117	3	1	0	0	352	0	41372	0	0	15079
4	0	2	7	1	456	1	49740	13	0	4350	50661
2	1	2	6	2	428	0	47162	0	0	5524	4349	42802	3723
2	3	3	2	1	126	2	13677	12	7	3785	5546	764
7	1	1	2	0	266	1	29921	10	5	3723	8270
1	1	2	7	3	1071	0	121653	0	0	5524	8026	3676	8186
11	4	3	5	1	503	3	56570	49	15	16874	61630	4842
3	2	2	10	4	1145	0	1311	0	0	5524	44	3676
4	1	2	3	1	444	5	50849	45	5	166	17069	17070
9	2	1	2	1	280	1	33052	10	5	3723
2	3	1	6	4	588	1	66641	35	87	5524	44	384	3723
1	1	2	7	3	876	0	99814	0	0	5524	8026	3676	8186
11	3	1	3	3	583	3	69065	26	0	3723
6	1	7	7	3	767	2	87562	36	158	5524	44	3676
10	2	1	0	0	544	0	65145	0	0	3723
10	2	3	4	1	494	0	56303	0	0	3723
1	1	1	6	4	849	2	96359	27	42	5524	4386	3676	8186
10	4	3	10	0	2413	12	279504	122	59	97157	30619	30620	30623	17070
7	1	1	6	1	530	1	63029	10	5	3723	8270
1	0	2	2	0	516	0	57684	0	0	51537	47547
1	1	3	6	3	518	0	58956	0	0	5524	4702
1	0	2	4	3	699	0	78939	0	0	5524	4674
6	3	5	5	1	437	3	49408	0	0	5524	16887	19904
7	3	7	5	1	437	3	48828	2369	0	5524	16887	36402
7	3	3	5	1	434	5	48256	4829	195	5524	16887
9	3	3	5	1	428	5	47894	7065	0	5524	16887	42802
11	3	4	5	1	467	6	51983	2390	0	5524	16887
8	3	9	5	1	405	3	45272	7024	0	5524	16887	19904
3	2	3	7	3	635	0	69621	0	0	4252
1	4	1	4	1	712	0	81934	0	0	46872	4222
1	1	3	4	1	261	0	29496	0	0	8379
1	1	1	3	2	299	0	30634	0	0	32934
129	1	1	3	2	329	0	33780	0	0	32934
10	5	2	4	2	252	125	281	22686	12984	4298
0	5	2	4	2	250	125	27162	22686	12984	4298
4	4	3	5	2	258	125	28714	22686	12984	4298
11	5	2	5	2	254	125	28439	22686	12984	4298
0	5	2	4	2	260	126	28617	22699	12984	4298
0	5	2	4	2	234	125	25604	22686	12984	4298
9	5	2	4	2	288	125	31536	22686	12984	3729	4298
8	4	2	5	2	215	125	23548	22686	12984	4175	4298
2	4	2	6	2	261	125	28268	22686	12984	4175	4298
4	4	3	4	2	205	125	22605	22686	12984	61133	4298
0	4	3	4	2	198	125	22517	22686	12984	61133	4298
0	4	3	5	2	287	125	31637	22686	12984	4175	4298
4	4	2	4	2	241	125	26871	22686	12984	4298
0	4	3	5	2	266	125	29443	22686	12984	4298
1	1	5	1	0	5	0	56595	0	0	4609
1	3	2	2	0	1138	0	1365	0	0	4609
5	2	1	3	2	406	0	47068	0	0	4842	8270
1	1	4	5	2	1101	0	124373	0	0	5524	4674	4871
5	1	4	4	2	1356	0	152332	0	0	5524	4674	4871
1	1	4	2	0	661	0	76399	0	0	8409	3684	46872
1	1	5	3	1	397	0	44772	0	0	4721
2	1	5	3	1	427	0	47931	0	0	4721
1	2	2	3	1	276	0	30805	0	0	3882
4	1	1	3	1	198	0	20966	0	0	10181	42802	16491
1	2	1	0	0	111	0	13188	0	0	51082
1	2	2	0	0	8	0	94523	0	0	45182
1	2	2	1	0	254	0	29155	0	0	3743
1	3	3	1	1	965	0	112646	0	0	3729	45182	49
1	1	2	0	0	489	0	57488	0	0	45182
1	1	3	3	0	349	1	40260	18	15	47617	52689	16290
2	1	2	2	0	208	0	22435	0	0	4045
113	1	1	2	2	190	0	21036	0	0	4045
9	3	5	3	0	425	0	46983	0	0	3676	166
2	0	1	3	2	662	0	73502	0	0	5524	4672	4674
1	3	3	4	3	818	0	914	0	0	5524	4672	4674
1	1	4	5	3	335	0	38868	0	0	4725
116	2	6	4	3	750	0	85868	0	0	4725
1	2	6	5	4	928	0	105224	0	0	4725
5	2	7	1	0	393	2	45082	67	24	3755	19211	8601
2	3	4	1	0	358	1	41452	10	0	3755	19211	8601
112	2	4	3	2	601	0	68044	0	0	42936	15197	42937
9	4	3	2	1	453	3	50763	0	87	3729	166	8266
1	1	1	5	3	1075	0	119508	0	0	3729	166
4	2	6	3	2	879	2	98068	60	14	3729
1	0	5	3	2	888	4	97798	61	69	3729
10	3	3	4	2	656	0	75106	0	0	3730	9
1	3	2	2	0	263	0	29251	0	0	5198
2	0	4	6	2	510	0	56719	0	0	4044	42802	46872
1	1	3	14	2	802	0	86068	0	0	5524	46872	4637	4641
1	0	3	3	1	214	0	23540	0	0	8168	4644
1	1	3	6	1	1358	0	148905	0	0	5524	46872	4642
1	0	3	9	1	571	0	62339	0	0	5524	46872	4638
1	0	2	4	2	306	6	34603	106	450	5524	4639
4	1	4	5	0	591	0	65282	0	0	3937	4643
2	1	2	5	0	592	0	65263	0	0	3937	4643
1	0	3	7	1	482	0	54510	0	0	70626	4018
1	1	2	3	2	433	0	48279	0	0	4019	3688	5525	287
1	1	3	5	0	544	0	62143	0	0	9982	3723
1	1	2	5	0	370	0	41891	0	0	9982	3723
1	2	2	5	0	442	0	50889	0	0	9982	3723
1	2	2	3	0	403	0	45273	0	0	9982	3723
1	2	1	3	1	404	0	46816	0	0	9982	3723
127	1	2	3	1	254	0	29359	0	0	9982	4730	3723
1	1	1	5	2	462	0	53399	0	0	9982	3723
1	2	2	3	0	476	0	53271	0	0	4657
2	1	4	2	2	979	2	111414	116	50	978	1077	8270
1	2	3	7	2	575	2	64435	18	36	3842	16620
1	2	6	4	2	676	0	772	0	0	9982	3723
1	2	4	4	1	627	0	68788	0	0	15193	15175
1	2	6	6	2	364	0	41185	0	0	4725	8138
11	5	6	8	3	923	0	103983	0	0	30515
2	1	6	5	2	853	0	97126	0	0	5524	42626	5325
2	2	6	6	3	870	0	125	0	0	5524	42626	5325
3	6	3	1	2	706	0	79434	0	0	5094	8270
1	2	5	1	1	271	0	31312	0	0	8047	3676	10521
1	1	2	17	7	1178	0	1399	0	0	5524	9374	4075	3677	46872	4736
1	1	2	17	7	1180	0	130167	0	0	5524	9374	4075	3677	46872	4736
2	2	4	18	5	2214	0	245041	0	0	16597	4070	5524	4088	46872
117	0	3	2	2	364	0	40313	0	0	4151	46872
1	2	2	5	2	314	0	34801	0	0	1990663	4152
1	0	3	4	1	226	3	24664	63	185	4588
1	1	3	5	1	267	7	29240	117	201	4590
1	0	3	4	1	227	0	24811	0	0	4588
5	2	2	4	0	457	8	50228	755	1416	3824	46872
4	3	3	5	1	368	8	40478	755	1416	46872	4222
2	3	3	2	0	147	8	17257	755	1416	8121
2	1	3	1	0	94	8	10975	755	1416	8121
107	1	3	3	1	542	0	59618	0	0	8324	15238
101	2	4	2	1	689	0	77287	0	0	15238	15203
1	2	2	2	1	563	0	61759	0	0	15238
1	0	1	6	1	334	2	37019	45	206	32440	17091	3960	8270
1	1	2	4	1	407	2	45543	19	50	46872	4222	16747
4	2	7	2	0	210	0	24311	0	0	3684	4519	3697
3	2	1	5	2	371	0	43038	0	0	3684	8270
2	2	2	8	4	790	0	91430	0	0	5524	3677	4386	8270
3	2	3	2	0	401	0	45580	0	0	3684	3690	4518
3	3	4	6	3	487	0	55230	0	0	3684	16874	3697	8270
3	2	6	5	0	11	0	126370	0	0	4519	3697
4	3	4	8	2	398	8	42367	107	66	3684	70628	30674	43130
5	2	3	3	0	659	0	75727	0	0	5524	3689
1	1	3	4	2	1085	0	124528	0	0	5524	3677	8094	4386
3	5	9	5	2	843	0	95341	0	0	5524	43	3677
1	1	2	8	2	1031	5	117838	77	112	46872	3697	14
5	1	1	4	0	692	0	82043	0	0	3684
2	3	2	5	0	754	5	87174	65	0	3684
4	4	7	9	2	778	0	89786	0	0	51539	43139	5524	43141	3684	46872
3	3	11	3	1	1312	0	152569	0	0	4017	5524	16887	3690	3691	51880	46872	43047	42162
4	2	7	9	2	4	2	42963	28	59	5524	3684	8094	42802	150	3697
2	2	7	8	4	821	22	91962	313	51	5524	3688	4674	4712	4713
4	2	9	2	0	471	0	52404	0	0	150
2	2	4	4	1	460	0	52247	0	0	5524	3677	8094	46982
2	2	3	3	1	406	0	46350	0	0	5524	3677	8094	46982
1	3	6	9	4	1169	0	1342	0	0	5524	8094	4	9378	403	8270
1	2	10	2	1	1309	10	148398	262	0	3690	8047	42393
2	1	6	5	2	898	0	101754	0	0	5524	3677	15616	8094	4386
7	3	4	3	0	603	0	67374	0	0	5096	17137
5	5	14	6	2	827	9	92413	25	119	987	8301	51880	31492	982	1076	1132	42162	1094
1	2	6	4	1	309	0	34347	0	0	5525	3924
1	4	10	4	1	322	0	34705	0	0	5525	3924
2	3	0	1	0	262	0	295	0	0	4252
3	2	1	6	2	369	1	40701	18	0	5525
4	1	1	6	2	368	0	416	0	0	5525
4	2	2	1	1	457	0	51957	0	0	3723
1	2	3	4	1	333	0	36924	0	0	5524	4747
9	5	5	3	1	121	0	13940	0	0	30674	8270
1	2	7	2	3	482	2	53014	7	0	5087	4871
1	1	3	1	0	315	0	35911	0	0	4222
1	0	2	6	3	512	0	57981	0	0	5524	4674
1	1	4	6	3	610	0	68062	0	0	5524	4674
1	2	1	3	1	490	0	56177	0	0	3723	9383
8	2	5	6	1	367	1	40171	4	0	4521	8047
2	1	2	2	0	211	0	24135	0	0	8597	30346
6	2	6	5	2	684	0	78836	0	0	8270
2	5	6	1	0	840	0	97471	0	0	149
1	1	7	4	2	958	0	107946	0	0	5524	3916	15616	8094	3690	4386
1	1	1	1	1	139	1	15413	13	9	4792
1	1	1	1	1	149	0	16697	0	0	4792
1	1	1	2	2	546	0	61287	0	0	3677	981	37	8270
3	1	1	1	2	832	0	95690	0	0	3677	981	8270
1	2	6	2	2	446	0	582	0	0	978	1077	4871	8270
7	1	3	4	2	810	0	91874	0	0	3682	43565
1	1	5	1	0	827	0	95538	0	0	31490	5198
11	3	4	0	0	533	0	59819	0	0	3682	3723
151	1	2	1	0	338	0	38747	0	0	8599
5	4	7	1	0	1014	0	112616	0	0	8599
1	1	1	1	1	432	0	49690	0	0	46872
5	2	4	2	1	393	0	45862	0	0	46872
0	1	2	1	0	373	0	43231	0	0	42802
0	1	2	0	0	296	0	33196	0	0	42802
1	3	3	2	1	286	0	32694	0	0	45547	4659
1	3	2	5	2	985	5	112227	23	108	3684	17125	3887	287
1	2	3	3	0	404	0	45880	0	0	8408	175	3676
1	1	4	3	0	553	0	62849	0	0	8408	175	3723
1	1	3	3	0	289	0	32895	0	0	8408	3676
2	1	3	3	1	413	0	46770	0	0	3747	16149
7	6	15	5	0	621	1	70348	0	0	3690	46872	43565	3697
6	3	14	5	0	273	0	29936	0	0	3690	43565	3697
10	3	14	2	0	122	0	13816	0	0	3690	43565
6	2	5	7	1	861	1	94903	60	120	5524	3689
9	5	4	5	0	353	1	39742	60	120	5524	3677	17076
8	6	3	5	0	340	1	38204	60	120	5524	16887	3677
8	6	3	5	0	323	1	36149	60	120	5524	3677
10	5	2	4	0	354	1	39942	60	120	5524	3677
3	2	2	1	0	310	0	35195	0	0	30674
4	2	0	2	1	210	0	22921	0	0	10181	16491
1	2	2	1	0	574	0	66211	0	0	5319
3	1	1	0	0	2	0	22850	0	0	4869	4857
7	0	2	2	1	811	0	90584	0	0	978
1	1	4	3	3	19	0	113291	0	0	5096	8270
1	1	9	3	3	17	0	112832	0	0	5096	8270
2	2	3	3	2	666	1	74619	8	6	5096	825	32266	5546	70273	10314
2	1	2	4	3	714	0	82209	0	0	5096
3	3	2	3	2	211	0	23855	0	0	3677	46872	981
3	4	4	1	0	663	0	75317	0	0	5085
1	2	3	1	1	309	0	351	0	0	5096
1	2	3	4	3	763	0	83159	0	0	5536	4872	22891
1	2	5	1	2	1170	0	128240	0	0	3677	978	1078	1077	1191	8270
3	3	2	3	0	347	0	39273	0	0	8641
1	2	5	4	1	209	0	23338	0	0	5525	3924
4	9	13	4	1	209	1	23152	39	124	5525	3924
1	3	6	4	1	192	0	21479	0	0	5525	3924
1	3	2	4	1	331	0	36818	0	0	5525	3924
1	3	5	4	1	231	0	25312	0	0	5525	3924
1	3	5	4	1	291	0	32186	0	0	5525	3924
1	1	2	9	1	1110	0	124464	0	0	5525	3924
1	1	2	7	3	591	0	67036	0	0	43723	8835	9982	3723	8270
1	0	1	1	0	345	0	38332	0	0	19238	5525	3935	42802	46872
1	2	2	2	0	208	0	22568	0	0	8686	46872
1	2	1	1	0	169	1	18556	27	121	906	16740
1	0	1	3	0	244	2	27116	21	20	8703	50661
3	5	5	1	0	1056	0	121650	0	0	5085
2	2	6	1	0	1916	2	217931	51	6	42162
2	2	2	0	0	395	3	45643	52	84	42162
1	3	2	3	0	218	0	24537	0	0	5524	46872	8531
2	0	5	5	3	370	0	435	0	0	5524	4674
1	1	1	1	0	727	0	83124	0	0	4198	4197
1	2	8	7	4	1770	0	196531	0	0	5524	4672	4674
5	2	2	3	1	135	0	15386	0	0	3697
128	3	5	3	1	377	0	42102	0	0	15218	5215
2	1	4	2	1	713	0	80109	0	0	166	3723
1	3	7	6	2	484	0	56122	0	0	5524	4672	4674
10	3	2	6	0	425	0	49125	0	0	5524	4672	4674
4	2	2	5	2	888	21	99561	124	541	5524	166	4748
5	3	3	4	1	399	3	46147	30	23	46872	4748
1	2	2	5	2	869	0	97515	0	0	5524	4748
6	3	4	4	1	345	3	455	27	16	4748
1	0	1	4	1	238	0	26196	0	0	16491	4746
1	0	1	1	0	513	0	58882	0	0	16763	43399
9	4	5	1	0	763	0	86739	0	0	3682
3	3	3	4	1	837	0	93069	0	0	5524	16887
3	2	2	2	1	583	0	67178	0	0	16279
2	1	1	2	1	494	0	57289	0	0	16279
1	0	1	1	0	367	0	41392	0	0	8757
2	0	2	2	1	479	0	55950	0	0	16279
2	2	1	1	1	552	0	62594	0	0	16279
1	1	3	3	1	221	30	25361	0	20386	3735
1	2	2	3	1	174	13	19720	5204	20366	19843	3735
1	2	2	3	1	174	20	19750	1149	20	19843	3735
91	1	2	4	1	165	0	17823	0	0	3723	3735
91	1	2	4	1	165	8	17823	744	3192	3723	3735
1	1	1	2	1	199	26	22554	5204	17236	3735
1	1	1	2	1	199	1	22525	137	0	3735
1	1	1	3	0	138	3	15153	0	3388	3723	3735
1	1	1	3	0	138	26	15167	5204	16998	3723	3735
1	1	1	4	1	204	31	24422	5204	20386	3723	3735
1	1	1	4	1	204	0	24422	0	0	3723	3735
1	1	1	4	1	199	31	22201	5204	20386	3723	3735
1	1	1	4	1	198	1	22249	0	13828	3723	3735
1	1	1	3	1	184	34	20549	7645	20386	3735
1	1	1	3	1	184	0	20551	0	0	3735
104	1	1	3	1	186	30	20563	5204	20366	3735
104	1	1	3	1	186	1	20563	141	20	3735
97	1	1	5	1	189	30	21704	1602	16978	3735
97	1	1	5	1	189	3	21704	1157	3408	3735
96	1	1	6	1	217	14	24486	7173	3150	3723	3735
96	1	1	6	1	217	0	24486	0	0	3723	3735
68	1	1	3	0	172	25	20437	5204	13848	3735
75	1	1	3	0	172	2	20437	1016	3388	3735
1	1	1	3	1	160	31	18242	5204	20386	3735
1	1	1	3	1	160	0	18274	0	0	3735
1	1	1	1	0	121	28	13693	5204	17236	3735
1	1	1	1	0	122	0	13827	0	0	3735
90	1	1	3	1	137	33	14473	6115	20428	3735
80	3	1	3	1	137	0	14473	0	0	3735
1	1	1	3	1	155	31	17614	5371	20386	3723	3735
1	1	1	3	1	155	0	17548	0	0	3723	3735
1	1	2	5	1	142	34	15758	7645	20386	166	3723	19843	3735
1	1	1	5	1	127	0	14235	0	0	3723	3735
1	1	1	5	1	127	34	14234	7645	20386	3723	3735
78	1	1	4	1	136	28	15531	5204	0	3735
1	2	1	4	1	136	0	15505	0	0	3735
1	2	3	3	1	149	31	16722	19070	20386	3723	3735
1	1	1	1	0	59	27	6669	18930	17236	3735
96	1	1	8	1	254	28	27408	16775	16978	19843	3735
96	1	1	8	1	254	3	27408	2295	3408	19843	3735
1	2	3	4	2	105	33	11415	19035	20426	30627	3723	3735
90	1	2	3	1	113	34	12953	21511	20386	3735
73	1	2	3	1	113	0	12967	0	0	3735
1	1	1	2	1	130	31	14771	19070	20386	3735
1	1	1	3	1	107	28	12154	18930	17236	3735
1	1	1	3	1	107	0	12168	0	0	3735
1	2	2	2	1	121	28	13639	18930	17236	3735
1	1	1	2	1	121	0	13641	0	0	3735
90	2	2	2	1	120	32	13910	19357	16998	3735
0	2	2	2	1	120	2	13910	2154	3388	3735
1	1	1	1	1	1	28	11124	18930	17236	3723	3735
1	1	1	1	1	1	0	11135	0	0	3723	3735
1	1	1	4	1	88	31	9850	19070	20386	46872	19843	3735
1	1	1	4	1	88	0	9868	0	0	46872	19843	3735
1	1	1	1	0	78	28	8827	18930	17236	3735
1	1	1	3	1	51	32	6342	21425	20386	3735
1	1	2	3	1	387	31	43758	19070	20386	3735
101	2	5	5	2	128	26	14554	18793	17236	31386	3735
101	2	5	5	2	128	1	14554	137	0	31386	3735
78	1	1	1	0	25	23	3337	23138	14273	3735
78	1	1	1	0	25	2	3337	2154	3388	3735
68	1	1	3	0	92	29	191	16916	16998	46872	3735
60	1	3	2	1	106	30	12212	19070	20386	3735
68	1	1	3	0	92	0	191	0	0	46872	3735
60	1	3	2	1	106	0	12212	0	0	3735
1	1	1	4	1	362	30	39092	18984	20386	3723	3735
1	1	1	4	1	362	4	39062	2527	0	3723	3735
8	1	1	3	0	286	1	31970	4654	284	3735
1	2	2	3	0	297	31	33715	19070	20386	8097	3735
1	1	2	3	1	176	29	19962	18984	20386	3723	3735
1	1	2	3	1	176	0	19986	0	0	3723	3735
1	2	3	4	1	244	31	27638	19070	20386	3735
1	3	3	4	1	244	0	27696	0	0	3735
1	1	2	5	1	256	31	28125	19070	20386	3735
1	1	2	5	1	256	0	28112	0	0	3735
1	1	1	3	1	191	32	21569	19814	20428	19843	3735
1	1	1	3	1	191	0	21657	0	0	19843	3735
5	2	2	2	0	312	26	33717	14387	20428	70180	3735
3	1	3	1	0	106	1	10908	246	0	30295	3735
3	1	3	1	0	106	0	10668	0	0	30295	3735
3	1	3	1	0	110	2	11050	22	20	30295	3735
3	1	3	1	0	106	1	10746	246	0	30295	3735
3	1	4	1	2	676	0	73484	0	0	8301	51019	982	43565
5	3	8	9	4	608	2	68340	977	93	5524	16887	5506	51536	3743
4	3	3	4	0	199	1	23975	0	0	1671
3	2	3	2	1	322	1	36559	0	0	19843
6	1	1	7	1	285	0	30996	0	0	3723	3735
6	1	1	2	1	371	1	43227	4654	284	48	3735
5	1	3	2	2	390	1	44	4654	284	4525	3723	3735
5	1	1	1	0	319	1	36965	4654	284	3735
3	1	1	4	1	214	1	23889	4654	284	19843	3735
5	1	1	2	0	292	1	33099	4654	284	3735
5	1	1	1	1	238	1	26945	4654	284	3735
7	1	1	4	1	269	1	29790	4654	284	3735
6	1	1	3	0	322	1	36347	4654	284	3735
1	1	2	1	0	249	0	28515	0	0	3735
5	1	1	1	0	264	1	30271	4654	284	3735
4	1	2	1	0	253	1	28167	4654	284	4525	3723	3735
7	1	1	3	2	232	1	26518	4654	284	19843	3735
5	1	1	4	0	158	0	16670	0	0	3735
6	1	1	1	0	281	1	32213	4654	284	3735
6	1	1	1	0	195	1	22392	4654	284	3735
3	1	1	2	0	309	1	34897	4654	284	3735
5	1	1	2	0	258	1	349	4654	284	3735
3	1	1	0	0	157	1	18587	4654	284	3735
3	1	1	1	0	146	1	16492	4654	284	3735
5	1	1	4	1	163	1	18463	4654	284	3735
7	1	1	1	0	147	1	17342	4654	284	3735
1	1	1	3	1	86	1	9531	4654	284	3735
2	1	1	1	0	131	1	15520	4654	284	3735
2	1	1	1	0	105	1	12030	4654	284	3735
6	1	1	1	0	367	1	42825	4654	284	3735
1	2	1	2	0	183	1	21437	4654	284	3735
3	1	1	0	0	177	1	291	4654	284	3735
1	1	1	4	1	138	1	14905	4654	284	3735
1	1	2	1	0	105	0	11949	0	0	3735
2	1	1	5	1	297	1	33751	4654	284	3735
2	1	1	2	0	70	1	7973	4654	284	3735
2	1	1	2	0	263	1	30566	4654	284	3735
5	1	1	1	0	98	0	11476	0	0	3735
5	1	1	1	0	137	0	16021	0	0	3735
3	1	1	0	0	139	1	16283	4654	284	3735
5	1	1	2	0	140	1	16124	4654	284	3735
2	1	1	1	0	398	0	47123	0	0	3735
1	2	5	5	1	421	0	49169	0	0	4842
1	1	9	2	2	3	0	33904	0	0	46872	978	981
1	3	7	0	0	241	0	26860	0	0	8047	4	3697
1	1	1	9	1	393	1	43786	4654	284	3723	3735	16740
9	4	2	0	0	201	0	23619	0	0	42134
5	2	3	1	0	198	0	22541	0	0	4518	42134
1	2	2	3	1	412	0	47469	0	0	19702
3	1	1	1	0	161	1	18387	4654	284	3735
5	1	3	3	1	296	5	32791	25	10	3729	166	46982
9	4	3	3	0	677	1	79960	1	0	46982
2	2	7	1	0	407	0	45816	0	0	5096
5	0	2	5	1	348	1	39431	13	0	287	3676	4523
3	3	2	5	0	307	0	34875	0	0	46872	3723	4523
1	1	1	2	1	249	0	28862	0	0	166	3723
1	2	14	2	3	471	7	54071	56	28	4525	3723
136	5	4	2	2	434	0	50171	0	0	4521	33897	3723
3	2	3	2	0	838	0	96816	0	0	42781	46872
2	1	5	2	0	837	0	92349	0	0	31625
2	0	3	2	0	733	0	79709	0	0	31625
2	2	2	3	1	685	0	78142	0	0	47372
3	1	5	6	4	564	0	63653	0	0	5524	44	3723	8186
1	1	2	4	2	1155	0	131420	0	0	5089
3	3	6	4	2	1356	0	152596	0	0	5546	5089	4871
1	2	8	1	0	256	0	28908	0	0	51082
5	2	3	0	0	553	0	64405	0	0	5095
1	1	3	1	1	368	0	41838	0	0	987	8301	1078	1135	43565
11	1	4	4	3	125	4	13661	282	204	3677	1054	8270
3	1	3	1	0	137	5	14585	308	204	1054
10	2	3	7	0	1664	4	186432	282	204	3677	1054	8270
9	1	3	10	1	1203	4	135742	282	204	3677	46872	32549	1054
5	3	4	1	0	233	4	26875	282	204	1054
8	1	3	1	0	326	5	36224	308	204	1054
8	2	4	1	0	415	6	46651	321	212	3677	1054
0	4	6	5	1	215	108	25079	9385	5160	3677	1054
6	5	6	5	1	155	107	17910	9379	5160	3677	1054
5	4	6	2	0	146	108	16511	9379	5160	3677	1054
1	4	6	2	0	70	106	7716	8638	5117	3677	1054	8270
3	4	6	4	1	70	107	8278	9379	5160	3677	1054	8270
11	3	3	4	1	335	4	37687	282	204	3677	1054
5	3	3	2	1	142	4	16151	282	204	3677	1054
4	1	3	2	1	120	103	13616	9097	4956	3677	3899
6	2	3	9	1	1733	106	191612	9155	4956	3677	3899	46872
0	1	2	10	1	1224	103	138751	9097	4956	3677	3899	46872	32549
0	2	3	4	1	318	103	35298	9097	4956	3677	3899	46872
6	4	8	3	0	221	54	25414	5761	2413	3899	166	31369
9	4	6	4	0	171	54	19058	5761	2413	3899	3697	3727	31369
8	2	5	4	3	122	103	14288	9097	4956	3677	3899	8270
3	3	2	4	2	110	1	12513	43	40	3677	3899	8270
11	2	1	7	0	1460	0	162301	0	0	3677	3899	32549	8270
9	2	1	10	1	1149	0	129456	0	0	3677	3899	46872	32549
10	3	1	2	0	654	0	74017	0	0	3677	3899
10	2	1	1	0	422	0	46667	0	0	3677	3899
7	1	1	1	0	282	0	32142	0	0	3899
11	3	1	3	0	317	0	36135	0	0	3677	3899
7	2	3	1	0	251	0	27724	0	0	3677	3899
5	4	2	2	0	161	1	18596	14	0	3899	166
9	2	2	4	0	212	1	24326	14	0	3677	3899
9	6	18	3	0	433	0	48904	0	0	4407	32041	97372	46969	46970	3713	3714
1	1	2	4	2	238	0	25967	0	0	46872	4750
10	2	4	2	1	295	0	35121	0	0	42134
11	1	4	1	1	344	0	39599	0	0	8097	8312	19843
2	1	4	5	4	796	2	90211	7	19	51864	32454	46872	1078	43565
3	1	4	1	1	407	0	46623	0	0	3677	30695
1	0	3	1	0	258	1	28258	5	0	42802	4751
1	4	8	1	0	1202	0	139348	0	0	4526
10	2	1	3	2	268	3	29747	7024	0	31593	5198
8	5	5	2	0	306	9	34398	7792	320	8237	4843
10	3	1	1	0	156	4	17902	7024	0	43130
11	3	2	3	0	993	3	109492	7024	0	30234	30674
5	3	3	4	0	945	4	104232	7031	0	30234	30674
8	1	2	4	0	523	4	60393	7596	0	30234
3	1	5	2	1	531	0	60153	0	0	46872	978	1077
11	2	1	6	2	429	4	48959	7596	0	5198
11	4	2	2	0	393	7	45782	7596	0	5198
10	2	2	4	0	434	4	49774	7596	0	5198
2	3	2	3	2	1351	0	153047	0	0	3677	3899
7	4	6	2	0	293	0	32224	0	0	4526	3723
3	1	4	1	0	144	0	16344	0	0	46872	4526
7	2	3	2	0	1038	0	119069	0	0	43023	49
1	0	1	1	0	234	1	25563	52	99	47443	46872	8948
1	1	2	2	0	230	0	26407	0	0	3747
1	1	4	9	2	819	0	91283	0	0	5525	3924
2	2	7	4	0	723	0	81581	0	0	5524	43141	43	3678	51880
3	2	2	2	0	145	0	16505	0	0	1165
2	1	2	1	0	627	1	72388	9	0	1181	182	1042	1179	1082
3	2	3	1	0	514	0	60357	0	0	46872	1164	1187	17025
2	2	3	2	0	894	0	102049	0	0	1187	1013	1179
2	2	2	1	0	365	0	42813	0	0	17025
9	4	2	2	0	1228	0	137509	0	0	3723
1	2	3	2	0	507	0	59254	0	0	1164	1187	17025
125	1	1	6	4	501	0	55969	0	0	5524	44	3723	8186
11	3	10	4	0	240	3	26556	129	94	30145	3723
11	3	14	4	0	246	3	27561	138	104	3723
11	3	10	2	0	265	2	29055	125	94	3723
11	5	12	2	0	394	2	44011	125	94	3723
11	4	13	6	2	11	3	113707	99	109	175	4521	49
11	3	12	3	0	305	3	33962	138	104	3723
11	3	10	4	0	223	2	24407	125	94	3723
11	3	11	5	0	359	2	39427	125	94	3723
9	2	6	5	1	1729	0	193134	0	0	8266
11	3	16	5	1	733	9	84039	304	290	175	166	3723
9	3	2	3	2	573	1	65054	5	0	30515
1	2	3	2	0	392	0	45985	0	0	16433
1	2	1	7	3	491	0	55068	0	0	4252	8236
81	0	2	2	1	289	0	31865	0	0	166	3723
1	1	2	2	0	105	25	12739	18513	17241	3735
1	1	2	2	0	105	1	12738	0	0	3735
114	1	3	4	1	156	30	17749	18899	20391	19843	3735
74	1	3	4	1	156	0	17749	0	0	19843	3735
1	1	1	3	1	143	26	15472	18513	17241	3735
1	1	2	4	1	151	30	17029	18899	20391	70181	3735
1	3	5	2	1	138	0	14650	0	0	3723	70181	3735
1	3	3	2	1	137	30	14537	18899	20391	3729	3735
1	1	2	4	1	142	30	162	18899	20391	3723	3735
115	1	2	4	1	143	30	15847	18899	20391	3735
1	1	3	4	1	143	0	15847	0	0	3735
1	1	2	2	1	136	28	15788	18813	20391	3735
1	1	2	2	1	136	0	15803	0	0	3735
105	1	3	4	2	146	30	17038	18899	20391	19843	3735
105	1	3	4	2	146	0	17038	0	0	19843	3735
2	1	3	2	1	144	28	15917	18813	20391	3735
1	1	3	2	1	144	0	15891	0	0	3735
1	1	2	4	1	121	30	13907	18899	20391	3723	3735
1	1	3	2	1	87	27	9746	18759	17241	3735
1	1	3	2	1	87	0	9760	0	0	3735
1	1	1	1	1	130	30	14626	18899	20391	3735
1	1	1	1	1	130	0	14626	0	0	3735
75	1	3	3	1	145	31	16038	19047	20391	3735
102	1	3	3	1	145	0	16038	0	0	3735
113	1	2	4	1	135	28	15329	19503	17283	166	3735
113	1	2	4	1	135	0	15329	0	0	166	3735
1	1	1	1	0	108	0	129	0	0	3735
1	1	1	1	0	108	28	12039	18813	20391	3735
1	1	2	1	1	119	17	13447	5505	0	3735
1	1	2	1	1	119	9	13505	138	17241	3735
1	2	4	6	2	152	26	17216	18513	17241	46872	31386	3735
1	1	4	3	1	82	0	8865	0	0	46872	3735
1	1	3	3	1	82	27	8879	18759	17241	46872	3735
1	1	3	3	1	67	28	7592	18813	20391	3735
1	1	3	3	1	67	0	7565	0	0	3735
1	1	1	2	1	56	3	6728	183	0	46872	3735
1	1	1	2	1	56	27	6661	18716	20391	46872	3735
1	3	4	8	2	254	30	27450	18899	20391	70181	3735
90	2	1	1	0	63	28	7118	19503	17283	3735
90	1	1	1	0	63	0	7118	0	0	3735
1	1	2	3	1	255	26	28743	18513	17241	3735
1	1	2	3	1	255	0	28812	0	0	3735
1	2	4	6	2	240	31	26503	18907	20391	3906	3723	3735
128	1	1	6	2	261	27	29410	18759	17241	19843	3735
128	1	1	6	2	261	0	29410	0	0	19843	3735
1	1	3	4	1	225	31	25039	19162	20391	3723	3735
70	3	2	3	1	236	27	26996	19257	17283	3735
129	3	2	3	1	236	0	26996	0	0	3735
1	3	3	1	1	190	26	21622	18513	17241	3735
1	3	3	1	1	190	0	21634	0	0	3735
132	1	2	3	1	2	26	22490	18513	17241	3735
132	1	2	3	1	2	0	22490	0	0	3735
1	3	2	5	2	197	30	22443	18899	20391	19843	3735
1	3	3	5	2	195	0	22299	0	0	19843	3735
117	4	3	1	0	382	0	43187	0	0	4012
11	1	8	4	3	928	0	106669	0	0	3682
11	1	12	4	3	889	1	1023	45	77	3682
10	1	5	1	2	883	0	101335	0	0	3677	981	8270
11	1	5	2	2	625	4	72291	39	37	70577
11	1	9	1	2	885	0	101720	0	0	3677	981	8270
10	1	11	1	1	581	0	65218	0	0	3682	3677
11	1	6	6	2	557	0	63168	0	0	3682	3677	8270
9	2	2	1	0	1361	0	153784	0	0	30620
2	1	2	4	2	1380	0	155063	0	0	3677	37	8270
2	1	1	1	0	138	0	15835	0	0	3735
118	1	2	0	0	361	0	41216	0	0	3735
9	4	1	3	0	196	0	22379	0	0	3723
6	8	34	4	4	809	2	91816	30	0	16874	35091	43130	61630	4842
2	3	6	4	1	272	0	30391	0	0	5525	3924	4871
3	1	5	5	2	252	30	28024	18899	20391	3735
1	1	5	5	2	252	0	27962	0	0	3735
7	1	1	2	0	321	0	36729	0	0	46872	3735	4784
3	1	1	2	1	115	0	13538	0	0	3735
11	1	1	4	2	394	0	44152	0	0	3735
9	1	1	7	2	307	0	34883	0	0	3723	3735
4	1	1	2	0	131	0	15021	0	0	19843	3735
6	1	1	3	1	247	0	27816	0	0	3723	3735
4	1	1	1	0	155	0	17471	0	0	3735
1	2	5	3	1	409	2	46488	54	0	3677	993
5	1	1	4	1	278	0	31925	0	0	3735
2	1	7	2	1	436	8	596	84	153	10484
9	2	6	1	0	455	7	51621	52	72	3690	42393
8	1	1	2	0	203	0	23424	0	0	3735
10	1	1	3	1	153	0	16917	0	0	3735
6	1	1	0	0	339	0	38988	0	0	3735
10	1	1	3	1	121	0	13639	0	0	3735
4	1	2	2	0	237	0	27635	0	0	19843	3735
5	1	1	1	0	217	0	24563	0	0	3735
4	1	1	3	1	91	0	10275	0	0	3723	3735
4	1	2	1	0	177	0	20395	0	0	3735
6	1	1	2	0	628	0	72190	0	0	8168	3735
5	1	1	3	0	450	0	50867	0	0	5524	3735
5	1	1	2	0	319	0	37393	0	0	3735
5	1	1	2	0	264	0	30513	0	0	3735
6	1	1	3	0	266	0	30224	0	0	46872	3735	4784
3	1	1	1	0	110	0	12393	0	0	3735
5	1	1	3	1	286	0	33057	0	0	19843	3735
5	3	3	1	0	123	0	13689	0	0	3735
5	1	1	1	0	345	0	39575	0	0	3735
6	1	2	1	0	344	0	39445	0	0	3735
8	2	2	6	4	1341	0	149344	0	0	8270
2	1	2	1	1	93	1	10698	4654	284	3735
9	3	21	2	1	558	0	65869	0	0	3677	3723	1990269	1076
2	2	4	1	1	177	0	19016	0	0	3677	981
6	3	8	1	0	588	0	65572	0	0	1076
1	0	0	4	3	620	0	69615	0	0	5524	4672	4674
2	2	6	2	1	486	0	54140	0	0	3677	1085	981
3	1	1	0	0	318	0	35998	0	0	3735
5	2	2	1	1	226	0	26240	0	0	8420	46872
1	1	0	4	1	232	0	27054	0	0	3677	46872
1	2	2	1	1	196	0	22541	0	0	46872	4721
8	3	1	3	1	3	0	34447	0	0	3729	166	30619
7	2	1	3	1	298	0	34378	0	0	166	3723	30619
9	3	3	4	1	231	0	27045	0	0	3729	30627	30619	8270
4	0	1	4	2	77	0	8693	0	0	31386
2	3	2	2	1	484	0	56069	0	0	51020
11	4	7	4	0	463	0	50453	0	0	5524	43141
11	5	8	4	0	471	0	51612	0	0	5524	43140	43141
0	5	1	4	0	86	2	9660	50	0	3723
8	5	1	4	0	94	0	10375	0	0	3723
10	4	1	3	0	77	0	8482	0	0	3723
7	3	4	3	2	482	0	52774	0	0	8092	42802
4	4	8	2	1	265	0	30250	0	0	8092
108	2	3	4	1	307	0	34204	0	0	5215
1	4	2	1	1	623	2	71125	9	0	16791	43813	4438	43812
1	2	6	2	1	654	0	73629	0	0	5096
1	2	3	4	2	448	1	52167	6	12	36459	8270
99	3	1	3	0	650	0	70340	0	0	50839
2	0	5	3	2	449	0	49126	0	0	4013
3	1	4	6	3	1142	0	126872	0	0	5524	4674
1	2	3	1	1	325	0	36669	0	0	46872	8898
120	3	5	4	1	587	0	64354	0	0	15171	15489	95	15606
9	3	2	1	0	484	0	54406	0	0	15266
1	2	3	2	1	610	0	65618	0	0	4842	8270
3	0	1	4	1	897	0	1332	0	0	5524	16887
9	2	9	2	0	201	0	23026	0	0	4407
1	1	2	1	0	818	0	94729	0	0	4722
2	4	5	4	1	190	3	21451	828	202	5525	3924
7	3	5	2	1	831	0	97582	0	0	4402	46872
4	3	3	2	1	248	0	29018	0	0	16407	4402
4	4	4	2	1	338	0	39206	0	0	16407	4402	46872
4	3	2	2	0	481	0	55409	0	0	16407	4402
8	1	2	1	0	261	0	29770	0	0	70337	70338
1	5	3	2	0	424	0	48541	0	0	34084
3	2	4	2	1	216	1	24082	14	37	51087
6	6	7	2	1	1222	0	134810	0	0	1965	3729	3723
5	2	7	4	2	480	0	52937	0	0	15450	15197	5048
8	3	2	4	1	80	2	8944	1602	0	15450	5198
8	2	3	2	0	82	0	8711	0	0	5086
4	3	2	2	0	88	2	9606	1602	0	5086
4	5	9	3	0	566	2	63290	44	125	3682
4	4	6	3	1	1150	1	1339	10	0	3682
2	2	3	6	3	349	0	39190	0	0	31370	3729	3723
1	3	4	0	0	872	0	97305	0	0	8157
104	1	4	2	0	235	5	27683	171	130	4519
1	2	5	4	1	415	0	47917	0	0	4129	3677	4519	237	5506
1	2	5	5	2	630	0	72165	0	0	4129	4519	237	5506
1	2	5	4	1	556	0	63311	0	0	4129	3677	4519	237	5506
1	3	10	8	4	824	0	91812	0	0	5524	4674
5	1	4	5	4	377	0	41543	0	0	51087	46872
2	1	5	1	0	223	1	25754	13	0	97030
1	2	6	3	0	295	2	33166	47	28	5507	8379
1	3	4	3	1	301	0	34889	0	0	5507	8379
2	1	2	2	1	2	0	22748	0	0	51015	30674
7	7	8	3	1	244	0	26926	0	0	33149	35091
1	3	2	4	2	384	0	44881	0	0	80132	237	5506
1	2	3	3	1	389	0	40469	0	0	15926
1	2	2	3	1	542	0	56447	0	0	42973
1	3	3	3	1	386	0	40173	0	0	15926
1	0	0	4	1	804	0	911	0	0	5524	4672
2	3	4	2	2	198	2	22068	0	0	9055	46872	48038	104
3	3	3	6	1	640	2	70229	0	0	50660	8177
3	2	3	8	4	266	2	30231	0	0	51537	51538	51539	9055	46872	8177
1	1	3	6	1	634	0	69382	0	0	50660	8177
1	2	2	4	1	250	0	28283	0	0	5085
1	2	3	6	3	209	2	23886	32	64	33550	8138
4	2	6	2	1	338	0	38887	0	0	71862	4865
1	0	2	3	0	280	3	31969	49	135	8252
4	3	2	5	2	167	0	18762	0	0	8233	8236
1	4	4	2	0	471	2	51608	31	63	5096	5090
0	4	8	3	1	304	1	34901	9	15	8525	8526
7	5	5	1	0	910	0	105064	0	0	17137
10	6	8	3	2	297	12	33043	411	0	42802	5198
5	4	4	4	0	2195	1	241696	23	0	43495
1	1	7	8	1	758	1	84056	28	40	5524	16887
0	3	6	2	0	292	1	32803	3	0	1671	5483
1	3	4	2	0	724	0	83480	0	0	149
4	7	6	3	2	214	0	25058	0	0	5484
9	3	4	7	0	768	4	85385	835	212	5096	8270
8	4	3	1	1	383	0	43882	0	0	5484
0	3	2	7	0	926	5	103636	809	124	5048	8270
1	4	4	1	0	759	3	84652	119	17	5085	70273
4	3	2	6	3	1273	7	138717	329	35	5198
8	5	7	2	0	1336	2	154695	65	139	17049	5546
125	2	2	1	0	519	0	58906	0	0	4168
10	3	1	2	0	274	0	31347	0	0	8565
1	7	9	4	1	215	5	23506	106	253	5525	3924
7	1	2	2	0	273	0	31170	0	0	8312
8	3	6	1	0	805	1	93428	7	0	42803	149
8	2	1	2	0	193	0	21607	0	0	8565
2	4	5	4	1	29	1	226886	15	6	5086
7	3	2	1	0	206	0	24231	0	0	8565
5	4	4	6	2	663	0	75345	0	0	8565
2	2	4	1	1	651	1	73624	59	0	5484
2	3	5	1	0	373	0	41838	0	0	19899
117	5	2	0	0	338	0	34431	0	0	5199
1	2	4	3	2	1065	0	114079	0	0	5096
1	1	1	2	2	1148	0	127992	0	0	3677	981	8270
8	4	5	5	2	340	2	38807	10	5	5484
7	5	4	3	2	349	5	39123	135	0	17056
4	4	11	3	0	2231	0	252497	0	0	5524	32575	8094	19904	8186	17116
4	3	3	4	0	377	0	44109	0	0	16829	3676	213
4	3	3	2	0	128	0	14890	0	0	213
3	3	3	4	0	275	0	31313	0	0	16829	3676	213
1	2	2	2	0	593	0	68842	0	0	5215
2	0	2	7	4	469	0	51188	0	0	16597	42802	51287	4617
2	0	2	7	4	469	0	51193	0	0	16597	42802	51287	4617
1	0	2	4	0	309	0	34207	0	0	46872	4647
1	0	3	6	1	395	0	43416	0	0	4648	30170
9	2	11	5	3	1080	1	123912	3	0	42054	18024	16279	3723
1	0	1	6	3	560	0	63856	0	0	8270
8	0	0	1	1	373	0	43750	0	0	8168
7	1	5	6	3	751	0	85480	0	0	35064	8270
4	2	1	1	1	526	0	60547	0	0	8757
3	3	13	6	4	733	2	84461	26	0	42054	46975
3	4	5	3	1	776	0	89432	0	0	5525	3924
6	2	2	2	0	971	0	1128	0	0	3729
3	3	2	7	0	876	0	98944	0	0	5048	8270
1	2	3	3	1	322	0	35340	0	0	5469
2	3	2	7	0	929	0	103950	0	0	5048	8270
1	1	1	3	0	299	4	33934	50	8	52689	18738
2	5	5	2	1	294	0	34388	0	0	8526
1	1	2	1	0	213	0	24744	0	0	35241
1	1	6	4	1	766	0	83345	0	0	978	1103	1133
4	2	4	3	2	683	0	74785	0	0	3677	46872
3	4	3	1	1	97	0	10961	0	0	5484
1	3	2	4	1	899	0	102853	0	0	3723
1	1	3	2	1	543	0	59426	0	0	15238
11	2	5	1	0	99	10	11285	307	403	8047	3713	8270
11	2	8	1	1	259	3	29381	66	202	35064	1135
11	5	8	1	1	657	8	72878	237	403	8047	5198
1	1	0	2	0	707	0	81171	0	0	17137
6	1	1	2	1	250	0	28954	0	0	166	8143
2	2	4	3	0	589	1	65566	14	15	16831	30170	8117
1	2	17	11	4	1447	1	163837	13	0	5524	43140	43	3676
4	1	6	4	2	395	0	44860	0	0	51087	30674
8	1	2	5	2	346	5	37218	193	0	32947
1	2	4	2	0	271	4	31022	95	286	16491	50278
1	2	4	2	0	512	0	56578	0	0	8047
122	4	5	0	0	338	0	38015	0	0	8017
3	3	3	1	0	246	2	28251	63	55	8289	3729
5	2	4	0	0	425	3	47417	395	388	3729
4	1	3	3	0	789	1	89553	9	0	17022
134	3	1	1	0	168	0	18632	0	0	46872
126	3	1	3	2	196	0	22309	0	0	9055	46872	48038	104
2	6	5	1	1	367	1	41126	14	13	5078	5034
3	3	1	3	1	507	6	59151	77	37	51082
2	1	3	1	0	210	0	23512	0	0	51082
8	2	7	3	1	551	0	62630	0	0	5525
1	2	1	1	1	389	0	45056	0	0	51082
1	0	1	2	0	622	0	71846	0	0	16787
2	2	4	0	0	284	1	32223	13	0	4861
2	2	2	0	1	421	1	48275	36	54	774
1	2	2	1	0	476	0	48190	0	0	16798
9	3	15	2	1	1536	0	174839	0	0	42802	3713	3714
95	1	1	0	0	79	0	8874	0	0	5543
1	1	4	1	2	829	0	965	0	0	978	1077	8270
1	1	1	2	1	1229	0	142820	0	0	3712
1	2	3	1	0	654	3	76933	20	0	3682	43565
4	6	5	1	1	978	11	111360	269	7	3682	3690	42802	31493	31491	3697
5	3	3	0	0	1358	3	152062	35	56	3690	31491
7	6	15	5	1	562	2	63262	36	136	70403	17136	32041	46969	46970	8270
167	2	6	4	2	352	3	37590	21	0	3677	51787
1	4	4	1	0	628	0	70562	0	0	15344
3	4	4	2	0	562	0	62478	0	0	4633	4864
6	1	4	4	1	281	0	32755	0	0	4725
1	4	3	5	3	904	2	1796	3	5	16874	19789	8270
1	1	3	5	3	726	0	81178	0	0	3690	16874	19789	8270
6	2	5	7	2	1287	3	146059	76	143	5524	3677	3723	3724
11	1	6	2	1	747	0	84779	0	0	5525	3924	30674
1	2	4	7	4	655	0	75331	0	0	5524	4674
2	2	5	6	2	622	0	69202	0	0	156	43565	37
3	1	3	2	0	771	0	86241	0	0	15926
1	2	2	2	1	647	0	70192	0	0	51019	978	1078	1077	1103	1191	1133
9	8	12	5	0	194	3	22330	56	66	3688
3	2	3	1	1	763	0	88942	0	0	30674
1	3	2	2	0	696	0	77066	0	0	8047
1	1	5	4	3	502	0	57844	0	0	5524	4674
1	1	6	4	3	742	6	83238	119	320	5524	4674
5	5	4	3	1	1244	6	135848	57	22	42802	30674	43130
6	5	5	5	2	968	1	108911	46	0	5543	30674
1	3	4	1	0	668	1	77298	65	196	3682
1	1	6	1	0	453	0	52272	0	0	3688	3697
5	7	4	1	0	698	0	79186	0	0	30295
1	1	3	7	2	1967	0	224850	0	0	5524	3676	3724
1	1	2	1	0	468	0	54473	0	0	4026	8080
2	2	2	2	1	447	0	50943	0	0	3723
1	4	9	2	1	378	0	39270	0	0	4888
1	2	8	2	1	686	5	77995	142	216	5546	46625
1	2	8	2	1	656	0	74785	0	0	35091
0	3	4	7	2	1220	3	134435	109	140	5524	9927	46872	5034	155	4673
7	1	1	0	0	364	0	40925	0	0	3723
1	5	12	6	4	484	0	55636	0	0	5524	4707	4674
6	2	1	2	1	382	0	44637	0	0	3676	8270
1	2	3	2	1	304	0	35857	0	0	17108	46872
2	3	6	2	0	748	0	84362	0	0	17108
3	4	7	1	0	619	0	71071	0	0	16874	32183	8270
1	3	5	4	2	274	0	30764	0	0	16874	4842	8270
4	5	7	2	0	666	1	74679	5	0	149	19905
1	2	1	2	0	453	0	50903	0	0	5215
4	1	4	5	0	1225	1	141280	40	107	3680	5524	16887	3682	217	3690	42802
6	2	9	5	0	1170	1	133928	13	8	3680	5524	3682	217	3690
4	3	7	5	0	1230	1	141336	4	18	5524	16887	3682	42802
5	2	9	4	0	1418	1	162189	13	8	5524	3682
9	2	5	3	0	1093	1	126037	16	5	5524	16887	3684	3697
4	3	4	2	0	1114	0	1289	0	0	5524	3684
8	8	1	4	0	146	0	16275	0	0	3729
8	4	1	4	0	110	0	12853	0	0	3723
6	6	1	4	0	101	0	11224	0	0	3729
1	2	9	1	0	575	0	63264	0	0	22890	46872	15295
124	3	2	1	0	473	0	51775	0	0	46872	46873
129	4	5	1	0	549	0	59768	0	0	22890	46872
7	3	6	2	0	505	0	57079	0	0	3677
2	2	5	0	0	104	0	11834	0	0	4857
1	1	6	5	3	388	0	443	0	0	5524	4707
1	2	2	1	2	452	0	49414	0	0	8301	43565	37
1	3	3	1	0	516	0	59883	0	0	4584
3	3	1	2	1	101	17	11597	314	485	42802	31386
1	7	3	4	2	656	0	73799	0	0	5524	3777	3774
9	2	4	9	1	18	0	114041	0	0	5525	3924	30623
3	5	2	1	1	133	1	15199	18	0	31625
1	5	4	2	2	115	0	12957	0	0	5484
126	7	4	2	2	117	1	13201	59	0	5484
7	6	13	7	3	633	8	72045	110	54	4679	5524	4674
8	2	14	10	6	1703	1	194051	33	76	5524	8094	4386	70577	31492	1102
1	2	6	4	3	884	0	96719	0	0	5536	4872	22891
11	4	7	1	0	905	0	102543	0	0	1102
6	2	5	1	0	240	0	26987	0	0	42802
3	5	2	1	1	159	0	18306	0	0	43022
5	0	5	3	2	222	0	25208	0	0	4359	36381
5	1	4	3	2	224	0	24907	0	0	4359	36381
3	1	2	2	0	237	0	26040	0	0	8234	16829
5	0	5	3	2	222	0	25132	0	0	4359	36381
1	2	4	8	2	1501	0	168767	0	0	5524	8559
3	2	4	9	4	1403	0	163203	0	0	3682	3677	16874	4842	8270
7	4	4	5	2	1226	0	138397	0	0	3682	3677
3	5	2	5	1	126	3	13569	25	16	3723	34511	30621
11	3	1	0	0	492	0	56498	0	0	3729
10	3	1	1	0	620	0	71383	0	0	3723
7	2	1	2	1	194	0	22679	0	0	46872
1	4	3	1	1	162	2	18770	14	32	32266
3	3	2	1	1	625	0	70741	0	0	35091	32266
4	5	5	1	1	423	0	492	0	0	32266
7	1	2	3	2	297	4	31817	61	54	36381
6	0	2	3	2	298	0	32019	0	0	3922	36381
8	0	2	3	2	298	0	32033	0	0	3922	36381
2	3	10	2	2	154	12	15855	125	275	46872	4784
1	2	5	4	1	233	5	25774	98	136	46872	4784
1	2	2	2	0	249	0	27784	0	0	17057
1	2	2	2	0	255	0	28448	0	0	17057
1	2	2	2	1	785	0	85643	0	0	3677	37
7	4	4	1	0	917	1	104826	23	14	8017	52
2	3	2	0	0	944	1	111782	58	84	52
10	3	2	1	1	708	0	83049	0	0	3676
11	4	2	0	0	291	0	33772	0	0	3723
1	7	12	1	0	1466	0	163143	0	0	5078
4	3	4	6	0	841	0	96485	0	0	16435	739	8650
9	3	3	7	4	606	0	69422	0	0	5524	44	3723
4	2	2	1	0	94	0	10819	0	0	8233
9	3	4	1	0	213	3	24604	59	22	42802	52
6	3	4	0	0	221	3	25244	59	22	52
4	2	2	1	0	178	0	20802	0	0	8233
3	2	2	0	0	253	0	29280	0	0	42802	52
3	3	2	1	0	363	1	42271	25	23	52
9	1	7	1	0	622	0	72106	0	0	52
5	5	2	2	0	846	0	98227	0	0	52
5	5	1	1	0	823	0	96825	0	0	52
3	2	2	1	0	184	0	21349	0	0	8233
2	0	2	5	2	293	0	33324	0	0	4766
1	0	1	0	0	373	0	42163	0	0	70628
1	1	2	0	0	148	0	17036	0	0	4857	4860
1	2	3	3	0	398	0	45413	0	0	5524	3677	16889
2	3	9	5	1	1683	0	195204	0	0	70290	32266	4630
1	6	3	2	1	631	0	72187	0	0	4620
1	3	2	1	1	397	0	46621	0	0	5484
1	2	1	0	0	413	0	477	0	0	5198
8	3	3	5	2	353	0	41468	0	0	3682	35064	8270
4	2	2	2	0	185	0	20648	0	0	1671	3676
1	6	2	3	1	423	0	48193	0	0	5525	5198
121	3	3	4	1	445	0	51809	0	0	4338
1	4	1	3	1	512	0	59845	0	0	5525	5198
2	0	1	1	1	3	0	34240	0	0	5096	46872
1	1	2	2	0	292	0	31109	0	0	8670
1	2	3	4	2	490	0	55704	0	0	5524	4672	4674
2	0	2	5	2	3	0	34091	0	0	16768
2	0	6	3	1	640	0	72922	0	0	4402	43565
11	2	5	1	0	604	0	67796	0	0	3712
2	2	4	1	0	333	0	38551	0	0	3677	217
10	4	6	2	0	337	0	388	0	0	3712
5	2	14	4	0	102	1	11158	12	21	1181	991	182	8270
8	3	10	7	0	1063	1	115650	12	21	1181	991	1042	1179	993	19843
117	2	6	2	2	1332	0	152617	0	0	5198
4	2	18	11	1	1451	6	168291	80	73	991	3677	1073	42393	31491
11	1	5	3	2	602	0	66190	0	0	17025	3712
3	5	5	2	1	767	0	86950	0	0	3676
7	1	3	1	0	1427	0	166861	0	0	1105
1	2	1	2	0	221	0	25514	0	0	43565	37	8270
3	2	1	0	0	392	0	45140	0	0	42802
3	1	1	0	0	246	0	27466	0	0	1047
1	3	4	4	1	1033	1	114513	10	12	17137	149
7	2	1	2	1	434	0	48060	0	0	3723
9	2	2	2	0	146	0	16430	0	0	8312	30942	5048
6	2	2	0	0	167	0	18425	0	0	3723	5048
7	1	3	7	1	541	0	59624	0	0	8312	5525	5096	3924
7	2	2	1	0	599	0	696	0	0	8312	30942	5047	5048
2	2	3	2	0	244	2	26974	32	93	5525	3924	5047
8	3	2	5	1	640	0	73541	0	0	8312	5048
2	2	2	6	1	621	1	69278	16	47	5525	5047
2	1	6	5	2	1174	1	134306	34	36	5524	43	3677	3678
1	1	1	2	1	343	0	402	0	0	45547	4659
2	2	1	2	0	127	0	13854	0	0	5524	32542
2	0	2	2	1	326	0	34899	0	0	30170	30848
2	0	0	2	1	234	0	27289	0	0	5509
9	4	2	2	1	294	0	32990	0	0	31370	3729	166	3723
1	6	5	2	1	1250	0	139954	0	0	3730	48027	3729	9
10	2	3	1	1	453	0	51764	0	0	19843
6	1	2	1	1	453	0	51856	0	0	19843
4	2	2	4	1	490	2	53312	1602	0	8320	5048
4	1	4	2	1	712	0	78529	0	0	31435	156	42803	30295
3	5	7	6	3	1579	0	180528	0	0	3779	5524	4709
2	1	2	6	3	1331	0	152718	0	0	5524	4709
4	3	4	6	1	461	1	52290	7	6	61630	8270
0	5	4	4	2	290	2	33106	67	10	703	43325	825	5546	5484
1	4	4	4	2	295	0	33734	0	0	703	5484
4	1	10	4	2	555	0	62847	0	0	5524	4693	46872	8353
8	1	4	1	0	1420	0	161	0	0	1105	1135
6	1	6	3	0	323	0	37791	0	0	16538
4	2	5	3	2	698	0	79716	0	0	5096
124	2	1	1	0	458	0	52545	0	0	319
10	2	12	1	0	206	0	23469	0	0	8420	4721	4722	4725
1	2	1	3	0	852	0	95744	0	0	15171
126	2	4	2	0	538	0	58238	0	0	5524	51082
1	1	2	2	0	699	0	77527	0	0	4252
1	1	0	2	2	949	0	109825	0	0	3677	981	8270
4	4	2	0	0	420	0	45684	0	0	8134	989
1	1	3	2	2	743	0	83473	0	0	3677	981	37	8270
1	2	1	1	0	513	0	56264	0	0	43565
1	2	8	0	0	444	0	50261	0	0	30295
1	1	2	2	1	360	0	39301	0	0	3941	4794	30170
5	1	11	9	4	717	2	80721	44	0	5524	42802	4709	32093
5	4	6	1	0	688	1	77867	7	0	3677	37
1	3	3	2	1	239	0	27888	0	0	4671
1	3	2	3	0	931	0	1072	0	0	4177	8236
5	1	2	5	1	1027	0	117579	0	0	46872	4222
1	2	3	2	1	453	0	52324	0	0	46872	4222
5	4	18	6	4	939	3	102362	3	0	5524	44025	42802	8349
2	1	2	1	0	470	0	53708	0	0	4933
2	1	7	4	1	346	2	38971	14	0	19887	32093
3	4	2	6	3	1290	0	144766	0	0	5524	15440
106	1	4	2	0	431	2	47849	0	0	4934
6	4	6	3	0	917	4	102727	8	0	5078	5546	8270
4	2	8	5	3	515	0	57709	0	0	5524	4708	4674
102	1	2	1	0	86	0	162	0	0	51117	4857
10	3	13	8	5	1359	0	156743	0	0	5524	16887	3677	15616	8094	4386	70577
6	1	3	5	2	589	4	66265	16	0	42030	30544	51879	3729
1	2	3	4	2	569	0	63532	0	0	15295
1	4	5	1	0	273	20	29995	7659	17216	3677	43022	42162	45142
3	1	2	2	0	494	2	57511	7	0	43047
5	3	3	2	2	519	0	58088	0	0	46872	978	1077
4	4	6	4	3	385	7	43330	243	226	43130
115	1	0	3	2	343	0	37718	0	0	46872	43565
2	3	1	3	2	541	0	60792	0	0	46872	978	1077
1	2	0	3	2	490	0	54367	0	0	46872	3676
1	2	3	5	1	465	0	51828	0	0	4121	30170
3	2	1	1	0	718	1	81529	0	0	4579
3	2	4	6	4	19	0	214607	0	0	4430	5524
1	5	3	2	0	1513	0	174177	0	0	52
2	6	2	2	0	890	0	101661	0	0	46961
2	5	2	3	1	888	3	1918	43	102	8017	52
2	3	3	1	1	255	0	29049	0	0	5484
123	3	4	4	1	426	0	46538	0	0	5524	3725	16779	43047
1	1	9	2	0	292	0	33102	0	0	3677	3713
6	3	6	5	3	446	0	50309	0	0	5524	44	3723
2	2	2	6	2	329	0	35032	0	0	5524	3878	48037	5525	4775
2	1	2	7	1	427	0	46901	0	0	5524	4775
3	2	3	2	1	108	3	12312	7587	425	43024	3743	31369
1	2	3	5	2	859	0	95951	0	0	8271	15116
1	2	2	5	2	893	0	99651	0	0	8271	15116
1	1	5	1	0	1062	0	118201	0	0	3688	978	1078
1	2	0	5	2	754	0	83384	0	0	8271
1	1	3	6	2	593	0	66125	0	0	43115	4851
135	3	4	1	0	420	0	43442	0	0	15926
2	2	4	2	0	382	0	44808	0	0	30	16757
1	2	3	1	0	349	0	40734	0	0	5506	170
11	6	11	1	0	96	13	11085	472	447	8047	3713
1	2	3	1	0	299	0	33191	0	0	1103	981	8270
106	1	2	1	0	268	0	30258	0	0	1103	981	8270
2	2	4	4	2	737	0	84324	0	0	5524	44	3723
1	2	1	3	0	825	0	92144	0	0	50661	16491
4	1	3	6	1	668	1	75020	0	0	30276	43130
1	3	5	1	0	228	0	26284	0	0	97020
11	3	9	3	0	476	0	55213	0	0	3682	3677
2	2	10	4	3	819	0	92468	0	0	5524	46872	4674	4713
1	5	5	1	1	336	0	39312	0	0	16409	19706	8270
11	3	7	5	2	825	1	92926	4	0	3682	3677	42393
9	2	9	1	1	1314	3	147938	0	0	3677	46872	1102
4	2	2	5	3	1093	0	123806	0	0	3677	42802	1077
6	4	4	3	2	803	2	90560	27	45	3677	1105
0	2	4	4	2	709	2	79775	52	10	36033	46872	980	1133
11	3	4	5	3	1514	1	174530	20	0	5524	3677	4386	5198
1	2	1	4	2	143	0	16089	0	0	3723	3735
1	2	4	2	0	458	1	52374	6	0	4521
3	3	3	4	1	944	0	108405	0	0	8565
1	2	2	9	1	983	0	1159	0	0	4813	5524	49	8270
1	0	1	4	0	767	0	87530	0	0	5524	4817	46872
1	2	1	7	1	557	3	63516	84	24	4815	5524	3723
1	2	1	8	1	658	0	75461	0	0	4815	5524	3676
3	3	1	10	1	708	3	80843	103	92	5524	4818
1	2	3	7	0	536	0	61603	0	0	5524	4818	49
2	1	1	3	1	503	0	57511	0	0	5524	4826	49
2	1	1	4	1	595	0	67365	0	0	5524	287	4826	3723
1	2	3	4	2	469	0	54829	0	0	5524	287	4826	49
1	1	2	5	1	618	0	71018	0	0	5524	4820	46983
1	3	4	5	1	690	0	78184	0	0	5524	4820	46983
1	2	2	5	1	546	0	59953	0	0	4812	5524	4821
2	1	1	8	1	1072	0	122984	0	0	2161	5524	4822
1	2	3	8	1	12	0	115794	0	0	2161	5524	4822
1	1	1	7	1	591	0	67959	0	0	5524	4824	3676
1	2	4	7	1	576	0	66128	0	0	5524	4824	3676
1	2	3	7	1	894	0	101920	0	0	2161	5524	4823	3729
1	1	2	6	1	1090	0	124142	0	0	2161	5524	4823
3	2	1	8	1	751	1	85678	12	0	5524	4825
1	2	1	5	1	575	0	66734	0	0	5524	4825
3	1	1	7	1	554	0	62207	0	0	4816	5524	3676
1	2	2	7	1	492	0	56785	0	0	4816	5524	3676
6	4	5	2	1	870	2	96137	12	10	4857	42802
1	1	1	5	1	576	0	65880	0	0	5524	4827
1	2	1	11	1	809	2	93133	38	106	5524	4819
1	1	1	6	1	607	3	69525	87	29	4814	5524
1	2	3	6	1	643	0	73694	0	0	4814	5524
1	1	2	5	1	462	0	53310	0	0	5524	4828
2	2	4	4	1	446	0	50390	0	0	5524	4828
1	1	4	3	1	1226	0	137583	0	0	5086
1	1	2	9	1	734	0	84520	0	0	5524	4829
1	2	1	4	1	462	4	54092	89	231	5524	4829
2	2	1	8	1	1104	0	125770	0	0	2161	5524	4832
1	1	1	4	1	432	5	49350	112	420	5524	4830
2	2	1	4	1	379	0	43015	0	0	5524	4830
2	2	1	4	0	394	1	44020	34	34	5524	4831
1	2	1	6	1	492	0	55287	0	0	5524	3723	4831
3	2	3	5	1	482	0	54742	0	0	46872	993	43565
2	2	3	1	1	328	0	36985	0	0	3677
7	1	9	2	0	735	0	82194	0	0	3824	991	3677	72542
11	1	6	3	0	4	2	46605	2396	1	5524	991	3677	4386
1	0	1	1	1	4	0	45947	0	0	46872	3723	43829
2	0	1	2	1	322	0	37107	0	0	8251	8270
2	0	1	3	2	250	0	28252	0	0	8251	8270
10	3	5	1	0	206	0	23019	0	0	3682	42802	32947
10	1	3	2	0	346	0	40624	0	0	3682
11	3	5	2	0	539	0	61073	0	0	3682	42802	32947	1102	17025
10	9	10	2	1	244	2	27440	6	8	991
11	3	4	2	0	1066	2	120696	51	88	3682	4402	3676	32947	17025	8270
10	1	3	1	0	353	0	40296	0	0	3682
10	1	3	0	0	1407	0	161471	0	0	3682
10	1	3	1	0	388	0	42336	0	0	3682	3677	1102
118	3	5	7	4	798	1	88968	2	0	3682	42802	32947	43130
11	5	5	4	0	516	0	57902	0	0	3682	42802	32947	1102
11	3	5	2	0	157	0	17315	0	0	3682	42802	32947
7	3	2	2	1	111	5	12511	25	12	51087
2	2	2	4	2	335	0	37036	0	0	4801
1	1	2	4	2	333	1	37254	68	205	4801
1	2	2	1	0	385	0	442	0	0	4605
1	2	1	1	1	289	0	33550	0	0	3723	16746
7	2	4	4	1	619	0	68758	0	0	15171	22893
1	2	2	5	1	592	0	65404	0	0	15173	3824	53
1	5	6	2	0	381	0	44188	0	0	47184
2	7	4	7	1	447	2	498	36	102	5525	3924	52
3	5	4	7	1	445	0	49694	0	0	5525	3924	52
3	5	5	8	2	457	2	50923	36	102	5525	3924	52
2	2	2	1	0	106	1	12379	14	0	48487	15631
1	2	2	3	2	254	0	28354	0	0	43014	8017
1	2	4	1	1	268	0	30709	0	0	5096
7	1	6	4	1	562	0	62824	0	0	43035	978	982	42162
5	5	3	7	1	473	0	52627	0	0	5525	3924	52
1	1	1	4	1	754	0	853	0	0	5524	16887
7	3	4	5	2	1379	0	157407	0	0	5524	3682	42393
10	4	6	3	1	240	10	273	2630	183	3682	8301	1179	1186	1102	979	1075	1016	1026
3	3	0	2	2	1094	0	126904	0	0	3677	981	8270
2	3	2	2	1	1186	0	133576	0	0	5544	8289	46872
1	4	2	2	1	1178	0	132509	0	0	8289
1	2	1	3	0	429	0	48883	0	0	5524	8641	61503
1	2	1	3	0	447	0	50266	0	0	5524	8641	61503
4	3	2	2	1	1545	0	171076	0	0	5544	8289	46872
1	2	2	2	0	572	0	64252	0	0	5524	51082
2	1	1	7	3	559	3	60481	867	2814	5524	51082
4	1	1	7	3	527	3	57203	867	2814	5524	51082
5	1	1	7	3	528	3	57604	867	2814	5524	51082
1	1	1	7	2	562	3	61914	867	2814	5524	51082
1	1	1	7	3	534	3	58814	867	2814	5524	51082
5	1	1	7	2	550	3	59736	867	2814	5524	51082
1	1	1	7	3	568	3	61662	867	2814	5524	51082
5	1	1	7	3	546	3	59924	867	2814	5524	51082
1	2	0	1	0	290	1	33337	14	28	5524	16301
1	2	0	7	3	586	0	66220	0	0	5524	4672	4674
2	2	1	1	0	523	0	57614	0	0	16491
1	2	0	4	1	326	0	36677	0	0	16491
2	1	3	3	2	1251	0	141465	0	0	46872	43565
2	2	1	2	2	759	0	86833	0	0	3677	981	8270
2	2	2	1	1	310	0	36768	0	0	16491	16627
1	2	7	1	2	486	0	55157	0	0	978	1077	1135
1	2	1	2	0	473	0	54928	0	0	16787
3	1	3	1	0	688	1	78687	15	0	42162
1	1	7	3	1	245	0	27296	0	0	5525	3924
2	1	3	1	0	160	0	18605	0	0	43047
115	1	1	4	1	434	0	50152	0	0	16314	4725	8138
1	5	2	3	1	884	0	102635	0	0	46872	42162	3721
1	2	4	5	2	345	6	382	2583	294	1139	993	17025	1129	8270
1	2	2	3	2	429	0	527	0	0	46872	3723	12	1152	1156
2	2	5	7	2	596	1	66906	60	0	3677	994	1026	1156	8270
6	5	4	4	1	642	8	72894	71	0	32266	10314
1	3	3	1	0	513	2	58535	18	0	43	3690
2	2	4	5	2	321	0	38128	0	0	8270
3	3	3	1	0	338	0	37457	0	0	46872
1	2	4	4	0	594	0	67688	0	0	3682	3677	1026	1156
6	2	6	1	0	649	0	73554	0	0	3677
6	1	7	4	0	435	1	49146	7	9	3677	16791
7	1	7	3	0	588	1	67683	11	0	3677
4	3	7	1	0	1160	0	132108	0	0	3677
4	2	6	3	2	1025	0	120229	0	0	3677
4	1	6	3	0	672	1	74709	11	0	3677
0	1	12	7	4	309	7	34843	197	187	1139	993	1012	8270
1	1	3	2	0	326	0	375	0	0	4806
1	2	3	3	0	548	0	62979	0	0	16298	4771
1	2	3	3	0	642	0	73613	0	0	71618	4806
1	2	5	3	0	910	0	102717	0	0	47499	42171	4771	4806
1	2	3	3	0	749	0	84716	0	0	42171	4806
2	1	6	2	0	315	0	36527	0	0	8173
4	1	2	4	2	576	0	63831	0	0	4794	30170
2	0	2	3	0	237	0	27757	0	0	5525	42802	287	8193
1	1	3	6	0	551	1	61269	14	21	5524	8902	8972	50334
1	0	2	6	0	551	0	61334	0	0	5524	8902	8972	50334
2	1	4	6	0	609	0	68366	0	0	16829	287	1102	30976
1	1	1	6	0	572	0	63298	0	0	50334
1	1	3	1	2	450	0	51823	0	0	978	981	8270
109	4	2	2	0	523	0	58531	0	0	5215
1	2	2	2	0	599	0	67186	0	0	1903089	15205	5215
1	0	1	3	0	319	1	36616	15	26	5524	16301	30975	4788
2	2	4	2	0	326	1	34991	19	77	8198	42802
1	1	2	5	0	540	0	58059	0	0	5524	4417	46872	4789
124	2	3	2	0	598	0	66904	0	0	1903089	15205	15234
3	3	1	8	3	417	4	44730	62	118	3988	3729
1	1	1	8	3	398	0	41729	0	0	3985	46872
2	1	3	1	1	218	4	24138	53	0	3682	3690	3723
10	4	6	2	0	1597	0	183931	0	0	3676
3	3	6	2	0	455	1	52678	23	0	3690	3723
9	2	5	1	0	261	0	30299	0	0	3676
1	0	1	4	1	514	1	57474	14	34	30170	4795
1	1	2	2	2	304	1	34219	20	56	4792
5	3	1	3	0	93	1	10305	13	0	46872	8565	51082
6	2	1	3	0	109	0	12284	0	0	46872	5543
3	3	1	1	0	105	1	11286	89	0	46872	8565
3	4	2	1	1	168	1	17910	80	31	1671
2	3	1	1	0	149	1	16216	80	31	19904
5	4	2	2	0	158	0	16584	0	0	15450
4	5	1	1	0	207	0	21864	0	0	30943	15266
9	4	1	2	0	222	0	23244	0	0	30943	15450	15266
4	2	1	2	0	431	2	48854	16	7	5524	51087	15450	30674
5	3	2	3	1	476	0	55099	0	0	42802	30943
2	3	1	1	0	87	1	9764	89	0	46872	8565
2	3	1	1	0	87	1	10202	13	0	46872	8565	51082
1	3	3	1	1	210	0	20728	0	0	16298	5199
1	3	1	2	3	254	0	24906	0	0	5199
1	3	1	2	3	251	0	24628	0	0	5199
0	1	1	7	2	680	7	73806	120	397	46872	4802
2	0	1	7	2	681	0	75029	0	0	46872	4802
4	6	4	4	2	224	3	25817	45	38	5484
3	3	8	3	2	397	0	45875	0	0	5484
1	1	1	3	1	946	0	107723	0	0	4177	8237	8270
3	1	2	4	1	181	0	20278	0	0	3723
1	2	1	0	0	150	0	16771	0	0	30674
2	1	1	1	1	345	1	39514	18	0	46872
1	0	1	4	2	565	0	63992	0	0	3723	3743
1	1	1	1	1	150	0	16734	0	0	8270
126	1	0	2	0	299	1	34768	21	108	46547
123	1	3	2	0	534	0	60135	0	0	15663
1	2	1	3	1	525	0	59226	0	0	3682	43565
4	1	5	1	0	771	0	86366	0	0	19211
1	2	1	2	0	691	0	77408	0	0	5267	5249
1	1	12	5	1	3268	0	374185	0	0	16874	4842
7	3	3	2	0	183	0	20317	0	0	30943
7	5	2	3	0	387	0	42038	0	0	15288	15266
1	4	3	5	2	617	1	70123	10	0	30943	15450
1	2	2	4	2	639	4	71856	51	132	15266
1	4	9	11	1	769	1	89995	4	0	3677	3917	3918
2	3	9	13	2	1428	8	164215	228	269	5524	3677	3918	46872
1	2	5	9	2	656	0	74371	0	0	3677	3916	3917
6	8	13	10	5	2470	3	281140	13	0	5524	8144	4672	4674
8	6	13	10	5	2474	0	281568	0	0	4430	5524	8144	4674
1	1	2	6	3	560	0	62091	0	0	5524	4674
2	1	1	3	2	276	0	31257	0	0	3682	3677
4	2	1	2	1	489	0	55468	0	0	3682
1	1	7	3	1	644	7	74041	58	212	8198	31418	35516	31543	8143
120	1	2	3	1	314	0	35137	0	0	15234
2	1	3	4	2	248	8	26795	140	271	4807
1	2	14	1	0	199	0	23541	0	0	3786
1	2	11	1	0	161	0	19093	0	0	3786
2	2	1	3	0	579	0	64546	0	0	15205	31924	51183
1	4	6	2	1	586	0	64272	0	0	15297	15606	297
118	3	2	2	1	614	0	67589	0	0	15297	297
1	3	2	2	1	622	0	68066	0	0	15297	297
1	3	4	3	1	659	0	73223	0	0	15297	15606	297
1	3	2	3	1	618	0	69243	0	0	15171	15203
1	1	2	3	0	238	0	27383	0	0	3690	46403
4	1	5	2	0	495	0	56148	0	0	3825	42802
4	1	3	4	0	896	0	102976	0	0	4805
3	1	3	3	0	1054	0	118835	0	0	3824	30234
122	2	1	1	0	230	0	26196	0	0	215
10	4	4	8	2	3744	0	433180	0	0	16773
1	2	1	1	0	809	0	91995	0	0	46872	8237
3	1	2	4	2	751	0	85879	0	0	4555	5509
2	1	1	4	2	780	0	89679	0	0	4555	5509
1	2	13	2	0	642	0	74179	0	0	46872	4652
3	2	2	4	0	226	0	26471	0	0	3677
1	3	1	3	0	1235	0	141073	0	0	15079
1	2	2	3	0	889	0	101087	0	0	15079
1	2	1	4	1	293	1	34520	22	81	52905	16423
2	2	1	4	2	433	0	573	0	0	3723	8757	4809	49
1	2	1	3	0	476	0	54095	0	0	46872	8175
1	3	1	2	1	570	0	64052	0	0	4809	49
1	0	5	7	4	639	0	72852	0	0	51908	30697	14	30696
3	1	1	4	1	1436	0	165048	0	0	3723	16423	9020
2	1	1	1	0	567	0	64855	0	0	163
1	3	1	3	1	499	0	56514	0	0	52906	16423
2	2	1	1	0	478	0	54389	0	0	3723
2	2	1	2	1	383	0	43920	0	0	16429
1	1	3	4	0	310	0	34701	0	0	8175
2	2	4	2	0	279	0	32439	0	0	163
2	2	2	3	1	286	2	33391	26	43	8176	49
1	1	3	5	0	827	0	95337	0	0	4113	5524	4519	51730	3972
1	0	1	3	0	380	0	41374	0	0	4048
2	1	1	5	0	507	0	56768	0	0	4049
143	0	1	3	0	224	0	24144	0	0	4640
3	1	2	7	2	484	0	53489	0	0	4049	4425	16740
1	0	1	8	2	707	0	76626	0	0	4834
11	5	3	2	0	175	0	197	0	0	42802
5	4	11	4	2	104	4	11204	29	0	15036	15035
1	1	3	4	2	127	3	14432	26	20	15036	15035
5	5	10	4	2	103	3	11235	48	56	15036	15035
4	2	3	5	1	319	2	34238	54	279	8198	50660	4791
2	1	3	5	1	342	0	37087	0	0	50660	4791
3	3	8	4	1	196	1	21590	55	46	51920	43022	8379	51082
2	1	2	4	1	196	0	21615	0	0	51920	8379
3	3	2	3	0	320	0	35973	0	0	47560
5	3	5	7	0	1430	0	164368	0	0	5085
3	2	3	0	0	80	0	9579	0	0	8047
3	1	3	3	0	1098	0	123018	0	0	3824	30234
9	3	2	3	1	788	0	90748	0	0	43021
3	1	1	3	1	753	0	86353	0	0	16787	4835
1	4	2	2	1	758	0	87880	0	0	16874	4842	8270
4	2	3	4	3	1307	0	149113	0	0	5089
2	2	10	6	3	713	3	78308	52	28	42393	42826	36033	825	1191
1	1	5	3	1	332	0	37071	0	0	51015	3785
1	2	3	3	1	299	0	32173	0	0	5371
1	1	1	2	0	544	5	62333	98	36	175	70260	4527
2	1	2	1	1	291	0	32689	0	0	3677	37
1	0	2	4	1	452	0	50923	0	0	42802	4665	8977
1	1	2	3	1	304	0	35047	0	0	4799
2	1	1	5	1	810	0	89805	0	0	51539	10181	16829	46872	16491
1	1	2	3	1	462	0	52726	0	0	8757	16765
1	1	2	4	0	695	3	78957	54	189	8175
1	0	2	1	0	273	0	30806	0	0	8175
118	0	0	5	1	737	0	84602	0	0	4672
1	2	3	4	0	228	0	25967	0	0	1165
1	1	1	2	0	477	0	53476	0	0	3977
2	2	1	8	1	636	2	71259	15	0	5524	46872	19948
2	2	1	10	2	1024	2	114266	78	242	5524	4839
2	0	1	8	1	299	0	33278	0	0	16881	5524	19781
2	1	10	6	1	440	0	49361	0	0	5524	46872	16779	70733	16783	4792	42292
1	0	1	3	2	188	2	21203	35	13	5524	16874	19788
0	3	4	3	2	153	4	17468	39	3	5524	16874
1	1	2	3	2	156	0	17753	0	0	5524	16874	4842
1	1	3	5	2	215	3	24178	10	0	5524	16874	4842
3	3	8	3	2	295	0	34065	0	0	5524	16874	42803	4842
2	1	6	3	2	148	2	16456	11	10	5524	16874	30674	43130	4842
5	3	20	3	2	172	1	19706	6	2	5524	16874	4842
1	2	3	2	1	250	0	28383	0	0	5524	16874	4842
122	3	4	3	2	165	2	18520	19	24	5524	16874	4842
1	1	3	3	2	218	0	24633	0	0	5524	16874	4842
2	2	4	4	2	157	3	17911	47	0	5524	16874	19789
2	1	2	3	2	148	0	16281	0	0	5524	16874	4842
2	1	5	3	2	183	3	21118	39	35	5524	16874	4842
121	2	5	4	2	381	17	42826	268	3	438	31386
2	1	2	1	1	236	1	26385	19	7	4843
1	0	1	3	3	717	0	82703	0	0	4843
2	3	4	3	2	792	0	88531	0	0	4843
1	0	1	4	4	1254	0	143192	0	0	4843
2	0	2	3	3	747	0	83856	0	0	4843
2	2	2	9	5	781	0	88630	0	0	8242	4843	8270
3	2	3	7	4	1230	0	143564	0	0	4843
1	1	2	3	3	499	0	56920	0	0	4843
1	2	2	3	3	809	0	92769	0	0	4843
3	1	3	4	3	1272	0	146355	0	0	4843
3	1	5	3	3	912	1	101917	9	0	3729	4843
2	3	7	4	4	926	0	105192	0	0	4843
1	2	2	4	4	805	0	92261	0	0	4843
10	2	4	5	3	499	1	57111	5	0	4843
1	1	2	4	3	1071	0	123134	0	0	4843
11	3	7	5	4	471	7	53623	237	398	32947	4843	8270
1	0	2	3	3	754	0	86244	0	0	4843
4	1	4	3	1	1872	0	216778	0	0	16874	4842	8270
2	1	7	4	1	1950	9	224838	153	351	16874	4842	8270
11	5	3	1	0	584	0	66761	0	0	30674
6	2	8	3	2	423	0	46987	0	0	8599
2	3	2	3	1	416	0	46965	0	0	32403
2	2	2	5	1	215	8	23365	755	1416	51537	46872	8121
6	3	4	3	1	961	4	109916	35	26	16874	34450
2	1	3	3	1	1483	0	167843	0	0	16874	4842
5	5	8	1	0	361	1	39810	0	0	31593	43130
6	4	4	2	1	346	0	40539	0	0	5484
3	3	4	4	2	668	0	76860	0	0	30674
1	0	3	6	1	497	0	54189	0	0	9013
1	1	4	2	2	528	0	61224	0	0	978	1077	1010	8270
122	2	3	2	1	571	0	61873	0	0	15495	15489
1	0	4	3	0	499	1	55988	8	0	46872	70569	3983
1	0	1	3	0	493	0	56	0	0	3983
2	0	1	3	0	462	0	52853	0	0	5524	19781
4	2	2	1	1	621	4	72378	24	0	8234	16929
1	2	5	7	4	1619	0	184406	0	0	5524	3677	8094	4386	32183	8270
11	4	7	3	0	460	0	51022	0	0	3714
1	1	4	1	1	1034	0	116883	0	0	8234	16929
5	1	13	1	2	836	0	91124	0	0	70491	978	1078	989	8270
1	2	2	3	1	359	0	40471	0	0	4844
1	3	4	2	2	913	1	1340	7	0	978	1077	8270
1	4	3	2	0	387	0	44924	0	0	166
1	5	1	1	0	375	0	42557	0	0	16765
3	1	2	1	0	216	0	24594	0	0	5525	4845
1	2	3	1	1	175	0	20108	0	0	19950
1	2	5	5	1	578	0	64511	0	0	5524	3883
1	1	5	5	1	579	0	64710	0	0	5524	3883
2	2	3	1	2	772	0	88648	0	0	3677	981	8270
0	1	7	5	2	354	8	40271	150	186	4602	51219	3714
1	2	6	3	1	340	0	37960	0	0	70635	70636	50263	45437
3	2	3	4	0	501	0	56296	0	0	5524	4849
2	3	7	3	0	99	3	11028	21	23	42803	31386
8	3	3	2	1	838	0	96653	0	0	42802	32947
4	2	3	1	0	290	0	33694	0	0	4518	8081
7	2	3	1	0	245	0	28107	0	0	5484
1	4	5	4	0	1790	0	206452	0	0	42802	8565
1	1	3	3	2	391	0	43518	0	0	3677	46872
1	4	6	1	0	365	0	36955	0	0	16798
1	2	3	1	0	899	0	103023	0	0	5524
6	3	4	6	3	943	0	106342	0	0	30515
10	7	6	5	1	1769	0	282	0	0	30515
10	4	3	5	3	513	0	57686	0	0	30515
8	3	4	6	3	817	0	91032	0	0	30515
10	4	3	3	2	896	0	101237	0	0	30515
2	3	4	2	0	254	1	28801	11	10	70181
11	4	3	1	0	1237	1	140485	31	79	3723
1	3	2	2	0	721	0	83991	0	0	19843	34511
11	3	4	3	0	440	0	52418	0	0	30515
10	4	3	1	0	575	0	65271	0	0	30515
2	1	3	4	0	530	0	59469	0	0	5524	3951	42736
9	4	4	1	0	713	0	80191	0	0	30515	49
5	2	3	2	0	345	3	39791	0	0	46961
120	3	6	1	0	73	0	8381	0	0	42625	15078
3	3	4	6	1	880	0	99773	0	0	42802	30674
1	2	1	0	0	423	0	47843	0	0	43495
2	3	6	3	1	578	0	63208	0	0	43495
4	2	3	2	2	316	1	36711	0	0	32266	5484
5	3	7	3	1	1049	0	122882	0	0	17137
6	3	7	3	2	283	1	32498	12	0	5484
2	2	5	2	0	535	0	61092	0	0	9
7	3	6	16	4	1071	11	118637	4578	19	5524	3677	4520	46961
132	2	6	7	1	517	3	57749	4483	0	5524	46961
5	2	2	1	0	392	6	44189	4585	74	5524	46961
7	2	2	1	0	256	4	29194	4502	20	46961
7	2	2	1	0	233	6	26471	4579	60	46961
9	2	2	2	0	118	5	13461	4547	105	46961
3	1	2	1	0	114	7	12713	4579	60	46961
0	2	2	4	0	478	4	54416	4488	8	46961
1	3	2	3	0	164	0	17037	0	0	46961
143	2	8	3	0	160	3	16351	4483	0	15078
1	3	2	2	0	213	0	22596	0	0	8553	46961
1	2	1	2	1	562	0	62640	0	0	15174
1	3	1	3	1	582	0	63361	0	0	22857
65	2	2	3	1	458	0	50225	0	0	15174
96	2	2	2	1	474	0	51677	0	0	15174
121	3	5	4	0	411	1	44646	60	131	15369	46872	15386
4	5	6	3	1	283	0	30428	0	0	15288	8308
1	2	4	3	1	281	0	31177	0	0	15288	8308
3	2	3	1	0	203	1	23489	26	0	1671
92	1	6	1	0	1120	0	123999	0	0	15379
3	1	2	1	0	505	0	56638	0	0	3677
2	2	4	1	0	674	0	73649	0	0	4633	4864
1	2	1	2	0	593	0	69083	0	0	15225	15293
4	2	3	1	0	640	0	71421	0	0	977	1133
1	1	2	5	3	461	0	52136	0	0	5524	4672	4674
3	3	2	2	1	901	0	1025	0	0	3677	46872
2	4	2	0	0	647	2	75730	29	92	8017
3	2	1	4	0	1146	0	129755	0	0	3993	5524	33857	829	52723	52724	830	832	831
3	2	2	0	0	181	0	21078	0	0	51082
2	2	3	5	3	1592	0	180926	0	0	5524	42626
3	4	3	3	1	632	0	72733	0	0	46872
1	4	6	2	0	908	0	102499	0	0	15369	15386	15385
5	4	6	2	0	840	6	95529	4496	0	46961
2	3	2	2	0	1579	0	177777	0	0	166	5048
5	5	9	9	5	1454	1	166372	4	0	5524	4674	43130
5	3	2	3	0	551	0	63204	0	0	32266
6	5	11	9	3	704	0	78737	0	0	5525	3924
1	3	9	4	1	210	1	23081	13	65	5525	3924
7	1	3	3	0	202	3	23558	42	0	5198
2	3	3	9	3	622	7	70974	96	28	46872	32266	43130
6	3	3	3	2	242	7	27702	189	80	32403
7	5	11	3	0	691	0	79271	0	0	5524
3	9	7	9	5	875	0	1921	0	0	16303	5524	4672
6	1	4	4	1	566	4	64018	44	30	32266	43130	8270
6	2	9	6	1	992	0	113412	0	0	17137
7	5	10	2	0	577	0	67017	0	0	149	51082
6	3	7	6	1	437	8	48172	97	92	5524	16887	42802	42803
1	1	1	3	0	811	0	92018	0	0	4177	46872	8237
1	2	3	3	1	486	0	54331	0	0	22891
1	6	7	1	0	345	3	39287	34	0	19899	70273
11	1	2	1	1	280	0	32021	0	0	46872	31491
6	6	3	3	1	675	0	76484	0	0	32266
5	4	3	7	2	1274	0	144962	0	0	51020	43495	8270
3	1	6	3	2	451	2	52483	23	0	5085	43130
11	1	3	2	0	795	0	90580	0	0	42393
3	2	6	1	0	264	8	30615	92	62	10698	42393
4	3	6	2	1	817	0	82594	0	0	3779
4	2	6	1	0	330	4	37316	41	9	1671
2	4	5	3	1	721	4	83155	186	436	8976
2	2	2	2	0	1549	0	174402	0	0	166	5048
1	3	2	2	0	1549	0	174428	0	0	166	5048
5	4	4	1	0	129	0	14371	0	0	3729
6	3	5	4	1	217	2	24668	16	0	5484
2	3	4	3	0	523	6	57557	80	6	70336	166	3723
1	1	1	1	1	944	0	107561	0	0	43565	981	37	8270
2	0	8	1	0	486	0	55346	0	0	19211
3	3	2	1	0	295	0	32901	0	0	1191	1135
1	1	2	2	1	649	0	70690	0	0	166	3723
1	1	14	2	1	661	0	71253	0	0	3729	166
2	1	5	6	0	587	0	66544	0	0	5524	3677	8047	46872	43142
109	2	4	2	1	556	0	58230	0	0	4888
1	2	4	1	1	605	0	63808	0	0	8565
1	5	3	2	1	503	0	52292	0	0	4888
2	1	5	1	2	269	0	30627	0	0	46872	4222
6	2	7	3	1	437	0	48383	0	0	3714
5	2	7	3	1	467	0	51951	0	0	981	3714
3	1	4	1	1	647	0	72687	0	0	3677	981	37
3	1	3	5	3	459	0	51347	0	0	1671	46872
4	1	3	2	0	6	0	68321	0	0	5524	4856
2	4	4	5	1	1084	17	124104	404	1175	8565
1	2	3	2	0	11	0	126820	0	0	8536	49
1	1	3	2	0	209	0	23671	0	0	4422	310
6	7	9	3	0	1528	0	175460	0	0	4534	3682	3723
2	1	9	3	0	16	0	115934	0	0	4534	19843
3	3	6	2	0	854	0	96365	0	0	3677	3691	51880	30674	43047	42162
1	0	3	6	1	356	0	386	0	0	46526	8270
1	0	1	2	0	157	0	173	0	0	3824
101	2	1	1	0	440	0	49072	0	0	3723
1	3	7	3	1	1196	0	136732	0	0	3677	3887	46872	8233	4540	3723	3964	4523
2	2	4	5	3	807	0	91245	0	0	5524	4672	4674	4712	4713
7	2	7	3	2	650	1	72533	50	0	43565	37
3	2	3	3	2	409	0	45752	0	0	1077	43565
2	2	5	1	1	295	0	32975	0	0	70491	43565	37
3	2	2	1	2	330	0	37955	0	0	43565	37
1	1	5	2	2	2	1	22356	8	0	51082
1	1	2	2	1	245	0	27387	0	0	43565	37
2	1	4	1	2	923	0	103334	0	0	4092
2	1	3	1	1	383	0	43597	0	0	43565	981	1010
128	2	1	2	0	294	0	33227	0	0	3677	978	1077
2	3	5	1	2	245	0	28386	0	0	43565	981
108	0	0	1	0	78	0	9173	0	0	16491	8270
1	0	0	3	0	667	0	76246	0	0	5524	3676
1	0	1	0	0	792	0	86976	0	0	4386
1	2	1	1	0	440	0	49285	0	0	3723
3	3	7	5	2	1755	0	198969	0	0	4190	5524	3677	3887	46872	8233	4540	3723	3964	4523
2	3	7	5	2	1756	0	198869	0	0	4190	5524	3677	3887	46872	8233	4540	3723	3964	4523
47	2	1	1	0	440	0	49067	0	0	3723
1	3	7	5	1	1770	0	202215	0	0	4190	5524	3677	3887	46872	8233	4540	3723	3964	4523
119	2	1	1	0	438	0	49898	0	0	3723
1	1	0	1	0	127	0	14787	0	0	8521
1	3	2	4	3	488	0	53526	0	0	22891
1	1	0	2	0	560	0	63010	0	0	8521
1	1	0	0	0	280	0	32639	0	0	3677
0	0	0	3	1	257	2	29123	9	25	30170
1	1	2	2	2	418	0	47390	0	0	8296	16888	4519	46872
1	0	0	2	1	180	0	20596	0	0	8270
2	1	1	2	0	501	0	57822	0	0	16798
4	3	2	5	3	1661	0	189162	0	0	5524	15432
1	1	0	2	1	153	0	17738	0	0	46872
1	0	1	3	2	508	0	57639	0	0	4185
1	2	1	1	0	438	0	49841	0	0	3723
1	3	7	5	1	1770	0	202096	0	0	4190	5524	3677	3887	46872	8233	4540	3723	3964	4523
1	2	7	5	3	1515	0	171121	0	0	5524	15127	15431
0	1	5	0	0	146	0	16049	0	0	3887	8233	4540	3723	3964
2	2	2	1	1	148	2	17249	35	66	16791	4725	4792
0	1	5	1	0	308	0	34507	0	0	3887	8233	4540	3723	3964
4	3	1	3	1	247	0	26350	0	0	9055	10181	16491
1	3	3	2	0	531	0	58905	0	0	33229	15075
86	0	1	4	0	368	0	40121	0	0	16491	8270
1	1	0	3	1	539	0	61191	0	0	5524	16887
1	0	0	4	1	308	0	34295	0	0	16491
122	1	1	1	0	396	0	45939	0	0	16746
11	2	1	1	0	440	0	49056	0	0	3723
1	0	2	3	1	647	0	72856	0	0	16787
119	2	2	1	1	556	0	65243	0	0	30674
2	3	7	5	2	1755	0	198839	0	0	4190	5524	3677	3887	46872	8233	4540	3723	3964	4523
3	2	1	1	0	440	0	499	0	0	3723
1	2	0	5	0	356	0	39783	0	0	8677	50661
2	3	7	5	2	1755	0	198595	0	0	4190	5524	3677	3887	46872	8233	4540	3723	3964	4523
113	2	1	1	0	440	0	48953	0	0	3723
2	3	7	5	2	1755	0	198659	0	0	4190	5524	3677	3887	46872	8233	4540	3723	3964	4523
11	2	1	1	0	440	0	49187	0	0	3723
1	3	7	5	2	1755	0	198527	0	0	4190	5524	3677	3887	46872	8233	4540	3723	3964	4523
1	2	1	1	0	440	0	49445	0	0	3723
1	3	7	5	2	1604	0	181661	0	0	4190	5524	3677	3887	46872	8233	4540	3723	3964	4523
1	2	2	4	2	687	0	77501	0	0	22891
27	2	1	1	0	438	0	49689	0	0	3723
1	3	7	5	1	1770	0	201965	0	0	4190	5524	3677	3887	46872	8233	4540	3723	3964	4523
11	2	1	1	0	438	0	49835	0	0	3723
1	3	7	5	1	1770	0	202095	0	0	4190	5524	3677	3887	46872	8233	4540	3723	3964	4523
33	2	1	1	0	440	0	49129	0	0	3723
2	1	1	1	0	695	0	77846	0	0	15297	15238
1	3	7	5	1	1770	0	201962	0	0	4190	5524	3677	3887	46872	8233	4540	3723	3964	4523
1	2	1	1	0	438	0	49724	0	0	3723
1	0	0	3	1	314	0	35614	0	0	5525
2	0	0	1	0	374	0	42484	0	0	4177	46872
103	2	3	4	3	555	0	61509	0	0	22891
1	1	1	3	1	687	0	78108	0	0	16787
2	1	2	0	0	478	0	54437	0	0	30674
1	0	1	2	0	344	0	38586	0	0	33721	50662
124	2	0	1	0	483	0	55490	0	0	3676
65	1	1	0	0	89	0	10244	0	0	19237
1	4	2	1	0	317	0	37231	0	0	71633
1	0	1	3	0	715	0	79161	0	0	16301	16773
1	0	1	4	2	1277	0	143092	0	0	5524	4386	3676
113	2	1	1	0	440	0	48953	0	0	3723
92	2	1	1	0	440	0	49129	0	0	3723
3	3	7	5	2	1755	0	198570	0	0	4190	5524	3677	3887	46872	8233	4540	3723	3964	4523
2	3	7	5	2	1755	0	198562	0	0	4190	5524	3677	3887	46872	8233	4540	3723	3964	4523
2	1	1	2	2	794	0	91077	0	0	43565	981	37	8270
126	3	6	2	0	342	0	39266	0	0	5462
1	2	2	3	1	335	0	36961	0	0	51724	5215
1	1	0	6	1	560	0	61288	0	0	16831	287	30976
2	0	2	4	0	495	0	55874	0	0	5524	3951	42736
116	1	0	0	0	141	0	16469	0	0	5524
2	2	2	2	0	573	0	66508	0	0	4771
1	2	3	2	0	538	0	62447	0	0	4771
2	4	4	3	1	687	0	78768	0	0	5086
1	2	2	5	0	759	0	87364	0	0	8821	3677	14
1	1	0	3	2	443	0	50320	0	0	3677	46872
90	0	0	1	0	148	0	16603	0	0	3676	8270
1	0	1	4	0	443	0	49490	0	0	47536	30170
34	3	7	5	1	1770	0	202039	0	0	4190	5524	3677	3887	46872	8233	4540	3723	3964	4523
17	2	1	1	0	438	0	49762	0	0	3723
2	2	1	3	2	540	0	60610	0	0	22891
1	1	3	3	1	646	0	70507	0	0	15168	5215	15250
2	1	1	3	2	465	0	53240	0	0	1012	1228	8270
0	0	0	3	2	392	0	43829	0	0	5524	4386	3676
1	0	1	1	0	353	2	39885	32	63	5524	16887	16301
3	1	0	5	1	535	0	61754	0	0	4177	30145
1	1	1	2	1	1233	0	137698	0	0	9055	15035
98	0	0	1	0	363	0	41031	0	0	16746
123	2	2	3	1	309	0	34391	0	0	5215
11	2	1	1	0	440	0	49056	0	0	3723
1	3	7	5	2	1755	0	198658	0	0	4190	5524	3677	3887	46872	8233	4540	3723	3964	4523
50	3	7	5	2	1755	0	198521	0	0	4190	5524	3677	3887	46872	8233	4540	3723	3964	4523
24	2	1	1	0	440	0	49034	0	0	3723
2	3	7	5	2	1755	0	198560	0	0	4190	5524	3677	3887	46872	8233	4540	3723	3964	4523
92	2	1	1	0	440	0	49129	0	0	3723
11	1	0	1	0	438	0	49772	0	0	3723
3	0	0	2	0	297	0	34679	0	0	10181	16491
46	2	4	5	1	1770	0	202119	0	0	4190	5524	3677	3887	46872	3723	3964	4523
34	3	7	5	1	1770	0	202039	0	0	4190	5524	3677	3887	46872	8233	4540	3723	3964	4523
2	1	0	3	2	804	0	92250	0	0	3677	46872
17	2	1	1	0	438	0	49762	0	0	3723
140	1	0	2	0	328	0	37937	0	0	16787
53	0	0	2	0	77	0	8690	0	0	4190
1	3	7	7	3	1547	1	178307	31	9	4190	5524	3677	3887	8233	4540	3723	3964	4523	8270
1	2	1	2	1	290	0	34027	0	0	3677	8270
2	2	0	6	1	1036	0	116971	0	0	8271
4	1	0	2	1	781	0	89513	0	0	166	3723
1	1	1	3	0	341	0	38546	0	0	8168
1	0	0	3	1	411	0	45214	0	0	5525
3	0	3	2	0	348	0	38259	0	0	4029	4090	50662	16614
105	0	0	0	0	121	0	13573	0	0	5524
1	0	6	4	3	375	0	43206	0	0	5524	4674
1	1	3	1	0	725	0	89	0	0	15198
1	0	1	3	1	379	0	42984	0	0	51287	16616
1	2	1	5	0	602	0	68998	0	0	16787
102	2	1	1	0	478	0	53325	0	0	3723
99	0	1	4	1	341	0	37933	0	0	30246	16853
2	3	7	5	2	1793	0	202817	0	0	4190	5524	3677	3887	46872	8233	4540	3723	3964	4523
1	0	0	3	0	603	0	68851	0	0	5524	3676
1	1	1	1	0	413	0	48214	0	0	3723	8270
1	1	1	3	2	627	0	69969	0	0	5215
1	3	7	4	1	1802	0	207970	0	0	4190	5524	3677	3887	8233	4540	3723	3964	4523	8270
1	1	1	2	1	697	0	79026	0	0	5524	4386	3676
3	1	1	8	1	688	0	77386	0	0	2161	5524	4827
2	1	1	2	1	256	0	28996	0	0	5524	5525
6	0	2	1	0	294	1	32563	7	0	16853
2	1	1	6	2	423	0	46864	0	0	5524	4349	3723
1	2	3	4	0	630	0	72307	0	0	5096	8270
122	2	2	3	1	514	0	57838	0	0	15297
2	4	5	2	1	314	0	34185	0	0	3677	5371
2	1	2	3	2	353	0	39598	0	0	977	1191
2	2	1	4	1	378	0	42445	0	0	4121	30170
2	1	1	1	0	243	0	27132	0	0	166
1	0	2	1	0	114	0	12753	0	0	4866
1	1	1	1	0	453	1	52048	10	6	3677
0	1	2	2	1	127	0	13943	0	0	3941	30170
0	1	2	1	0	210	0	22812	0	0	3941
1	2	1	2	1	290	0	341	0	0	3677	8270
1	3	7	7	3	1498	0	172369	0	0	4190	5524	3677	3887	8233	4540	3723	3964	4523	8270
1	3	4	3	1	373	0	41954	0	0	51724	5477	5215
1	2	3	6	2	258	0	29017	0	0	3785	4860	43022
1	1	0	3	2	696	0	77414	0	0	46872	8237
1	2	1	4	0	365	0	41637	0	0	16491	8270
1	2	0	1	0	310	0	34843	0	0	17137
1	3	0	1	0	235	0	25995	0	0	42802	17137
1	0	1	4	2	1758	0	197512	0	0	5524	4386	3676
148	2	1	1	0	109	0	11638	0	0	22857
1	1	0	2	1	995	0	99736	0	0	4871
98	0	2	1	0	119	0	12940	0	0	16810
1	0	1	4	1	764	0	86979	0	0	4553
1	0	0	0	0	265	0	28882	0	0	5524
117	2	2	2	1	542	0	61898	0	0	5215
2	0	0	4	1	254	1	27481	9	17	16491
1	0	0	2	1	236	0	27422	0	0	8080
127	2	1	1	0	440	0	48993	0	0	3723
1	2	1	1	0	440	0	49112	0	0	3723
2	3	7	5	2	1755	0	198618	0	0	4190	5524	3677	3887	46872	8233	4540	3723	3964	4523
1	3	7	5	2	1755	0	198652	0	0	4190	5524	3677	3887	46872	8233	4540	3723	3964	4523
121	3	1	0	0	497	0	57517	0	0	15079
1	0	3	4	3	282	0	32344	0	0	4032	4033
1	3	7	4	1	1803	0	207710	0	0	4190	5524	3677	3887	8233	4540	3723	3964	4523	8270
1	0	0	2	0	283	0	32208	0	0	51920
1	0	1	2	1	328	0	37205	0	0	16298
1	1	1	2	0	656	0	74235	0	0	8374
1	0	1	2	1	342	0	39690	0	0	44715
1	1	1	2	1	448	0	49664	0	0	5524
1	1	1	1	0	414	0	48035	0	0	3723	8270
2	0	1	4	1	196	0	21480	0	0	16407
1	1	0	2	2	758	0	86663	0	0	3677	981	8270
245	0	0	2	0	331	0	35905	0	0	16810
1	1	1	1	0	530	0	60799	0	0	8270
103	1	2	4	2	306	0	34652	0	0	5524	42626
1	0	1	4	2	1758	0	197565	0	0	5524	4386	3676
1	0	0	2	0	585	0	68281	0	0	32266
116	3	2	1	0	346	0	37418	0	0	5385
1	0	0	2	0	236	0	26170	0	0	16787
101	0	0	2	0	169	0	19828	0	0	10181	16491
3	1	0	2	0	256	0	28039	0	0	16491
1	3	2	2	0	587	0	67525	0	0	425
1	1	0	2	1	310	5	36073	59	216	31210	35091
1	1	0	2	0	309	0	34524	0	0	16491
6	7	5	3	3	2	3	22707	18	8	16409	5484
65	2	0	3	3	705	0	82248	0	0	3677	981	8270
0	2	4	4	3	1048	0	121962	0	0	5088
0	1	4	1	1	103	0	11554	0	0	5088
1	1	0	0	0	203	0	23378	0	0	5524
2	1	0	2	0	825	0	94597	0	0	3723
1	0	0	2	0	298	0	32148	0	0	3824	50662
1	0	1	4	2	1374	0	155398	0	0	5524	4386	3676
1	1	2	1	2	843	0	97610	0	0	3677	981	8270
1	0	1	4	2	1374	0	154988	0	0	5524	4386	3676
33	1	0	1	0	440	0	49129	0	0	3723
2	3	4	5	2	1755	0	198462	0	0	4190	5524	3677	3887	46872	3723	3964	4523
1	2	3	2	1	251	0	28826	0	0	16740
2	3	7	5	2	1755	0	198545	0	0	4190	5524	3677	3887	46872	8233	4540	3723	3964	4523
113	2	1	1	0	440	0	48953	0	0	3723
127	2	1	1	0	440	0	48993	0	0	3723
1	3	7	5	2	1755	0	198405	0	0	4190	5524	3677	3887	46872	8233	4540	3723	3964	4523
112	2	4	5	2	1755	0	198656	0	0	4190	5524	3677	3887	46872	3723	3964	4523
1	2	1	1	0	440	0	493	0	0	3723
1	2	1	0	0	254	0	25762	0	0	5199
11	2	1	1	0	438	0	49771	0	0	3723
1	3	7	5	1	1770	0	202122	0	0	4190	5524	3677	3887	46872	8233	4540	3723	3964	4523
2	1	3	0	0	369	0	42754	0	0	30674
11	1	0	1	0	438	0	49847	0	0	3723
117	2	4	5	1	1598	0	182564	0	0	4190	5524	3677	3887	46872	3723	3964	4523
3	1	0	2	2	1341	0	151279	0	0	3677	981	8270
1	2	0	2	1	274	0	324	0	0	3676
1	1	0	2	0	155	0	18197	0	0	3747
2	1	4	5	0	509	0	58386	0	0	3873	5524	4331
2	1	0	11	4	1435	0	163045	0	0	5524	4386	3676
1	2	3	4	1	1932	0	221563	0	0	5085
1	0	1	2	1	433	0	48969	0	0	5524	4396
1	2	0	2	0	204	0	23293	0	0	10181	4733
4	4	1	1	1	304	0	35508	0	0	3682
1	0	0	4	0	376	0	41127	0	0	16491	8270
1	0	0	7	1	405	0	45715	0	0	5524	5525
140	1	0	2	0	152	0	16456	0	0	5215
1	0	0	1	0	368	0	42901	0	0	8233
1	0	2	2	1	432	0	48502	0	0	30246	4360
110	0	2	2	1	262	0	29272	0	0	4360
25	2	1	1	0	440	0	49122	0	0	3723
146	3	7	5	2	1755	0	198525	0	0	4190	5524	3677	3887	46872	8233	4540	3723	3964	4523
2	2	1	1	0	440	0	49274	0	0	3723
127	2	1	1	0	440	0	48993	0	0	3723
92	2	1	1	0	440	0	49129	0	0	3723
1	3	7	5	2	1755	0	198899	0	0	4190	5524	3677	3887	46872	8233	4540	3723	3964	4523
1	0	0	3	0	302	0	35278	0	0	16787
96	3	7	5	2	1755	0	198572	0	0	4190	5524	3677	3887	46872	8233	4540	3723	3964	4523
1	3	7	5	2	1755	0	198555	0	0	4190	5524	3677	3887	46872	8233	4540	3723	3964	4523
117	2	2	3	1	368	0	40992	0	0	15095
2	0	0	1	0	1088	0	126624	0	0	3824
2	1	1	3	0	457	0	52246	0	0	8757
1	0	0	4	1	267	1	29158	20	139	4090	16491	31132
2	0	1	4	1	449	0	51438	0	0	52689	16746
1	1	1	2	1	540	0	59562	0	0	80139
6	1	1	3	0	317	0	35852	0	0	8168
127	0	0	1	1	105	0	11622	0	0	8898
3	0	1	3	0	349	0	38216	0	0	16491
2	0	0	2	1	313	0	36032	0	0	16888	46872
133	3	2	2	1	307	0	33376	0	0	5342
1	3	3	2	1	329	0	36555	0	0	5342
2	2	4	1	0	442	0	49615	0	0	5338
1	2	4	6	1	747	1	81772	0	0	5524	4176	46872	4222
1	1	2	3	0	850	0	96689	0	0	166	3723
1	1	0	4	0	365	0	39976	0	0	16491	8270
1	0	1	4	2	1374	0	155553	0	0	5524	4386	3676
1	1	1	4	2	688	0	80152	0	0	3729	4438	4725
105	1	1	4	0	472	0	56413	0	0	3677	4519
1	1	1	1	0	434	0	48375	0	0	15248
1	0	1	1	0	145	2	15977	3	7	3677
1	0	2	2	1	284	3	32067	43	108	16791
3	0	1	4	0	297	3	33956	28	81	30246	47938
125	0	1	7	1	502	0	56470	0	0	50662	46029
1	3	7	5	2	1755	0	198998	0	0	4190	5524	3677	3887	46872	8233	4540	3723	3964	4523
0	2	1	1	0	440	0	49309	0	0	3723
3	3	7	5	2	1749	0	198198	0	0	4190	5524	3677	3887	46872	8233	4540	3723	3964	4523
81	2	1	1	0	440	0	49232	0	0	3723
4	0	0	3	0	429	0	48122	0	0	5524
1	1	0	2	2	607	0	69663	0	0	3677	981	8270
1	0	1	4	1	342	1	37852	8	0	30246	16853
1	0	2	2	0	290	0	32756	0	0	52689	4301
3	2	0	3	0	241	0	27481	0	0	16791
2	1	0	2	0	246	0	27738	0	0	8757
1	3	2	1	1	630	0	71852	0	0	5524	17110	17111
1	0	2	4	0	456	0	50964	0	0	4813	5524	46872	2196
6	2	4	5	0	219	2	25350	114	23	35064	8270
11	4	4	7	2	282	1	32086	0	10	35064	8270
1	0	1	2	0	4	0	45497	0	0	8757
2	0	1	3	0	270	1	30748	5	7	16791
1	2	1	1	0	115	1	13244	4654	284	3735
2	2	0	2	0	407	0	46503	0	0	16726
1	0	1	4	0	376	0	41164	0	0	4029	8270
1	0	1	3	1	426	0	47823	0	0	237	5506
1	1	1	2	0	326	0	37151	0	0	16791
2	2	2	3	1	450	0	51106	0	0	4622
1	2	2	5	2	1294	0	145072	0	0	5524	42626
3	1	0	5	3	1116	0	125382	0	0	43130
3	0	0	4	0	1037	0	118392	0	0	3824	46872
1	2	0	2	0	1648	0	186907	0	0	3824
1	0	0	1	0	202	0	23190	0	0	3747
1	2	1	1	0	440	0	495	0	0	3723
2	3	7	5	2	1755	0	198614	0	0	4190	5524	3677	3887	46872	8233	4540	3723	3964	4523
102	3	7	5	2	1755	0	198537	0	0	4190	5524	3677	3887	46872	8233	4540	3723	3964	4523
93	2	1	1	0	440	0	49098	0	0	3723
87	2	1	1	0	169	0	19462	0	0	22857
1	2	1	1	0	215	0	24483	0	0	22857
11	3	7	5	1	1770	0	201984	0	0	4190	5524	3677	3887	46872	8233	4540	3723	3964	4523
2	2	1	1	0	438	0	49736	0	0	3723
23	2	1	1	0	438	0	49867	0	0	3723
29	3	7	5	1	1770	0	202131	0	0	4190	5524	3677	3887	46872	8233	4540	3723	3964	4523
1	2	1	3	1	230	0	26177	0	0	16791
117	2	2	2	1	515	0	56110	0	0	8519
1	0	0	2	1	363	0	42109	0	0	3677
1	1	1	1	0	375	0	41985	0	0	1903425
1	1	1	2	2	715	0	81769	0	0	46872	4620
1	2	2	6	3	1477	0	166728	0	0	5524	8559
1	2	0	2	0	218	0	24840	0	0	16787
3	2	1	3	2	385	0	42739	0	0	977	1191
1	0	0	3	2	247	0	27775	0	0	46872	3676
1	0	0	3	2	317	0	35358	0	0	3677	46872
2	2	1	4	2	1133	0	130117	0	0	3677	8270
118	2	2	3	1	326	0	35913	0	0	46964	1902557
2	0	1	2	0	342	0	39683	0	0	18456
3	3	0	2	0	770	0	87324	0	0	8289
1	0	1	2	0	396	0	45014	0	0	51287	16616
2	1	0	3	1	1073	0	123084	0	0	35091
2	1	0	2	0	657	0	76176	0	0	16772
113	2	1	1	0	440	0	48953	0	0	3723
101	2	1	1	0	440	0	49072	0	0	3723
54	3	7	5	2	1756	0	198639	0	0	4190	5524	3677	3887	46872	8233	4540	3723	3964	4523
2	3	7	5	2	1755	0	198568	0	0	4190	5524	3677	3887	46872	8233	4540	3723	3964	4523
1	3	7	5	2	1755	0	198576	0	0	4190	5524	3677	3887	46872	8233	4540	3723	3964	4523
2	3	7	5	2	1755	0	198374	0	0	4190	5524	3677	3887	46872	8233	4540	3723	3964	4523
93	2	1	1	0	440	0	49098	0	0	3723
1	0	0	4	2	901	0	1646	0	0	5524	4672	4674
1	1	1	3	2	470	0	55077	0	0	3677	981	8270
2	0	1	3	2	1032	0	115156	0	0	5524	3678	3676
1	0	1	1	0	517	0	59389	0	0	4026
1	1	1	1	0	375	0	41971	0	0	1903425
158	1	1	2	0	145	0	15936	0	0	8863	51287	16616
0	2	1	1	0	440	0	48965	0	0	3723
1	5	2	1	0	316	0	36420	0	0	70774	50291
0	2	2	1	1	167	6	19169	132	140	43424	4871	16772
5	1	7	1	0	155	0	18187	0	0	71862	4865
2	2	1	6	1	1472	0	166750	0	0	5524	16887	46872
1	1	0	7	4	525	0	59591	0	0	5524	4672	4674
1	2	4	7	4	677	0	76664	0	0	5524	4672	4674
1	3	10	7	4	680	0	76480	0	0	5524	19887	4674
115	1	1	1	0	308	0	34873	0	0	15174
117	2	1	1	0	296	0	33497	0	0	15174
1	1	1	1	0	317	0	35179	0	0	15174
1	3	1	3	1	537	0	58214	0	0	4190
132	1	4	3	1	569	1	610	0	0	4190
1	2	1	2	0	596	0	64498	0	0	4190
133	1	3	4	3	312	0	34755	0	0	4032	4090
1	6	6	3	1	417	0	47116	0	0	5525
125	0	0	2	0	165	0	17953	0	0	4190
1	1	1	3	1	508	0	54570	0	0	4190
2	2	4	3	1	199	0	21834	0	0	5525	3924	191
5	7	14	4	1	206	4	23214	134	183	5525	3924	149
2	3	6	4	1	223	1	24469	12	42	5525	3924
5	3	8	4	1	234	0	26132	0	0	5525	3924
2	2	5	4	1	220	0	24648	0	0	5525	3924
1	3	6	4	1	222	2	24520	25	121	5525	3924
5	4	4	4	1	215	0	24413	0	0	5525	3924
1	2	9	4	1	208	5	23043	86	279	5525	3924
7	1	0	1	1	214	0	24646	0	0	32266
7	1	5	2	1	226	0	24956	0	0	1990119	166	3723
3	1	1	2	1	203	0	23778	0	0	3677	166	3723
1	2	4	2	1	201	14	22953	359	1070	5096	8536
1	2	3	2	1	327	1	36054	31	70	5096
1	2	2	1	0	440	0	50296	0	0	5096	30695
82	1	2	4	2	1796	0	203781	0	0	5524	3678	3676
129	1	2	4	2	1859	0	211115	0	0	5524	3678	3676
82	1	2	4	2	1796	0	203781	0	0	5524	3678	3676
122	0	1	4	2	1796	0	203781	0	0	5524	4386	3676
129	0	2	4	2	1859	0	211115	0	0	5524	3678	3676
0	1	2	4	2	1859	0	211099	0	0	5524	3678	3676
1	1	2	4	2	1681	0	190503	0	0	5524	3678	3676
1	1	2	4	2	1382	0	156367	0	0	5524	3678	3676
1	2	2	1	2	786	0	91084	0	0	3677	981	8270
1	2	3	1	2	810	0	92468	0	0	978	981	8270
6	1	5	3	1	468	1	50902	6	0	51015
9	2	7	4	0	779	0	87674	0	0	4521	46872
1	0	1	7	3	478	0	52089	0	0	8233	4252
4	3	4	7	1	825	0	93276	0	0	5524	16887	4222	8237	8270
11	3	2	1	1	208	0	24553	0	0	46872	3723
10	4	4	7	3	460	0	51359	0	0	43021
1	3	3	2	0	428	0	50836	0	0	30
1	3	4	0	0	675	0	77953	0	0	5227	5262	5267	5272	5244
1	1	4	3	2	880	1	98866	0	11	977	981	8270
7	4	8	1	0	915	0	103358	0	0	1990681
4	4	5	1	0	942	0	105496	0	0	42802
1	2	3	0	0	875	0	135	0	0	3682	32184
1	2	5	2	1	174	1	19855	0	5	51087	8270
1	1	4	0	0	704	0	82816	0	0	3677	166
127	1	0	2	0	249	0	27567	0	0	8237
3	2	3	1	0	486	0	55072	0	0	8270
2	3	3	2	0	442	0	48345	0	0	5385
3	3	2	1	0	605	0	67461	0	0	5385
1	1	1	2	0	376	0	41582	0	0	6
121	2	3	1	0	503	0	55403	0	0	5385
1	2	1	2	0	422	0	46363	0	0	7
6	4	5	2	2	433	1	49020	0	0	3677	43022	51082
