# Supplementary material for: A three-way approach for protein function classification
Source: PLoS One. 2017 Feb 24;12(2):e0171702. doi: 10.1371/journal.pone.0171702 (PMC5325230; doi:10.1371/journal.pone.0171702)
Supplement: S1 File — The code (Python/Bash/Matlab) and data files along with instructions are provided as a zip file. (ZIP) [file pone.0171702.s001.zip › Protein_Functions_TWD_data_code/data/Readme.txt]

Original data: It contains the original data 

Data_5_classes: It contains the data corresponding to the five most frequent classes

Data_5_classes_descritized: It contains the data in descritized format. The class attribute values are not being changed to 1,2,3,4,5 instead of 5524,46872 and so on


The order of the features set in which they are being evolved are 

F6,F2,F3 (This is the first feature set used in the experiments)

F6,F2,F3, F1 (This is the second feature set used in the experiments)

F6,F2,F3, F1, F4,F5 (This is the third feature set used in the experiments)

All Features
