# Supplementary material for: A three-way approach for protein function classification
Source: PLoS One. 2017 Feb 24;12(2):e0171702. doi: 10.1371/journal.pone.0171702 (PMC5325230; doi:10.1371/journal.pone.0171702)
Supplement: S1 File — The code (Python/Bash/Matlab) and data files along with instructions are provided as a zip file. (ZIP) [file pone.0171702.s001.zip › Protein_Functions_TWD_data_code/features/2String2Uniprot.py]

#!/usr/bin/env python

import string
import urllib,urllib2
import socket,sys
import httplib
# timeout in seconds
timeout = 600
socket.setdefaulttimeout(timeout)

def main():

  query=""
  st=""
  response =""
  intCount=0

  try:
    response =urllib2.urlopen("http://string-db.org/api/tsv/interactors?identifier="+sys.argv[1].strip()+"&format=only-ids")       
  except urllib2.HTTPError, e:
      print('HTTPError = ' + str(e.code))
  except urllib2.URLError, e:
      print('URLError = ' + str(e.reason))
  except httplib.HTTPException, e:
      print('HTTPException')
  except Exception:
      import traceback
      print('generic exception: ' + traceback.format_exc())
  
  #	Read interactors from String Database
  if response:
  	print "interactions are taking place..."
  	st = response.read()  
	if st and "itemId" in st:    
		for item in st.split('\n'):
		  item=item.strip()
		  if item and item != "itemId":
		    query+=item+" "
		    print item
		    intCount=intCount+1

  print "The size of interactors for "+sys.argv[1]+" is: ",intCount

if __name__ == "__main__":
  main()
