# Supplementary material for: A three-way approach for protein function classification
Source: PLoS One. 2017 Feb 24;12(2):e0171702. doi: 10.1371/journal.pone.0171702 (PMC5325230; doi:10.1371/journal.pone.0171702)
Supplement: S1 File — The code (Python/Bash/Matlab) and data files along with instructions are provided as a zip file. (ZIP) [file pone.0171702.s001.zip › Protein_Functions_TWD_data_code/features/AllProteinswithFunctions-Bakers Yeast.txt]

P0C0V8;GO:0003735
Q3E754;GO:0003735
P0C0W1;GO:0003735
Q3E7Y3;GO:0003735
P0CX29;GO:0003735
P0CX30;GO:0003735
P0CX31;GO:0000166;GO:0003735
P0CX32;GO:0000166;GO:0003735
P0C0T4;GO:0003735
Q3E792;GO:0003735
P39939;GO:0003735
P39938;GO:0003735
P05759;GO:0046872;GO:0031386;GO:0003735
P38711;GO:0046872;GO:0003735
P35997;GO:0046872;GO:0003735
Q3E7X9;GO:0003735
P0C0X0;GO:0003735
P41058;GO:0046872;GO:0003735
P41057;GO:0046872;GO:0003735
P25443;GO:0070181;GO:0003735
P0CX33;GO:0003735
P0CX34;GO:0003735
P33442;GO:0003735
P23248;GO:0003735
P05750;GO:0003906;GO:0003723;GO:0003735
P0CX35;GO:0019843;GO:0003735
P0CX36;GO:0019843;GO:0003735
P26783;GO:0003723;GO:0003735
P0CX37;GO:0003735
P0CX38;GO:0003735
P26786;GO:0003735
P48164;GO:0003735
P0CX39;GO:0003735
P0CX40;GO:0003735
O13516;GO:0019843;GO:0003735
P05755;GO:0019843;GO:0003735
Q08417;GO:0004012
P53236;GO:0003682
Q06488;GO:0003682
P38781;GO:0003677;GO:0000981;GO:0008270
Q02206;GO:0070577
Q06639;GO:0003677;GO:0000981;GO:0008270
Q03124;GO:0003682;GO:0003677
P43609;GO:0003682;GO:0003677;GO:0008270
Q04693;GO:0030620
P46974;GO:0003677;GO:0003700;GO:0008270
P40033;GO:0003735
Q03430;GO:0003735
P40018;GO:0003723
P39940;GO:0016874;GO:0035091;GO:0043130;GO:0061630;GO:0004842
P13856;GO:0005525;GO:0003924;GO:0004871
P32905;GO:0003735
P46654;GO:0003735
P10662;GO:0046872;GO:0003735;GO:0004784
P10663;GO:0003735
P32902;GO:0003735
P33759;GO:0003723;GO:0003735
P28778;GO:0019843;GO:0003735
P47150;GO:0003723;GO:0003735
Q03799;GO:0003735
Q05543;GO:0003677;GO:0000993
P38120;GO:0003735
Q07794;GO:0010484
P40161;GO:0003690;GO:0042393
Q03201;GO:0003735
P53732;GO:0003735
P12686;GO:0003735
Q02608;GO:0003735
Q03246;GO:0019843;GO:0003735
P42847;GO:0003735
P53733;GO:0003723;GO:0003735
P38175;GO:0003735
P36056;GO:0008168;GO:0003735
Q01163;GO:0005524;GO:0003735
Q03976;GO:0003735
P40496;GO:0003735
P47141;GO:0046872;GO:0003735;GO:0004784
P53305;GO:0003735
P21771;GO:0019843;GO:0003735
P19955;GO:0003735
P53292;GO:0003735
Q02950;GO:0003735
Q08281;GO:0008270
O14464;GO:0003735
P53064;GO:0003677;GO:0003723;GO:1990269;GO:0001076
P32607;GO:0003677;GO:0000981
P32608;GO:0001076
Q12100;GO:0005524;GO:0004672;GO:0004674
P38165;GO:0003677;GO:0001085;GO:0000981
P17558;GO:0003735
P40084;GO:0008420;GO:0046872
P40962;GO:0003677;GO:0046872
Q12378;GO:0046872;GO:0004721
Q00916;GO:0003729;GO:0000166;GO:0030619
P32605;GO:0000166;GO:0003723;GO:0030619
Q05900;GO:0003729;GO:0030627;GO:0030619;GO:0008270
Q03919;GO:0031386
Q12234;GO:0051020
Q03940;GO:0005524;GO:0043141
Q12464;GO:0005524;GO:0043140;GO:0043141
P54999;GO:0003723
Q12330;GO:0003723
P40204;GO:0003723
P39743;GO:0008092;GO:0042802
P25343;GO:0008092
Q07534;GO:0005215
P32368;GO:0016791;GO:0043813;GO:0004438;GO:0043812
P17121;GO:0005096
P43589;GO:0036459;GO:0008270
P20840;GO:0050839
P39954;GO:0004013
P38990;GO:0005524;GO:0004674
Q08985;GO:0046872;GO:0008898
Q08986;GO:0015171;GO:0015489;GO:0000095;GO:0015606
P53969;GO:0015266
P22470;GO:0004842;GO:0008270
P39955;GO:0005524;GO:0016887
P38429;GO:0004407
P53036;GO:0004722
P20606;GO:0005525;GO:0003924
P34218;GO:0004402;GO:0046872
Q99314;GO:0016407;GO:0004402
P40963;GO:0016407;GO:0004402;GO:0046872
Q04003;GO:0016407;GO:0004402
P39735;GO:0070337;GO:0070338
P53324;GO:0034084
P28707;GO:0051087
P06105;GO:0001965;GO:0003729;GO:0003723
P32915;GO:0015450;GO:0015197;GO:0005048
P35179;GO:0015450;GO:0005198
P52870;GO:0005086
P52871;GO:0005086
Q12158;GO:0003682
P40541;GO:0003682
P45978;GO:0031370;GO:0003729;GO:0003723
P34758;GO:0008157
P03882;GO:0004519
P03877;GO:0004129;GO:0003677;GO:0004519;GO:0020037;GO:0005506
Q9ZZX1;GO:0004129;GO:0004519;GO:0020037;GO:0005506
P03878;GO:0004129;GO:0003677;GO:0004519;GO:0020037;GO:0005506
P11792;GO:0005524;GO:0004674
P25303;GO:0051087;GO:0046872
Q12334;GO:0097030
P23833;GO:0005507;GO:0008379
P38072;GO:0005507;GO:0008379
Q08873;GO:0051015;GO:0030674
P40075;GO:0033149;GO:0035091
Q03529;GO:0080132;GO:0020037;GO:0005506
Q04951;GO:0015926
P53189;GO:0042973
P53334;GO:0015926
P53009;GO:0005524;GO:0004672
P33421;GO:0009055;GO:0046872;GO:0048038;GO:0000104
Q00711;GO:0050660;GO:0008177
P21801;GO:0051537;GO:0051538;GO:0051539;GO:0009055;GO:0046872;GO:0008177
P47052;GO:0050660;GO:0008177
Q07953;GO:0005085
P40479;GO:0033550;GO:0008138
P36047;GO:0071862;GO:0004865
P53078;GO:0008252
P15367;GO:0008233;GO:0008236
P11655;GO:0005096;GO:0005090
P24280;GO:0008525;GO:0008526
P22224;GO:0017137
Q04491;GO:0042802;GO:0005198
P48415;GO:0043495
P18759;GO:0005524;GO:0016887
P32602;GO:0001671;GO:0005483
P30619;GO:0000149
P22214;GO:0005484
P15303;GO:0005096;GO:0008270
P28791;GO:0005484
P40482;GO:0005048;GO:0008270
P17065;GO:0005085;GO:0070273
P38968;GO:0005198
P33332;GO:0017049;GO:0005546
P20048;GO:0004168
P21825;GO:0008565
P07560;GO:0005525;GO:0003924
P29478;GO:0008312
P32844;GO:0042803;GO:0000149
P39742;GO:0008565
P11075;GO:0005086
P33754;GO:0008565
P14906;GO:0008565
P40357;GO:0005484
P40316;GO:0019899
Q01589;GO:0005199
P25365;GO:0005096
P34228;GO:0003677;GO:0000981;GO:0008270
Q01590;GO:0005484
P53011;GO:0017056
Q00416;GO:0005524;GO:0032575;GO:0008094;GO:0019904;GO:0008186;GO:0017116
P16658;GO:0016829;GO:0003676;GO:0000213
Q04675;GO:0000213
P39707;GO:0016829;GO:0003676;GO:0000213
P39709;GO:0005215
P40510;GO:0016597;GO:0042802;GO:0051287;GO:0004617
P40054;GO:0016597;GO:0042802;GO:0051287;GO:0004617
P42941;GO:0046872;GO:0004647
P33330;GO:0004648;GO:0030170
P38827;GO:0042054;GO:0018024;GO:0016279;GO:0003723
P42948;GO:0008270
Q12529;GO:0008168
P36124;GO:0035064;GO:0008270
P38890;GO:0008757
P46995;GO:0042054;GO:0046975
Q99287;GO:0005525;GO:0003924
P49955;GO:0003729
P53953;GO:0005048;GO:0008270
P33303;GO:0005469
P38810;GO:0005048;GO:0008270
P40363;GO:0052689;GO:0018738
P47008;GO:0008526
Q12314;GO:0035241
P20134;GO:0000978;GO:0001103;GO:0001133
P32432;GO:0003677;GO:0046872
P43682;GO:0005484
Q06132;GO:0003723
P33335;GO:0015238
Q03067;GO:0008047;GO:0003713;GO:0008270
P25554;GO:0035064;GO:0001135
P53165;GO:0008047;GO:0005198
P47166;GO:0017137
P40561;GO:0000166;GO:0008143
Q05567;GO:0016831;GO:0030170;GO:0008117
P35187;GO:0005524;GO:0043140;GO:0004003;GO:0003676
Q08446;GO:0051087;GO:0030674
Q12118;GO:0032947
P36136;GO:0016491;GO:0050278
P39000;GO:0008047
P38200;GO:0008017
P36068;GO:0008289;GO:0003729
P38272;GO:0003729
P51534;GO:0017022
Q06236;GO:0046872
Q04487;GO:0009055;GO:0046872;GO:0048038;GO:0000104
P40073;GO:0005078;GO:0005034
P40486;GO:0051082
Q02774;GO:0051082
Q07657;GO:0005525
P53266;GO:0051082
Q12212;GO:0016787
P38634;GO:0004861
Q08199;GO:0000774
P40472;GO:0016798
P22579;GO:0042802;GO:0003713;GO:0003714
P50263;GO:0005543
P46954;GO:0000978;GO:0001077;GO:0008270
P38717;GO:0003712
P21691;GO:0003682;GO:0043565
P06701;GO:0003682;GO:0003690;GO:0042802;GO:0031493;GO:0031491;GO:0003697
P11978;GO:0003690;GO:0031491
P06700;GO:0070403;GO:0017136;GO:0032041;GO:0046969;GO:0046970;GO:0008270
P25294;GO:0003677;GO:0051787
P39980;GO:0015344
P36024;GO:0004633;GO:0004864
P53965;GO:0004725
Q04195;GO:0016874;GO:0019789;GO:0008270
Q12216;GO:0003690;GO:0016874;GO:0019789;GO:0008270
P35207;GO:0005524;GO:0003677;GO:0003723;GO:0003724
Q08491;GO:0005525;GO:0003924;GO:0030674
Q12469;GO:0005524;GO:0004674
P38889;GO:0000156;GO:0043565;GO:0003700
P33336;GO:0015926
Q02100;GO:0051019;GO:0000978;GO:0001078;GO:0001077;GO:0001103;GO:0001191;GO:0001133
P52286;GO:0003688
P42843;GO:0030674
P34226;GO:0008047
Q12505;GO:0005524;GO:0004674
Q03656;GO:0005524;GO:0004674
P32790;GO:0042802;GO:0030674;GO:0043130
P33338;GO:0005543;GO:0030674
P53135;GO:0003682
P34252;GO:0003688;GO:0003697
P38283;GO:0030295
P53327;GO:0005524;GO:0003676;GO:0003724
P53304;GO:0004026;GO:0008080
Q12034;GO:0003723
P54867;GO:0004888
P40485;GO:0005546;GO:0046625
P53955;GO:0035091
P39928;GO:0005524;GO:0009927;GO:0046872;GO:0005034;GO:0000155;GO:0004673
P38241;GO:0003723
Q00772;GO:0005524;GO:0004707;GO:0004674
Q02775;GO:0003676;GO:0008270
P38324;GO:0017108;GO:0046872
Q12098;GO:0017108
P32828;GO:0016874;GO:0032183;GO:0008270
P40072;GO:0016874;GO:0004842;GO:0008270
P22213;GO:0000149;GO:0019905
P22215;GO:0005215
P32908;GO:0003680;GO:0005524;GO:0016887;GO:0003682;GO:0000217;GO:0003690;GO:0042802
P38989;GO:0003680;GO:0005524;GO:0003682;GO:0000217;GO:0003690
P47037;GO:0005524;GO:0016887;GO:0003682;GO:0042802
Q12267;GO:0005524;GO:0003682
Q08204;GO:0005524;GO:0016887;GO:0003684;GO:0003697
Q12749;GO:0005524;GO:0003684
Q02260;GO:0003729
Q06217;GO:0003723
P43321;GO:0003729
P38925;GO:0022890;GO:0046872;GO:0015295
Q12078;GO:0046872;GO:0046873
P38778;GO:0022890;GO:0046872
P32566;GO:0003677
Q04964;GO:0004857
P41808;GO:0005524;GO:0004707
P38128;GO:0008301;GO:0043565;GO:0003700
Q04174;GO:0004584
Q12306;GO:0042802;GO:0031386
P32364;GO:0005524;GO:0003777;GO:0003774
P36048;GO:0005525;GO:0003924;GO:0030623
P14359;GO:0031625
P33328;GO:0005484
P31109;GO:0005484
P06782;GO:0004679;GO:0005524;GO:0004674
P22082;GO:0005524;GO:0008094;GO:0004386;GO:0070577;GO:0031492;GO:0001102
P10870;GO:0005536;GO:0004872;GO:0022891
P18480;GO:0001102
P39929;GO:0042802
P40548;GO:0043022
P53823;GO:0004359;GO:0036381;GO:0016740
Q03144;GO:0004359;GO:0036381;GO:0016740
Q04902;GO:0008234;GO:0016829
P43544;GO:0004359;GO:0036381;GO:0016740
P32568;GO:0005524;GO:0008559
P53127;GO:0003682;GO:0003677;GO:0016874;GO:0004842;GO:0008270
P25357;GO:0003682;GO:0003677
P39990;GO:0003723;GO:0034511;GO:0030621
Q03782;GO:0003729
P53207;GO:0003723
Q12368;GO:0046872
Q08826;GO:0032266
Q04053;GO:0035091;GO:0032266
P47057;GO:0032266
Q03148;GO:0036381
P43545;GO:0003922;GO:0036381
P53824;GO:0003922;GO:0036381
P00445;GO:0046872;GO:0004784
P00447;GO:0046872;GO:0004784
P38858;GO:0017057
P53315;GO:0017057
P53438;GO:0003677;GO:0003700
P53148;GO:0008017;GO:0005200
P32380;GO:0005200
Q06411;GO:0003676
P38282;GO:0003723
P23201;GO:0005078
P25582;GO:0016435;GO:0070039;GO:0008650
P25808;GO:0005524;GO:0004004;GO:0003723
P46965;GO:0008233
Q04477;GO:0042802;GO:0005200
P40014;GO:0005200
Q04969;GO:0008233
P33419;GO:0042802;GO:0005200
P36094;GO:0005200
P39723;GO:0005200
P53540;GO:0005200
P38863;GO:0005200
Q12133;GO:0008233
Q12074;GO:0004766
P42933;GO:0070628
P38839;GO:0004857;GO:0004860
P23179;GO:0005524;GO:0003677;GO:0016889
P36126;GO:0070290;GO:0032266;GO:0004630
P53541;GO:0004620
Q04359;GO:0005484
P45819;GO:0005198
Q03012;GO:0003682;GO:0035064;GO:0008270
Q02521;GO:0001671;GO:0003676
Q04921;GO:0005525;GO:0005198
P32603;GO:0004338
P41901;GO:0005525;GO:0005198
P32572;GO:0005096;GO:0008270
P32573;GO:0008670
P08458;GO:0005524;GO:0004672;GO:0004674
Q12455;GO:0016768
P35208;GO:0004402;GO:0043565
P50875;GO:0003712
P06843;GO:0003677;GO:0000217
P06844;GO:0003712
P32914;GO:0001181;GO:0000991;GO:0000182;GO:0008270
P27692;GO:0001181;GO:0000991;GO:0001042;GO:0001179;GO:0000993;GO:0019843
P35177;GO:0005198
P23615;GO:0000991;GO:0003677;GO:0001073;GO:0042393;GO:0031491
P38915;GO:0017025;GO:0003712
P53866;GO:0003676
P25648;GO:0001105
P09007;GO:0043565;GO:0003700;GO:0008270
Q12020;GO:0042802
P36167;GO:0001047
Q12038;GO:0017137;GO:0000149
P25567;GO:0003723
P38985;GO:0008312;GO:0030942;GO:0005048
P32342;GO:0003723;GO:0005048
P20424;GO:0008312;GO:0005525;GO:0005096;GO:0003924
P38687;GO:0008312;GO:0030942;GO:0005047;GO:0005048
P36057;GO:0005525;GO:0003924;GO:0005047
P38688;GO:0008312;GO:0005048
P32916;GO:0005525;GO:0005047
P12954;GO:0005524;GO:0004003;GO:0003677;GO:0003678
Q03175;GO:0045547;GO:0004659
P36077;GO:0005524;GO:0032542
P36007;GO:0030170;GO:0030848
P39931;GO:0005509
P10080;GO:0031370;GO:0003729;GO:0000166;GO:0003723
P24276;GO:0003730;GO:0048027;GO:0003729;GO:0000900
P38789;GO:0019843
Q12153;GO:0019843
P38353;GO:0008320;GO:0005048
Q07084;GO:0031435;GO:0000156;GO:0042803;GO:0030295
P53599;GO:0003779;GO:0005524;GO:0004709
P25390;GO:0005524;GO:0004709
Q04673;GO:0061630;GO:0008270
P32867;GO:0070300;GO:0043325;GO:0080025;GO:0005546;GO:0005484
P39926;GO:0070300;GO:0005484
P39073;GO:0005524;GO:0004693;GO:0046872;GO:0008353
P38931;GO:0001105;GO:0001135
P47821;GO:0016538
P11972;GO:0005096
P41930;GO:0000319
P53538;GO:0008420;GO:0004721;GO:0004722;GO:0004725
Q03770;GO:0015171
P38788;GO:0005524;GO:0051082
P47002;GO:0004252
P50104;GO:0003677;GO:0000981;GO:0008270
P42845;GO:0008134;GO:0000989
P38699;GO:0003677;GO:0000981;GO:0003700;GO:0008270
Q12427;GO:0043565
Q02794;GO:0030295
P25379;GO:0003941;GO:0004794;GO:0030170
P23561;GO:0005524;GO:0042802;GO:0004709;GO:0032093
P13574;GO:0003677;GO:0003700
P32584;GO:0004671
P33894;GO:0004177;GO:0008236
Q06010;GO:0046872;GO:0004222
P47154;GO:0046872;GO:0004222
Q03497;GO:0005524;GO:0044025;GO:0042802;GO:0008349
P06783;GO:0004933
P25344;GO:0019887;GO:0032093
P12866;GO:0005524;GO:0015440
D6VTK4;GO:0004934
P32917;GO:0005078;GO:0005546;GO:0008270
P06784;GO:0005524;GO:0004708;GO:0004674
P01098;GO:0051117;GO:0004857
P32597;GO:0005524;GO:0016887;GO:0003677;GO:0015616;GO:0008094;GO:0004386;GO:0070577
P15705;GO:0042030;GO:0030544;GO:0051879;GO:0003729
P39932;GO:0015295
P39015;GO:0003677;GO:0043022;GO:0042162;GO:0045142
P38960;GO:0043047
Q00947;GO:0046872;GO:0000978;GO:0001077
P25604;GO:0043130
Q05937;GO:0046872;GO:0043565
P38704;GO:0046872;GO:0000978;GO:0001077
Q07351;GO:0046872;GO:0003676
P53101;GO:0004121;GO:0030170
P39007;GO:0004579
P37297;GO:0004430;GO:0005524
P38198;GO:0005200
P37296;GO:0046961
P46675;GO:0008017;GO:0005200
P31377;GO:0005484
P32579;GO:0005524;GO:0003725;GO:0016779;GO:0043047
P54000;GO:0003677;GO:0003713
Q07478;GO:0005524;GO:0004004;GO:0003723
P53598;GO:0005524;GO:0003878;GO:0048037;GO:0005525;GO:0004775
P53312;GO:0005524;GO:0004775
P32911;GO:0043024;GO:0003743;GO:0031369
P38359;GO:0008271;GO:0015116
Q12325;GO:0008271;GO:0015116
P46676;GO:0003688;GO:0000978;GO:0001078
P53394;GO:0008271
P36150;GO:0043115;GO:0004851
P53616;GO:0015926
P33300;GO:0000030;GO:0016757
P38992;GO:0005506;GO:0000170
Q6WNK7;GO:0008047;GO:0003713
P53032;GO:0001103;GO:0000981;GO:0008270
Q12286;GO:0001103;GO:0000981;GO:0008270
P32580;GO:0005524;GO:0004004;GO:0003723
Q03088;GO:0050661;GO:0016616
Q06677;GO:0030276;GO:0043130
P38869;GO:0097020
P53201;GO:0003682;GO:0003677
P32944;GO:0005524;GO:0046872;GO:0004674;GO:0004713
Q04629;GO:0016409;GO:0019706;GO:0008270
P32591;GO:0003682;GO:0003677;GO:0042393
P09547;GO:0003677;GO:0046872;GO:0001102
P25302;GO:0003677;GO:0042802;GO:0001077
P09959;GO:0003677;GO:0001105
P08153;GO:0036033;GO:0046872;GO:0000980;GO:0001133
Q05471;GO:0005524;GO:0003677;GO:0004386;GO:0005198
P53937;GO:0003723;GO:0003735
Q12104;GO:0004521
Q04175;GO:0008565
P40825;GO:0004813;GO:0005524;GO:0000049;GO:0008270
P53852;GO:0005524;GO:0004817;GO:0046872
P04802;GO:0004815;GO:0005524;GO:0003723
P15179;GO:0004815;GO:0005524;GO:0003676
P46655;GO:0005524;GO:0004818
P48525;GO:0005524;GO:0004818;GO:0000049
P15625;GO:0005524;GO:0004826;GO:0000049
P15624;GO:0005524;GO:0000287;GO:0004826;GO:0003723
P08425;GO:0005524;GO:0000287;GO:0004826;GO:0000049
Q06817;GO:0005524;GO:0004820;GO:0046983
P38088;GO:0005524;GO:0004820;GO:0046983
P07263;GO:0004812;GO:0005524;GO:0004821
P09436;GO:0002161;GO:0005524;GO:0004822
P48526;GO:0002161;GO:0005524;GO:0004822
P15180;GO:0005524;GO:0004824;GO:0003676
P32048;GO:0005524;GO:0004824;GO:0003676
P11325;GO:0002161;GO:0005524;GO:0004823;GO:0003729
P26637;GO:0002161;GO:0005524;GO:0004823
P00958;GO:0005524;GO:0004825
P22438;GO:0005524;GO:0004825
P38707;GO:0004816;GO:0005524;GO:0003676
P25345;GO:0004816;GO:0005524;GO:0003676
P25623;GO:0004857;GO:0042802
P39965;GO:0005524;GO:0004827
P13188;GO:0005524;GO:0004819
Q05506;GO:0004814;GO:0005524
P38714;GO:0004814;GO:0005524
P07284;GO:0005524;GO:0004828
P38705;GO:0005524;GO:0004828
Q06836;GO:0005086
P04801;GO:0005524;GO:0004829
P07236;GO:0005524;GO:0004829
P07806;GO:0002161;GO:0005524;GO:0004832
Q12109;GO:0005524;GO:0004830
P04803;GO:0005524;GO:0004830
P36421;GO:0005524;GO:0004831
P48527;GO:0005524;GO:0003723;GO:0004831
P36100;GO:0046872;GO:0000993;GO:0043565
P36145;GO:0003677
P41895;GO:0003824;GO:0000991;GO:0003677;GO:0072542
P41896;GO:0005524;GO:0000991;GO:0003677;GO:0004386
P53065;GO:0046872;GO:0003723;GO:0043829
Q9URQ3;GO:0008251;GO:0008270
P47058;GO:0008251;GO:0008270
Q12030;GO:0003682;GO:0042802;GO:0032947
Q04226;GO:0003682
Q03761;GO:0003682;GO:0042802;GO:0032947;GO:0001102;GO:0017025
P35189;GO:0000991
P46677;GO:0003682;GO:0004402;GO:0003676;GO:0032947;GO:0017025;GO:0008270
Q12297;GO:0003682
P23255;GO:0003682
P50105;GO:0003682;GO:0003677;GO:0001102
P38129;GO:0003682;GO:0042802;GO:0032947;GO:0043130
P53040;GO:0003682;GO:0042802;GO:0032947;GO:0001102
Q05027;GO:0003682;GO:0042802;GO:0032947
P25638;GO:0051087
P15019;GO:0004801
P53228;GO:0004801
P53230;GO:0004605
P53072;GO:0003723;GO:0016746
P38085;GO:0015171;GO:0022893
P38967;GO:0015173;GO:0003824;GO:0005300
Q06510;GO:0047184
P09733;GO:0005525;GO:0003924;GO:0005200
P09734;GO:0005525;GO:0003924;GO:0005200
P02557;GO:0005525;GO:0003924;GO:0005200
P48606;GO:0048487;GO:0015631
P53904;GO:0043014;GO:0008017
P46670;GO:0005096
Q02457;GO:0043035;GO:0000978;GO:0000982;GO:0042162
P53378;GO:0005525;GO:0003924;GO:0005200
P40328;GO:0005524;GO:0016887
P40340;GO:0005524;GO:0003682;GO:0042393
P13393;GO:0003682;GO:0008301;GO:0001179;GO:0001186;GO:0001102;GO:0000979;GO:0001075;GO:0001016;GO:0001026
P38114;GO:0003677;GO:0000981;GO:0008270
Q12466;GO:0005544;GO:0008289;GO:0046872
P48231;GO:0008289
P38756;GO:0005524;GO:0008641;GO:0061503
P36101;GO:0005524;GO:0008641;GO:0061503
Q03640;GO:0005544;GO:0008289;GO:0046872
P38228;GO:0005524;GO:0051082
P12612;GO:0005524;GO:0051082
P39076;GO:0005524;GO:0051082
P39078;GO:0005524;GO:0051082
P40413;GO:0005524;GO:0051082
P39077;GO:0005524;GO:0051082
P42943;GO:0005524;GO:0051082
P47079;GO:0005524;GO:0051082
P39079;GO:0005524;GO:0051082
P42938;GO:0005524;GO:0016301
Q03533;GO:0005524;GO:0004672;GO:0004674
P38758;GO:0016491
Q06417;GO:0016491
Q04545;GO:0046872;GO:0043565
P47988;GO:0003677;GO:0000981;GO:0008270
Q99190;GO:0016491;GO:0016627
P18412;GO:0000978;GO:0001077;GO:0001135
P40533;GO:0016787
P53038;GO:0042162
P38987;GO:0005525;GO:0003924
Q07921;GO:0043047
P53916;GO:0016314;GO:0004725;GO:0008138
Q06163;GO:0046872;GO:0042162;GO:0003721
P29055;GO:0001139;GO:0000993;GO:0017025;GO:0001129;GO:0008270
P39933;GO:0046872;GO:0003723;GO:0001002;GO:0001152;GO:0001156
P29056;GO:0003677;GO:0000994;GO:0001026;GO:0001156;GO:0008270
P32776;GO:0032266;GO:0010314
Q02939;GO:0004003;GO:0003690
Q03290;GO:0008270
Q12004;GO:0046872
P46678;GO:0003682;GO:0003677;GO:0001026;GO:0001156
P32367;GO:0003677
Q12415;GO:0003677;GO:0016791
Q12308;GO:0003677
P34111;GO:0003677
P33339;GO:0003677
Q06339;GO:0003677
P07273;GO:0001139;GO:0000993;GO:0001012;GO:0008270
P54857;GO:0004806
P34163;GO:0016298;GO:0004771
P40308;GO:0071618;GO:0004806
P36165;GO:0047499;GO:0042171;GO:0004771;GO:0004806
Q12043;GO:0042171;GO:0004806
Q12052;GO:0008173
P00927;GO:0004794;GO:0030170
P53215;GO:0005525;GO:0042802;GO:0000287;GO:0008193
Q08224;GO:0005524;GO:0008902;GO:0008972;GO:0050334
Q08975;GO:0005524;GO:0008902;GO:0008972;GO:0050334
Q07471;GO:0016829;GO:0000287;GO:0001102;GO:0030976
Q06490;GO:0050334
P38141;GO:0000978;GO:0000981;GO:0008270
Q07904;GO:0005215
Q08579;GO:1903089;GO:0015205;GO:0005215
P35202;GO:0005524;GO:0016301;GO:0030975;GO:0004788
P32318;GO:0008198;GO:0042802
P41835;GO:0005524;GO:0004417;GO:0046872;GO:0004789
Q05998;GO:1903089;GO:0015205;GO:0015234
P27796;GO:0003988;GO:0003729
P41338;GO:0003985;GO:0046872
P40040;GO:0003682;GO:0003690;GO:0003723
P53552;GO:0003676
Q08231;GO:0003690;GO:0003723
O13539;GO:0003676
P16120;GO:0030170;GO:0004795
Q08686;GO:0004792
P87108;GO:0046872;GO:0008565;GO:0051082
P32830;GO:0046872;GO:0005543
P53299;GO:0046872;GO:0008565
Q07914;GO:0001671
P42949;GO:0019904
P39515;GO:0015450
Q12328;GO:0030943;GO:0015266
P32897;GO:0030943;GO:0015450;GO:0015266
Q01852;GO:0005524;GO:0051087;GO:0015450;GO:0030674
Q02776;GO:0042802;GO:0030943
P57744;GO:0046872;GO:0008565
O74700;GO:0046872;GO:0008565;GO:0051082
P27654;GO:0016298;GO:0005199
P10863;GO:0005199
P33890;GO:0005199
P23254;GO:0046872;GO:0004802
P33315;GO:0046872;GO:0004802
Q03322;GO:0005484
Q08144;GO:0005484
P40462;GO:0004177;GO:0008237;GO:0008270
P89886;GO:0003723
Q12513;GO:0030674
Q12000;GO:0046872
Q04600;GO:0003723;GO:0003743
Q08422;GO:0008270
P32643;GO:0046547
P53322;GO:0015663
P34219;GO:0003682;GO:0043565
Q02208;GO:0019211
P40310;GO:0005267;GO:0005249
Q03280;GO:0016874;GO:0004842
P35180;GO:0030943
P23644;GO:0015288;GO:0015266
P07213;GO:0030943;GO:0015450
P38825;GO:0015266
P04786;GO:0003677;GO:0003917;GO:0003918
P06786;GO:0005524;GO:0003677;GO:0003918;GO:0046872
P13099;GO:0003677;GO:0003916;GO:0003917
P35169;GO:0005524;GO:0008144;GO:0004672;GO:0004674
P32600;GO:0004430;GO:0005524;GO:0008144;GO:0004674
P43637;GO:0005524;GO:0004674
P53147;GO:0003682;GO:0003677
Q06266;GO:0003682
P40032;GO:0008198;GO:0031418;GO:0035516;GO:0031543;GO:0008143
P53257;GO:0015234
P00942;GO:0004807
P17536;GO:0003786
P40414;GO:0003786
P53099;GO:0015205;GO:0031924;GO:0051183
Q07824;GO:0015297;GO:0015606;GO:0000297
P53283;GO:0015297;GO:0000297
Q06451;GO:0015297;GO:0000297
Q12256;GO:0015297;GO:0015606;GO:0000297
P36029;GO:0015171;GO:0015203
Q03796;GO:0003690;GO:0046403
Q00764;GO:0003825;GO:0042802
P31688;GO:0004805
P38426;GO:0003824;GO:0030234
Q12272;GO:0000215
P38811;GO:0016773
Q08693;GO:0046872;GO:0008237
P32356;GO:0004555;GO:0005509
P35172;GO:0004555;GO:0005509
P48561;GO:0046872;GO:0004652
Q05024;GO:0003677
P12685;GO:0015079
P28584;GO:0015079
Q12400;GO:0052905;GO:0016423
Q12463;GO:0003723;GO:0008757;GO:0004809;GO:0000049
Q12383;GO:0046872;GO:0008175
P15565;GO:0004809;GO:0000049
P33753;GO:0051908;GO:0030697;GO:0000014;GO:0030696
Q07527;GO:0003723;GO:0016423;GO:0009020
Q02648;GO:0016300
P38793;GO:0052906;GO:0016423
P41814;GO:0003723
P46959;GO:0016429
P38238;GO:0008175
P49957;GO:0016300
Q12009;GO:0008176;GO:0000049
P09880;GO:0004113;GO:0005524;GO:0004519;GO:0051730;GO:0003972
P07285;GO:0004048
P00899;GO:0004049
P00912;GO:0004640
P00937;GO:0004049;GO:0004425;GO:0016740
P00931;GO:0004834
P38334;GO:0042802
P22803;GO:0015036;GO:0015035
P25372;GO:0015036;GO:0015035
P22217;GO:0015036;GO:0015035
P29509;GO:0008198;GO:0050660;GO:0004791
P38816;GO:0050660;GO:0004791
P34760;GO:0051920;GO:0043022;GO:0008379;GO:0051082
Q04120;GO:0051920;GO:0008379
P38342;GO:0047560
P40061;GO:0005085
Q3E790;GO:0008047
P38427;GO:0003824;GO:0030234
Q07381;GO:0043021
P38254;GO:0016787;GO:0004835
P36096;GO:0016874;GO:0004842;GO:0008270
Q06412;GO:0005089
P16649;GO:0042393;GO:0042826;GO:0036033;GO:0080025;GO:0001191
P53250;GO:0051015;GO:0003785
P38152;GO:0005371
P38319;GO:0017005;GO:0070260;GO:0004527
P33122;GO:0003677;GO:0003700
P20049;GO:0042802;GO:0004665;GO:0008977
P06785;GO:0004799
Q08960;GO:0051539;GO:0010181;GO:0016829;GO:0046872;GO:0016491
Q04235;GO:0008757;GO:0016765
Q08282;GO:0008175
P53177;GO:0008175
P0CF17;GO:0004672
Q08747;GO:0001165
P43123;GO:0003977
P52488;GO:0005524;GO:0046872;GO:0019948
P22515;GO:0005524;GO:0004839
Q99344;GO:0016881;GO:0005524;GO:0019781
P38820;GO:0005524;GO:0046872;GO:0016779;GO:0070733;GO:0016783;GO:0004792;GO:0042292
P52491;GO:0005524;GO:0016874;GO:0019788
P52490;GO:0005524;GO:0016874
P52492;GO:0005524;GO:0016874;GO:0004842
P21734;GO:0005524;GO:0016874;GO:0004842
P14682;GO:0005524;GO:0016874;GO:0042803;GO:0004842
P15731;GO:0005524;GO:0016874;GO:0030674;GO:0043130;GO:0004842
P06104;GO:0005524;GO:0016874;GO:0004842
P33296;GO:0005524;GO:0016874;GO:0004842
Q02159;GO:0005524;GO:0016874;GO:0004842
P28263;GO:0005524;GO:0016874;GO:0004842
P50623;GO:0005524;GO:0016874;GO:0019789
P15732;GO:0005524;GO:0016874;GO:0004842
P29340;GO:0005524;GO:0016874;GO:0004842
P0CG63;GO:0043008;GO:0031386
P35127;GO:0004843
P36026;GO:0004843
P53874;GO:0004843
P39538;GO:0004843
P38187;GO:0004843
P38237;GO:0008242;GO:0004843;GO:0008270
P50101;GO:0004843
Q02863;GO:0004843
P25037;GO:0004843
Q01476;GO:0004843
Q01477;GO:0003729;GO:0004843
P32571;GO:0004843
P39944;GO:0004843
P43593;GO:0004843
P40453;GO:0004843
P50102;GO:0032947;GO:0004843;GO:0008270
P39967;GO:0004843
Q07963;GO:0016874;GO:0004842;GO:0008270
P19812;GO:0016874;GO:0004842;GO:0008270
Q04228;GO:0030674
P34223;GO:0008599
P54730;GO:0032403
P08067;GO:0051537;GO:0046872;GO:0008121
P54860;GO:0016874;GO:0034450
P33202;GO:0016874;GO:0004842
P53044;GO:0031593;GO:0043130
P41834;GO:0005484
Q04511;GO:0030674
P38067;GO:0009013
P26370;GO:0000978;GO:0001077;GO:0001010;GO:0008270
P32837;GO:0015495;GO:0015489
P32861;GO:0046872;GO:0070569;GO:0003983
P38709;GO:0003983
Q12059;GO:0005524;GO:0019781
Q02724;GO:0008234;GO:0016929
Q08562;GO:0005524;GO:0003677;GO:0008094;GO:0004386;GO:0032183;GO:0008270
Q03010;GO:0003714
P40537;GO:0008234;GO:0016929
P39001;GO:0070491;GO:0000978;GO:0001078;GO:0000989;GO:0008270
P12887;GO:0004844
Q12151;GO:0000978;GO:0001077;GO:0008270
P48412;GO:0000166
Q12063;GO:0016765
P18562;GO:0005525;GO:0004845
Q05776;GO:1990050
P38627;GO:0005524;GO:0003883
P28274;GO:0005524;GO:0003883
Q04411;GO:0003677;GO:0000981;GO:0008270
P23202;GO:0004602;GO:0051219;GO:0003714
Q04179;GO:0070635;GO:0070636;GO:0050263;GO:0045437
P27515;GO:0005524;GO:0004849
P40554;GO:0042803;GO:0031386
Q03714;GO:0042802;GO:0032947
Q12208;GO:0004518;GO:0008081
P53146;GO:0005484
P25386;GO:0042802;GO:0008565
Q12132;GO:0003677;GO:0046872
P36135;GO:0016798
Q04500;GO:0005524
Q12220;GO:0030515
P42945;GO:0030515
Q04305;GO:0030515
Q05946;GO:0030515
Q02931;GO:0030515
Q12339;GO:0070181
P53254;GO:0003723
P40498;GO:0019843;GO:0034511
Q02354;GO:0030515
P38882;GO:0030515
P21373;GO:0005524;GO:0003951;GO:0042736
P53276;GO:0030515;GO:0000049
P32366;GO:0046961
Q3E7B6;GO:0042625;GO:0015078
Q06708;GO:0042802;GO:0030674
P25591;GO:0043495
P39968;GO:0043495
P32912;GO:0032266;GO:0005484
Q07468;GO:0017137
Q12241;GO:0005484
P23642;GO:0000009
P17255;GO:0005524;GO:0003677;GO:0004520;GO:0046961
P16140;GO:0005524;GO:0046961
P31412;GO:0005524;GO:0046961
P32610;GO:0046961
P22203;GO:0046961
P39111;GO:0046961
P48836;GO:0046961
P41807;GO:0046961
P32842;GO:0046961
P25515;GO:0015078
P23968;GO:0008553;GO:0046961
Q04301;GO:0015174
P36172;GO:0022857
P25594;GO:0015174
P38358;GO:0015174
Q99385;GO:0015369;GO:0046872;GO:0015386
P04840;GO:0015288;GO:0008308
P40478;GO:0015288;GO:0008308
P40080;GO:0001671
P38329;GO:0015379
P40041;GO:0003677
Q08438;GO:0004633;GO:0004864
P53241;GO:0015225;GO:0015293
P40522;GO:0000977;GO:0001133
Q03785;GO:0005524;GO:0004672;GO:0004674
Q05934;GO:0003677;GO:0046872
Q12045;GO:0008017
Q06685;GO:0003993;GO:0005524;GO:0033857;GO:0000829;GO:0052723;GO:0052724;GO:0000830;GO:0000832;GO:0000831
P38784;GO:0051082
P38735;GO:0005524;GO:0042626
Q04311;GO:0046872
P42839;GO:0015369;GO:0015386;GO:0015385
P32563;GO:0046961
P32319;GO:0000166;GO:0005048
P22219;GO:0005524;GO:0004674;GO:0043130
P32913;GO:0032266
P21576;GO:0005525;GO:0003924
P36017;GO:0005525;GO:0003924
P47142;GO:0005198
P40343;GO:0046872;GO:0032266;GO:0043130
Q02767;GO:0032403
P20795;GO:0005524
P22543;GO:0016303;GO:0005524;GO:0004672
Q06696;GO:0032266;GO:0043130;GO:0008270
P38959;GO:0017137
P38932;GO:0000149;GO:0051082
P52917;GO:0005524;GO:0016887;GO:0042802;GO:0042803
P47161;GO:0004177;GO:0046872;GO:0008237
P53142;GO:0022891
Q06385;GO:0019899;GO:0070273
Q03433;GO:0046872;GO:0031491
Q92331;GO:0032266
P39702;GO:0051020;GO:0043495;GO:0008270
P54787;GO:0005085;GO:0043130
Q03388;GO:0042393
P53853;GO:0010698;GO:0042393
P37370;GO:0003779
Q06263;GO:0001671
P47075;GO:0008976
P40890;GO:0000166;GO:0005048
P40438;GO:0000166;GO:0005048
P40046;GO:0003729
Q04338;GO:0005484
Q08831;GO:0070336;GO:0000166;GO:0003723
Q03631;GO:0043565;GO:0000981;GO:0003700;GO:0008270
P12611;GO:0019211
Q12416;GO:0001191;GO:0001135
Q07655;GO:0000166;GO:0003723
P34761;GO:0003729;GO:0000166
P40151;GO:0005524;GO:0003677;GO:0008047;GO:0046872;GO:0043142
Q12215;GO:0004888
P38739;GO:0008565
P53832;GO:0004888
P38838;GO:0046872;GO:0004222
Q12363;GO:0003714
Q12206;GO:0000981;GO:0003714
P40489;GO:0003677;GO:0000981;GO:0003700
P39102;GO:0001671;GO:0046872
P42826;GO:0005524;GO:0004856
P30822;GO:0008565
P33418;GO:0008536;GO:0000049
P47165;GO:0004422;GO:0000310
P22147;GO:0004534;GO:0003682;GO:0003723
Q02792;GO:0004534;GO:0019843
P33301;GO:0003677;GO:0003691;GO:0051880;GO:0030674;GO:0043047;GO:0042162
Q07993;GO:0046526;GO:0008270
O42831;GO:0003824
P0CX57;GO:0003723
O13527;GO:0003677;GO:0003887;GO:0046872;GO:0008233;GO:0004540;GO:0003723;GO:0003964;GO:0004523
P14680;GO:0005524;GO:0004672;GO:0004674;GO:0004712;GO:0004713
P19880;GO:0043565;GO:0003700
P24813;GO:0001077;GO:0043565
P40917;GO:0070491;GO:0043565;GO:0003700
P38749;GO:0043565;GO:0003700
P46683;GO:0051082
Q08182;GO:0043565;GO:0003700
P40017;GO:0004092
Q03935;GO:0043565;GO:0000981;GO:0001010
Q06596;GO:0003677;GO:0000978;GO:0001077
P40574;GO:0043565;GO:0000981
P0C5L1;GO:0016491;GO:0008270
Q3E7Y5;GO:0005524;GO:0003676
Q7M4S9;GO:0004386
Q12266;GO:0003723
Q12490;GO:0004190;GO:0005524;GO:0003677;GO:0003887;GO:0046872;GO:0008233;GO:0004540;GO:0003723;GO:0003964;GO:0004523
Q12193;GO:0004190;GO:0005524;GO:0003677;GO:0003887;GO:0046872;GO:0008233;GO:0004540;GO:0003723;GO:0003964;GO:0004523
Q12217;GO:0003723
Q12491;GO:0004190;GO:0005524;GO:0003677;GO:0003887;GO:0046872;GO:0008233;GO:0004540;GO:0003723;GO:0003964;GO:0004523
Q12260;GO:0003723
P38317;GO:0008521
P38142;GO:0022891
P38318;GO:0008521
P32788;GO:0003677
P38197;GO:0030170
P34220;GO:0008296;GO:0016888;GO:0004519;GO:0046872
P38239;GO:0008270
P38081;GO:0016798
P32386;GO:0005524;GO:0015432
P37263;GO:0046872
P38109;GO:0004185
P25383;GO:0003723
P25384;GO:0004190;GO:0005524;GO:0003677;GO:0003887;GO:0046872;GO:0008233;GO:0004540;GO:0003723;GO:0003964;GO:0004523
P39109;GO:0005524;GO:0015127;GO:0015431
P25601;GO:0003887;GO:0008233;GO:0004540;GO:0003723;GO:0003964
P42937;GO:0016791;GO:0004725;GO:0004792
P25600;GO:0003887;GO:0008233;GO:0004540;GO:0003723;GO:0003964
P25349;GO:0009055;GO:0010181;GO:0016491
Q12235;GO:0033229;GO:0015075
P25608;GO:0016491;GO:0008270
Q12298;GO:0005524;GO:0016887
Q07530;GO:0016491
Q12185;GO:0016746
Q03856;GO:0003723
Q12103;GO:0016787
Q03899;GO:0030674
Q99231;GO:0004190;GO:0005524;GO:0003677;GO:0003887;GO:0046872;GO:0008233;GO:0004540;GO:0003723;GO:0003964;GO:0004523
O74302;GO:0003723
Q07589;GO:0008677;GO:0050661
Q03855;GO:0004190;GO:0005524;GO:0003677;GO:0003887;GO:0046872;GO:0008233;GO:0004540;GO:0003723;GO:0003964;GO:0004523
P0CX70;GO:0003723
P0C2I3;GO:0004190;GO:0005524;GO:0003677;GO:0003887;GO:0046872;GO:0008233;GO:0004540;GO:0003723;GO:0003964;GO:0004523
Q12441;GO:0003723
P0C2I2;GO:0004190;GO:0005524;GO:0003677;GO:0003887;GO:0046872;GO:0008233;GO:0004540;GO:0003723;GO:0003964;GO:0004523
Q03964;GO:0003723
Q07793;GO:0004190;GO:0005524;GO:0003677;GO:0003887;GO:0046872;GO:0008233;GO:0004540;GO:0003723;GO:0003964;GO:0004523
Q12407;GO:0022891
Q12392;GO:0003723
Q12472;GO:0004190;GO:0005524;GO:0003677;GO:0003887;GO:0046872;GO:0008233;GO:0004540;GO:0003723;GO:0003964;GO:0004523
Q03483;GO:0003723
Q03494;GO:0004190;GO:0005524;GO:0003677;GO:0003887;GO:0046872;GO:0008233;GO:0004540;GO:0003723;GO:0003964;GO:0004523
P0CX65;GO:0003723
Q05497;GO:0015297;GO:0015238
Q07791;GO:0004190;GO:0005524;GO:0003677;GO:0003887;GO:0046872;GO:0008233;GO:0004540;GO:0003723;GO:0003964;GO:0004523
Q99303;GO:0003723
Q05473;GO:0005525
Q04033;GO:0004177;GO:0046872
Q04162;GO:0022891
Q04093;GO:0016787
Q06640;GO:0030674
Q03049;GO:0033721;GO:0050662
Q04408;GO:0003676
Q2V2P8;GO:0019237
Q02896;GO:0071633
Q04585;GO:0016301;GO:0016773
Q3E7X8;GO:0005524;GO:0004386;GO:0003676
P0CX71;GO:0003723
P0CX66;GO:0003723
Q03619;GO:0004190;GO:0005524;GO:0003677;GO:0003887;GO:0046872;GO:0008233;GO:0004540;GO:0003723;GO:0003964;GO:0004523
Q03612;GO:0004190;GO:0005524;GO:0003677;GO:0003887;GO:0046872;GO:0008233;GO:0004540;GO:0003723;GO:0003964;GO:0004523
P39961;GO:0043565;GO:0000981;GO:0003700;GO:0008270
P40004;GO:0005462
P39953;GO:0051724;GO:0005215
P39994;GO:0016831;GO:0000287;GO:0030976
P32622;GO:0005524;GO:0003951;GO:0042736
P32616;GO:0005524
Q07804;GO:0004771
Q07950;GO:0004771
P34225;GO:0005086
P40028;GO:0008821;GO:0003677;GO:0000014
P39959;GO:0003677;GO:0046872
P40083;GO:0003676;GO:0008270
P10356;GO:0047536;GO:0030170
P0CX63;GO:0004190;GO:0005524;GO:0003677;GO:0003887;GO:0046872;GO:0008233;GO:0004540;GO:0003723;GO:0003964;GO:0004523
P0CX61;GO:0003723
P43562;GO:0022891
P43549;GO:0015168;GO:0005215;GO:0015250
P43551;GO:0001012;GO:0001228;GO:0008270
P43538;GO:0005524;GO:0004386;GO:0003676
P43591;GO:0005524;GO:0016887;GO:0016301
P43590;GO:0004177;GO:0030145
P43597;GO:0009055;GO:0015035
P43599;GO:0016746
P43617;GO:0005215
Q12085;GO:0003723
Q12141;GO:0004190;GO:0005524;GO:0003677;GO:0003887;GO:0046872;GO:0008233;GO:0004540;GO:0003723;GO:0003964;GO:0004523
Q12269;GO:0004190;GO:0005524;GO:0003677;GO:0003887;GO:0046872;GO:0008233;GO:0004540;GO:0003723;GO:0003964;GO:0004523
Q12485;GO:0003723
Q12316;GO:0004190;GO:0005524;GO:0003677;GO:0003887;GO:0046872;GO:0008233;GO:0004540;GO:0003723;GO:0003964;GO:0004523
P0CX67;GO:0003723
P0C2J2;GO:0003723
P53210;GO:0010181;GO:0016491
Q12337;GO:0004190;GO:0005524;GO:0003677;GO:0003887;GO:0046872;GO:0003723;GO:0003964;GO:0004523
P0CX64;GO:0004190;GO:0005524;GO:0003677;GO:0003887;GO:0046872;GO:0008233;GO:0004540;GO:0003723;GO:0003964;GO:0004523
P53243;GO:0003677;GO:0046872
P0CX62;GO:0003723
P53208;GO:0016787
Q3E740;GO:0004190
Q99315;GO:0004190;GO:0005524;GO:0003677;GO:0003887;GO:0008233;GO:0004540;GO:0003723;GO:0003964;GO:0004523;GO:0008270
Q12173;GO:0003677;GO:0008270
P53273;GO:0008271
P53316;GO:0000166;GO:0003723
P53336;GO:0008168
P42942;GO:0005525
P53183;GO:0004029;GO:0004090;GO:0050662;GO:0016614
P53186;GO:0005524
Q12222;GO:0005524;GO:0004674
P53134;GO:0015198
P53100;GO:0051287;GO:0016616
P38887;GO:0016787
P0C2I4;GO:0003723
P38893;GO:0030246;GO:0016853
O13535;GO:0004190;GO:0005524;GO:0003677;GO:0003887;GO:0046872;GO:0008233;GO:0004540;GO:0003723;GO:0003964;GO:0004523
P38899;GO:0005524;GO:0003676
Q6Q5P6;GO:0003723;GO:0008270
P38750;GO:0005215
P0C2J7;GO:0004190;GO:0005524;GO:0003677;GO:0003887;GO:0008233;GO:0004540;GO:0003723;GO:0003964;GO:0004523;GO:0008270
P38721;GO:0005524;GO:0004386;GO:0003676
P38708;GO:0002161;GO:0005524;GO:0004827
P38763;GO:0005524;GO:0005525
P38765;GO:0016853
P38690;GO:0005524;GO:0004349;GO:0003723
P38769;GO:0005096;GO:0008270
P38776;GO:0015297
Q04013;GO:0003677;GO:0005371
Q04116;GO:0000977;GO:0001191
P38716;GO:0004121;GO:0030170
P38833;GO:0000166
P38841;GO:0004866
P38867;GO:0003677
P0CF21;GO:0003941;GO:0030170
P0CF22;GO:0003941
Q99219;GO:0003677;GO:0008270
Q7LHG5;GO:0004190;GO:0005524;GO:0003677;GO:0003887;GO:0008233;GO:0004540;GO:0003723;GO:0003964;GO:0004523;GO:0008270
P40556;GO:0051724;GO:0005477;GO:0005215
P25637;GO:0003785;GO:0004860;GO:0043022
P40483;GO:0046872;GO:0008237
P28625;GO:0016491;GO:0008270
P53108;GO:0017137
P53093;GO:0042802;GO:0017137
P40434;GO:0005524;GO:0004386;GO:0003676
P40440;GO:0022857
P40442;GO:0004871
P40446;GO:0016810
P40566;GO:0004553
P40572;GO:0005524
P40445;GO:0005215
P40579;GO:0016491
P40586;GO:0008080
P0CX74;GO:0003723
P47099;GO:0003723
P47100;GO:0004190;GO:0005524;GO:0003677;GO:0003887;GO:0046872;GO:0008233;GO:0004540;GO:0003723;GO:0003964;GO:0004523
P47098;GO:0004190;GO:0005524;GO:0003677;GO:0003887;GO:0046872;GO:0008233;GO:0004540;GO:0003723;GO:0003964;GO:0004523
P47114;GO:0015079
P47137;GO:0004032;GO:0004033
P47024;GO:0004190;GO:0005524;GO:0003677;GO:0003887;GO:0008233;GO:0004540;GO:0003723;GO:0003964;GO:0004523;GO:0008270
P47148;GO:0051920
P47145;GO:0016298
P47139;GO:0008374
P47173;GO:0044715
P47159;GO:0005524
P47023;GO:0003723;GO:0008270
P40892;GO:0016407
P39529;GO:0003677;GO:0000981;GO:0008270
P40896;GO:0016810
P36119;GO:0008270
P0CE69;GO:0005524;GO:0042626
P40889;GO:0005524;GO:0004386;GO:0003676
P36158;GO:0032266
P40544;GO:0005385
Q86ZR7;GO:0016787
P36087;GO:0010181;GO:0016491
P36086;GO:0016491
P34248;GO:0042500
P33324;GO:0031210;GO:0035091
P34251;GO:0016491
P36015;GO:0016409;GO:0005484
P35995;GO:0003677;GO:0000981;GO:0008270
P0CF34;GO:0005088
P0CF33;GO:0005088
Q07986;GO:0005524
Q07834;GO:0003723
Q12177;GO:0003824;GO:0050662
Q99208;GO:0005524;GO:0004386;GO:0003676
Q12244;GO:0003677;GO:0000981;GO:0008270
Q07888;GO:0005524;GO:0004386;GO:0003676
P0CX68;GO:0003723
Q12088;GO:0004190;GO:0005524;GO:0003677;GO:0003887;GO:0046872;GO:0003723;GO:0003964;GO:0004523
Q12288;GO:0016740
P0C2I5;GO:0004190;GO:0005524;GO:0003677;GO:0003887;GO:0046872;GO:0008233;GO:0004540;GO:0003723;GO:0003964;GO:0004523
P0CX72;GO:0003723
P0CX75;GO:0003723
P0C2I6;GO:0004190;GO:0005524;GO:0003677;GO:0003887;GO:0046872;GO:0008233;GO:0004540;GO:0003723;GO:0003964;GO:0004523
P0C2I7;GO:0004190;GO:0005524;GO:0003677;GO:0003887;GO:0046872;GO:0003723;GO:0003964;GO:0004523
P0C2I8;GO:0003723
Q05777;GO:0005199
P0C2J4;GO:0003723
P0C2J3;GO:0004190;GO:0005524;GO:0003677;GO:0003887;GO:0046872;GO:0008233;GO:0004540;GO:0003723;GO:0003964;GO:0004523
Q05947;GO:0030674
P0C2J6;GO:0003723
P0C2J5;GO:0004190;GO:0005524;GO:0003677;GO:0003887;GO:0046872;GO:0003723;GO:0003964;GO:0004523
Q05854;GO:0003677;GO:0000981;GO:0008270
Q06152;GO:0003676
Q05863;GO:0003747
Q06137;GO:0003873;GO:0005524;GO:0004331
Q06698;GO:0005524;GO:0004386;GO:0003676
Q06409;GO:0005085
Q06204;GO:0005524;GO:0004396
Q06199;GO:0010181;GO:0004733
Q06188;GO:0003682
P54007;GO:0016491;GO:0008270
P38746;GO:0005524;GO:0005525
P0CD98;GO:0005215
Q04471;GO:0008233
P0CF18;GO:0030246;GO:0004360
A2P2R3;GO:0004360
Q04706;GO:0003723
Q04711;GO:0004190;GO:0005524;GO:0003677;GO:0003887;GO:0046872;GO:0008233;GO:0004540;GO:0003723;GO:0003964;GO:0004523
Q04215;GO:0003723
P0CX76;GO:0003723
P0CX69;GO:0003723
Q04214;GO:0004190;GO:0005524;GO:0003677;GO:0003887;GO:0046872;GO:0008233;GO:0004540;GO:0003723;GO:0003964;GO:0004523
Q04223;GO:0016787
Q03434;GO:0004190;GO:0005524;GO:0003677;GO:0003887;GO:0046872;GO:0008233;GO:0004540;GO:0003723;GO:0003964;GO:0004523
Q04670;GO:0004190;GO:0005524;GO:0003677;GO:0003887;GO:0046872;GO:0008233;GO:0004540;GO:0003723;GO:0003964;GO:0004523
Q03829;GO:0015095
Q04336;GO:0003824
Q03648;GO:0008757
Q05016;GO:0004090;GO:0016491;GO:0031132
Q03649;GO:0052689;GO:0016746
Q03263;GO:0080139
Q04867;GO:0008168
Q04898;GO:0008898
Q04869;GO:0016491
P38430;GO:0016888;GO:0046872
P32331;GO:0005342
P38087;GO:0005342
Q03697;GO:0005338
P32795;GO:0005524;GO:0004176;GO:0046872;GO:0004222
P32843;GO:0000166;GO:0003723
Q03102;GO:0016491;GO:0008270
Q03099;GO:0005524;GO:0004386;GO:0003676
P47147;GO:0003729;GO:0004438;GO:0004725
P03881;GO:0003677;GO:0004519
Q05131;GO:0015248
Q04773;GO:0003677
Q04299;GO:0016791
Q03161;GO:0030246;GO:0047938
P0CX09;GO:0050662;GO:0046029
Q12112;GO:0004190;GO:0005524;GO:0003677;GO:0003887;GO:0046872;GO:0008233;GO:0004540;GO:0003723;GO:0003964;GO:0004523
Q12391;GO:0003723
Q99337;GO:0004190;GO:0005524;GO:0003677;GO:0003887;GO:0046872;GO:0008233;GO:0004540;GO:0003723;GO:0003964;GO:0004523
Q12470;GO:0003723
P53729;GO:0005524
P53749;GO:0003677;GO:0000981;GO:0008270
P53757;GO:0030246;GO:0016853
P53750;GO:0052689;GO:0004301
P53981;GO:0016791
P53970;GO:0008757
P40009;GO:0005524;GO:0017110;GO:0017111
P53960;GO:0004813;GO:0005524;GO:0046872;GO:0002196
Q08465;GO:0035064;GO:0008270
P38806;GO:0035064;GO:0008270
P53934;GO:0008757
P53929;GO:0016791
P53921;GO:0003735
P53878;GO:0016726
P53912;GO:0004029;GO:0008270
P53857;GO:0020037;GO:0005506
P40152;GO:0016791
Q08448;GO:0004622
Q08234;GO:0005524;GO:0042626
Q99247;GO:0043130
Q12496;GO:0003824;GO:0046872
Q12275;GO:0003824
Q12322;GO:0003747
Q92392;GO:0003723
Q12273;GO:0004190;GO:0005524;GO:0003677;GO:0003887;GO:0046872;GO:0008233;GO:0004540;GO:0003723;GO:0003964;GO:0004523
Q92393;GO:0004190;GO:0005524;GO:0003677;GO:0003887;GO:0046872;GO:0008233;GO:0004540;GO:0003723;GO:0003964;GO:0004523
P0CX59;GO:0003723
P0CF20;GO:0022857
P0CF19;GO:0022857
Q12113;GO:0004190;GO:0005524;GO:0003677;GO:0003887;GO:0046872;GO:0008233;GO:0004540;GO:0003723;GO:0003964;GO:0004523
Q12439;GO:0003723
Q12293;GO:0003723
Q12501;GO:0004190;GO:0005524;GO:0003677;GO:0003887;GO:0046872;GO:0008233;GO:0004540;GO:0003723;GO:0003964;GO:0004523
Q12040;GO:0016791
Q08902;GO:0008519
Q99326;GO:0003677
Q08913;GO:1903425
Q12204;GO:0046872;GO:0004620
P53049;GO:0005524;GO:0008559
Q12486;GO:0016787
P34161;GO:0000977;GO:0001191
Q12531;GO:0046872;GO:0003676
Q12145;GO:0003677;GO:0046872
Q12139;GO:0003677;GO:0008270
Q12251;GO:0046964;GO:1902557
Q02895;GO:0018456
Q06833;GO:0008289
Q02961;GO:0051287;GO:0016616
Q06839;GO:0035091
Q02981;GO:0016772
P0CX73;GO:0003723
P0CX58;GO:0003723
P0C2J0;GO:0004190;GO:0005524;GO:0003677;GO:0003887;GO:0046872;GO:0008233;GO:0004540;GO:0003723;GO:0003964;GO:0004523
P0C2I9;GO:0004190;GO:0005524;GO:0003677;GO:0003887;GO:0046872;GO:0008233;GO:0004540;GO:0003723;GO:0003964;GO:0004523
Q12414;GO:0004190;GO:0005524;GO:0003677;GO:0003887;GO:0046872;GO:0008233;GO:0004540;GO:0003723;GO:0003964;GO:0004523
P0C2J1;GO:0004190;GO:0005524;GO:0003677;GO:0003887;GO:0046872;GO:0008233;GO:0004540;GO:0003723;GO:0003964;GO:0004523
P0CX60;GO:0003723
Q12152;GO:0005524;GO:0004672;GO:0004674
Q06595;GO:0003677;GO:0000981;GO:0008270
Q08995;GO:0005524;GO:0003678;GO:0003676
Q08984;GO:0004026
Q08991;GO:1903425
P0CF36;GO:0008863;GO:0051287;GO:0016616
Q6Q5H1;GO:0003723
P38298;GO:0070774;GO:0050291
Q07688;GO:0043424;GO:0004871;GO:0016772
P43587;GO:0071862;GO:0004865
Q12697;GO:0005524;GO:0016887;GO:0046872
P38070;GO:0005524;GO:0004672;GO:0004674
P18961;GO:0005524;GO:0004672;GO:0004674
P12688;GO:0005524;GO:0019887;GO:0004674
Q12010;GO:0015174
P38279;GO:0015174
Q06328;GO:0015174
P40583;GO:0004190
P32329;GO:0004190
Q06325;GO:0004190
Q12458;GO:0004032;GO:0004090
P48559;GO:0005525
P53057;GO:0004190
Q12303;GO:0004190
P38146;GO:0005525;GO:0003924;GO:0019001
P01123;GO:0005525;GO:0003924;GO:0000149
P38555;GO:0005525;GO:0003924
P36018;GO:0005525;GO:0003924
P36019;GO:0005525;GO:0003924
P51996;GO:0005525;GO:0003924
Q99260;GO:0005525;GO:0003924
P32939;GO:0005525;GO:0003924
P38815;GO:0032266
Q12159;GO:1990119;GO:0000166;GO:0003723
P36036;GO:0003677;GO:0000166;GO:0003723
P41920;GO:0005096;GO:0008536
P40517;GO:0005096
P53107;GO:0005096;GO:0030695
P0CX20;GO:0005524;GO:0003678;GO:0003676
P0CX14;GO:0005524;GO:0003678;GO:0003676
P0CX21;GO:0005524;GO:0003678;GO:0003676
P0CX22;GO:0005524;GO:0004386;GO:0003676
P0CX15;GO:0005524;GO:0003678;GO:0003676
P53819;GO:0005524;GO:0003678;GO:0003676
P40105;GO:0005524;GO:0003678;GO:0003676
O13559;GO:0005524;GO:0003678;GO:0003676
Q12340;GO:0003677;GO:0000981;GO:0008270
Q12172;GO:0000978;GO:0000981;GO:0008270
P32793;GO:0051015
Q06224;GO:0004521;GO:0046872
P25036;GO:0008233;GO:0004252
P40341;GO:0005524;GO:0016887;GO:0004222;GO:0008237;GO:0008270
Q06102;GO:0046872;GO:0003723
Q12024;GO:0043021
P26725;GO:0000030
Q12324;GO:0005227;GO:0005262;GO:0005267;GO:0005272;GO:0005244
P47043;GO:0000977;GO:0000981;GO:0008270
P50111;GO:1990681
P54786;GO:0042802
P31111;GO:0003682;GO:0032184
P42844;GO:0051087;GO:0008270
P53061;GO:0003677;GO:0000166
Q12512;GO:0008237
P53303;GO:0008270
P20107;GO:0005385
P53735;GO:0005385
P32804;GO:0000006
P34240;GO:0005385
Q12436;GO:0000007
P32527;GO:0003677;GO:0043022;GO:0051082
