# Supplementary material for: A three-way approach for protein function classification
Source: PLoS One. 2017 Feb 24;12(2):e0171702. doi: 10.1371/journal.pone.0171702 (PMC5325230; doi:10.1371/journal.pone.0171702)
Supplement: S1 File — The code (Python/Bash/Matlab) and data files along with instructions are provided as a zip file. (ZIP) [file pone.0171702.s001.zip › Protein_Functions_TWD_data_code/features/feature1.py]

#!/usr/bin/env python

import string
import urllib,urllib2
import socket,sys
import httplib
from xml.dom.minidom import parse, Node
# timeout in seconds
timeout = 600
socket.setdefaulttimeout(timeout)
protein=sys.argv[1].strip()
response=""
intActIDsList=[]

def getIntActInteractions():
  xmlFile=""
  try:
    xmlFile =urllib2.urlopen("http://www.ebi.ac.uk/Tools/webservices/psicquic/intact/webservices/current/search/query/"+protein+"?format=xml25")       
  except urllib2.HTTPError, e:
      print('HTTPError = ' + str(e.code))
  except urllib2.URLError, e:
      print('URLError = ' + str(e.reason))
  except httplib.HTTPException, e:
      print('HTTPException')
  except Exception:
      import traceback
      print('generic exception: ' + traceback.format_exc())

  if xmlFile:
    xmltree = parse(xmlFile)
    for node1 in xmltree.getElementsByTagName('interactor'):
      #print node1.getAttribute("id") 
      for node2 in node1.childNodes:
        if node2.nodeName == "xref" :
          flag=0 #Unset the flag to read first UNIPROT Entry.
          for node3 in node2.childNodes:
            if (node3.nodeType == 1 and flag == 0):
              # i.e. The node is an Element.
              Db=node3.getAttribute('db')
              Id=node3.getAttribute('id')
              if Db == "uniprotkb":
                flag=1
                Id=Id[:6] #Gets only first 6 characters of the uniprot ID.
                intActIDsList.append(Id)


def main():
  getIntActInteractions()
  query=""
  response=""
  try:
    response =urllib2.urlopen("http://string-db.org/api/tsv/interactors?identifier="+protein+"&format=only-ids")       
  except urllib2.HTTPError, e:
      print('HTTPError = ' + str(e.code))
  except urllib2.URLError, e:
      print('URLError = ' + str(e.reason))
  except httplib.HTTPException, e:
      print('HTTPException')
  except Exception:
      import traceback
      print('generic exception: ' + traceback.format_exc())
  
  # Read attractors from String Database
  if response:
    st = response.read()

  if st and "itemId" in st:    
    for item in st.split('\n'):
      item=item.strip()
      if item != "itemId":
        query+=item+" "
    
    # Query Uniprot for ID mapping
    response=""
    url = 'http://www.uniprot.org/mapping/'
    params = {
    'from':'STRING_ID',
    'to':'ACC',
    'format':'list',
    'query':query.strip()
    }
    data = urllib.urlencode(params)
    request = urllib2.Request(url, data) 
    try:
      response = urllib2.urlopen(request)        
    except urllib2.HTTPError, e:
        print('HTTPError = ' + str(e.code))
    except urllib2.URLError, e:
        print('URLError = ' + str(e.reason))
    except httplib.HTTPException, e:
        print('HTTPException')
    except Exception:
        import traceback
        print('generic exception: ' + traceback.format_exc())
    
    stringIDs=""
    
    if response:
      stringIDs = response.read()
    # prints feature # 01.
    feature1=0
    if stringIDs:
      stringIDsList= stringIDs.split('\n')
      if intActIDsList:
        #Check if the string list contains the intact id then report it.
        feature1=len(set(stringIDsList)&set(intActIDsList))
      else:
        feature1=len(stringIDsList)
    else:
      if intActIDsList:
        feature1=len(intActIDsList)
    print feature1

if __name__ == "__main__":
  main()
