# Supplementary material for: A three-way approach for protein function classification
Source: PLoS One. 2017 Feb 24;12(2):e0171702. doi: 10.1371/journal.pone.0171702 (PMC5325230; doi:10.1371/journal.pone.0171702)
Supplement: S1 File — The code (Python/Bash/Matlab) and data files along with instructions are provided as a zip file. (ZIP) [file pone.0171702.s001.zip › Protein_Functions_TWD_data_code/features/feature2-X.bash]

#!/bin/bash

fileType="txt"
# Initialize file
echo -n "" > feature2-X.txt


while read eachProtein; do

	eachProtein=`echo $eachProtein|cut -d ';' -f1`
	echo "$eachProtein"
  	
	# Step 01: Retreive Functions of this protein.

	# Delete directory if exists
	[ -d "$eachProtein" ] && rm -rf $eachProtein

	mkdir $eachProtein
	cd $eachProtein
	wget "http://www.uniprot.org/uniprot/$eachProtein.$fileType"

	if [[ -f $eachProtein.$fileType ]]; then

		#cat $eachProtein.$fileType|grep "GO:"|grep "; F"|cut -d ';' -f3 >temp.txt

		# Retrieve Molecular Functions of Proteins
		cat $eachProtein.$fileType|grep "GO:"|grep "; F"|cut -d ';' -f2 >temp.txt
		molFunction=""
		while read line
		do
			if [[ -z $molFunction ]]
			then
				molFunction=$line
			else
				molFunction="$molFunction+$line"
			fi
			echo "$molFunction"
		done <temp.txt

		if [[ $molFunction ]]; then

			# Prints all molecular functions to file
			# echo "$eachProtein$molFunction">> ../AllProteinFunctions.txt
			
			#............Features from txt file............
			# feature 01: No of interactions from String and IntAct database. (already stored in feature1.txt)
			f1=`cat ../feature1.txt|grep $eachProtein|cut -d ';' -f3`
			if [[ -z $f1 ]]
			then
				f1=0
			fi
			# feature 02: Number of Cellular Locations where the protein is present.
			f2=`cat $eachProtein.$fileType|grep "GO:"|grep "; C"|wc -l`

			# feature 03: Number of Biological Process terms in which the protein plays some role.
			f3=`cat $eachProtein.$fileType|grep "GO:"|grep "; P"|wc -l`

			# feature 04: Number of detailed signature matches in InterPro domain database.
			f4=`cat $eachProtein.$fileType|grep "DR "|grep "InterPro; IPR"|wc -l`

			# feature 05: Number of detailed signature matches in PROSITE domain/motif database.
			f5=`cat $eachProtein.$fileType|grep "DR "|grep "PROSITE; PS"|wc -l`

			# feature 06: Legth of the protein sequence
			f6=`cat $eachProtein.$fileType|grep "SQ  "|cut -d ';' -f1|sed "s/^SQ   SEQUENCE//"|tr -d ' '|tr -d 'A'`
			# feature 07: Number of PDB structures related to this protein sequence
			f7=`cat $eachProtein.$fileType|grep "DR "|grep "PDB;"|wc -l`

			# feature 08: Molecular weight ('MW') rounded to the nearest mass unit (Dalton). The molecular weight (MW) indicated on the SQ line is not meant to be that of the mature processed and posttranslationally modified protein. The MW of the mature protein can be predicted by the program Compute pI/MW tool on the ExPASy server.

			f8=`cat $eachProtein.$fileType|grep "SQ  "|grep "SEQ"|cut -d ';' -f2|sed "s/MW$//"|tr -d ' '`
			# Feature 09: Total number of interfaces in the protein sequence predicted using PDBe Pisa Server.
			f9=0
			tt=$(cat $eachProtein.$fileType|grep "DR "|grep "PDB;"| cut -d ';' -f2 | while read -r line ; do
					line=`echo $line|tr -d ' '`
					# feature 09: Number of interfaces predicted by PDBPisa.
					
					>&2 echo -ne "Processing $line, "
					interfaces=$(curl http://www.ebi.ac.uk/pdbe/api/pisa/noofinterfaces/$line/0 2> /dev/null |grep number_of_interfaces | cut -d ':' -f2|tr -d ' ');
					
					if [[ -z $interfaces ]]
					then
						interfaces=0
					fi
					f9=$(($f9 + $interfaces)); 
					>&2 echo -ne "interfaces: $interfaces, f9: $f9 \n"
					echo "$f9"
			done;)

			f9=$(echo $tt | awk '{print $(NF)}')
			if [[ -z $f9 ]]
			then
				f9=0
			fi
			
			echo "Total interfaces: $f9"

#**************************
			# Feature 10: Total number of Binding Sites in the protein sequence predicted using PDBeFold Server.
			f10=0
			bs=$(cat $eachProtein.$fileType|grep "DR "|grep "PDB;"| cut -d ';' -f2 | while read -r line ; do
					line=`echo $line|tr -d ' '`
					# feature 10: Number of binding sites predicted by PDBeFold.
					>&2 echo -ne "Processing $line, "
					bsites=$(curl https://www.ebi.ac.uk/pdbe/api/pdb/entry/binding_sites/$line 2> /dev/null |grep -o "\"author_residue_number\""|wc -w);
					if [[ -z $bsites ]]
					then
						bsites=0
					fi
					f10=$(($f10 + $bsites)); 
					>&2 echo -ne "Binding sites: $bsites, f10: $f10 \n"
					echo "$f10"
			done;)

			f10=$(echo $bs | awk '{print $(NF)}')
			if [[ -z $f10 ]]
			then
				f10=0
			fi
			echo "Total binding sites: $f10"

			tclass=$molFunction # Target class is the molecular function

			echo "$eachProtein	$f1	$f2	$f3	$f4	$f5	$f6	$f7	$f8	$f9	$f10	$tclass" >>../feature2-X.txt

		fi
		#rm -rf $eachProtein.$fileType
		cd ..
	else
		cd ..
	fi

	# Delete the created directory:
	[ -d "$eachProtein" ] && rm -rf $eachProtein

done < AllProteinswithFunctions-Bakers\ Yeast.txt 
