# Supplementary material for: A three-way approach for protein function classification
Source: PLoS One. 2017 Feb 24;12(2):e0171702. doi: 10.1371/journal.pone.0171702 (PMC5325230; doi:10.1371/journal.pone.0171702)
Supplement: S1 File — The code (Python/Bash/Matlab) and data files along with instructions are provided as a zip file. (ZIP) [file pone.0171702.s001.zip › Protein_Functions_TWD_data_code/features/first_feature.bash]

#!/bin/bash

fileType="txt"
counter=1 # To track protein IDs.
echo -n "" >feature1.txt

while read eachProtein; do

  #echo "$eachProtein"

  	#************************************************************************************
	#   Step 01: Retreive Interactions from STRING & IntAct DATABASE for this protein.  *
	#************************************************************************************

		if [[ counter -ge 0 ]]; then
			eachProtein=`echo $eachProtein|cut -d ';' -f1`
			#	echo $counter $eachProtein
			#	echo $eachProtein
			out=`python feature1.py $eachProtein`
			echo "$counter;$eachProtein;$out">>feature1.txt
			echo $counter $eachProtein $out 
		fi

	

#	[ -d $eachProtein ] || rm -rf $eachProtein
#	mkdir $eachProtein
#	cd $eachProtein

#		python ../String2Uniprot.py $eachProtein
#		

#	cd ..
#	[ -d "$eachProtein" ] && rm -rf $eachProtein

	counter=$(($counter+1))

done <  AllProteinswithFunctions-Bakers\ Yeast.txt
