# Supplementary material for: A three-way approach for protein function classification
Source: PLoS One. 2017 Feb 24;12(2):e0171702. doi: 10.1371/journal.pone.0171702 (PMC5325230; doi:10.1371/journal.pone.0171702)
Supplement: S1 File — The code (Python/Bash/Matlab) and data files along with instructions are provided as a zip file. (ZIP) [file pone.0171702.s001.zip › Protein_Functions_TWD_data_code/features/Readme.txt]

#********************************************************************************#
				REQUIREMENTS:
#********************************************************************************#

The following scripts will run on a linux plateform and will require python 2.7 or higher to be installed.

#********************************************************************************#
			FEATURE EXTRACTION STEPS
#********************************************************************************#

To extract features from (F1 to F10, for details see publication) do the following steps:

1. Run the bash script "first_feature.bash" to extract first feature i.e., number of interacting proteins in the Protein Interaction Network (PIN). This file uses "AllProteinswithFunctions-Bakers Yeast.txt".

2. For extracting features (from 2 to 10) run the bash script "feature2-X.bash". This file uses "AllProteinswithFunctions-Bakers Yeast.txt".

After step 1 and 2 are successfully executed two files "feature1.txt" and "feature2-X.txt" will be generated that will contain all the ten features. These features will be used with three-way approahes. For details see Readme.txt file in "three-way approahes" folder.
