# Supplementary material for: A three-way approach for protein function classification
Source: PLoS One. 2017 Feb 24;12(2):e0171702. doi: 10.1371/journal.pone.0171702 (PMC5325230; doi:10.1371/journal.pone.0171702)
Supplement: S1 File — The code (Python/Bash/Matlab) and data files along with instructions are provided as a zip file. (ZIP) [file pone.0171702.s001.zip › Protein_Functions_TWD_data_code/Readme.txt]

There are 3 folders in total:

1. The "data" folder contains the experiment's data (for details see inside Readme.txt).

2. The "features" folder contains the scripts (python and bash) for retrieving the data from the relevent databases (for details see inside Readme.txt). 

3. "The three-way approahes" folder contain different three-way approaches that were considered and reported in the paper. All the scripts are developed using MATLAB. In order to run the individual algorithms, please run the lower_up_approximations_cv.m in each folder of the three-way methods.
