# Supplementary material for: A three-way approach for protein function classification
Source: PLoS One. 2017 Feb 24;12(2):e0171702. doi: 10.1371/journal.pone.0171702 (PMC5325230; doi:10.1371/journal.pone.0171702)
Supplement: S1 File — The code (Python/Bash/Matlab) and data files along with instructions are provided as a zip file. (ZIP) [file pone.0171702.s001.zip › Protein_Functions_TWD_data_code/three-way approahes/GTRS_acc_gen/Accuracy_cal.asv]

% function [final_accuracy, final_generality] = Accuracy_cal(alpha,beta,eqv,test,train,P_C_X, class_prior,no_classes,no_objects)
alpha = [1 1];
beta = [0 0];
[row,col] = size(test);
decision_attribute = test(:,end);
test = test(:,1:end-1);
Pos = zeros(no_classes,1);
correct = zeros(no_classes,1);
Neg = zeros(no_classes,1);
class_accuracy = zeros(no_classes,1);


% intermediate = 0;
% 
% 
% [row_p, col_p] = size (P_C_X);
% a = 1;
% Pos_region = zeros(1,no_objects);
% Neg_region = zeros(1,no_objects);
% Bnd_region = zeros(1,no_objects);
% 
% 
% 
%             for cc = 1:col_p
%                 if P_C_X(a,cc) >= alpha(a)
%                     Pos_region(cc) = cc;
%                 end 
%                 
%                 
%                 
%                 if P_C_X(a,cc) < alpha(a) &&  P_C_X(a,cc) > beta(a)
%                     Bnd_region(cc) = cc;
%              
%                 end
%         
%                 if P_C_X(a,cc) <= beta(a)
%                     Neg_region(cc) = cc;
%                 end
%                 
%                 
%             end
%                 
%      Pos_region = unique(Pos_region);
%      Neg_region = unique(Neg_region);
%      Bnd_region = unique(Bnd_region);
% 
% 


% for i=1:1%row
%     [row_eqv,col_eqv] = size(eqv);
%     
%     for j=1:row_eqv
%         eqv_classes = setdiff(unique(eqv(j,:)),0);
%         eqv_class_value = train(eqv_classes(1),:);
%         for v =1:length(test(i,:))
%             if test(i,v) == eqv_class_value(v)
%                 intermediate = intermediate +1;
%             end
%         end
%         intermediate = 0;
%          distances(j)  = intermediate;  %realpow(sum((eqv_class_value - test(i,:) ).^2),0.5);
%          intermediate = 0;
%     end
%     
%     
%     mina = min(distances);
% end


for i=1:row
    [row_eqv,col_eqv] = size(eqv);
    
    for j=1:row_eqv
        eqv_classes = setdiff(unique(eqv(j,:)),0);
        eqv_class_value = train(eqv_classes(1),:);
        if isequal(eqv_class_value, train(i,:)) == 1
            break;
        end
     
%         if j == row_eqv
%             
%             continue;
%         end
    end
    
    
            
            for a=1:no_classes
                if P_C_X(a,j) >= alpha(a)
                    Pos(a) = Pos(a)+1;
                
                    if decision_attribute(i) ==a;
                        correct(a) = correct(a)+1;
                    end

                end
        
                if P_C_X(a,j) < alpha(a) &&  P_C_X(a,j) > beta(a)
                        
                end
        
                if P_C_X(a,j) <= beta(a)
                    Neg(a) = Neg(a)+1;
                    if decision_attribute(i) ~=a;
                        correct(a) = correct(a)+1;
                    end
                end
       
            
             end
        
    end

 

for a=1:no_classes
    class_accuracy(a) = correct(a)/ (Pos(a)+Neg(a)); 
    generality(a) = (Pos(a) + Neg(a))/row;

end 

% 
% final_generality = (generality(1)+generality(2))/2;
% 
% final_accuracy = (class_accuracy(1)+class_accuracy(2))/2;
% 
% end 
