# Supplementary material for: A three-way approach for protein function classification
Source: PLoS One. 2017 Feb 24;12(2):e0171702. doi: 10.1371/journal.pone.0171702 (PMC5325230; doi:10.1371/journal.pone.0171702)
Supplement: S1 File — The code (Python/Bash/Matlab) and data files along with instructions are provided as a zip file. (ZIP) [file pone.0171702.s001.zip › Protein_Functions_TWD_data_code/three-way approahes/GTRS_acc_gen/cross_validation.m]

function [test, train] = cross_validation(data,i,x,cv)

   if i==1
        test = data(x(1:cv),:);
        train = data(x(cv+1:end),:);
        return ;
    end
    
    if i==10
        test = data(x(end-cv:end),:);
        train = data(x(1:end-cv-1),:);
        return ;
    end
        
    test =  data(x( ( (i-1)*cv)+1:(i*cv)),:);
    train = data(x( 1:((i-1)*cv)),:);
    train = [train; data(x((i*cv)+1 : end), :)];
   end 
