# Supplementary material for: A three-way approach for protein function classification
Source: PLoS One. 2017 Feb 24;12(2):e0171702. doi: 10.1371/journal.pone.0171702 (PMC5325230; doi:10.1371/journal.pone.0171702)
Supplement: S1 File — The code (Python/Bash/Matlab) and data files along with instructions are provided as a zip file. (ZIP) [file pone.0171702.s001.zip › Protein_Functions_TWD_data_code/three-way approahes/GTRS_acc_gen/equivalance_classes.m]

function eqv = equivalance_classes(data) 
[rows, col] = size(data);
eqv = zeros(rows,rows);
 
for i=1:rows
    eqv(i,1) = i;
     f = 2;
     for j=1:rows
         if i ==j
             continue;
         else         
             
             if isequal(data(i,:),data(j,:)) == 1
             eqv(i,f) = j;
             f = f+1;
             end 
         end 
     end 
 end 
         
 eqv = sort(eqv, 2);
 
eqv = unique(eqv, 'rows');

end 
