# Supplementary material for: A three-way approach for protein function classification
Source: PLoS One. 2017 Feb 24;12(2):e0171702. doi: 10.1371/journal.pone.0171702 (PMC5325230; doi:10.1371/journal.pone.0171702)
Supplement: S1 File — The code (Python/Bash/Matlab) and data files along with instructions are provided as a zip file. (ZIP) [file pone.0171702.s001.zip › Protein_Functions_TWD_data_code/three-way approahes/GTRS_acc_gen/update_thresholds.m]

function [double_alpha, single_alpha, double_beta, single_beta] = update_thresholds(alpha,beta, single_alpha_dec, double_alpha_dec, single_beta_dec, double_beta_dec, C, certainity_diff,equilibruim_index_row, equilibruim_index_col,k1,k2)  

if certainity_diff == 0
    
    
    double_alpha = alpha - double_alpha_dec;
    double_beta = beta - double_beta_dec;
    single_alpha = alpha - single_alpha_dec;
    single_beta = beta - single_beta_dec;
else 
    
    if (equilibruim_index_row ==2 && equilibruim_index_col == 2) 
        k = k2;
        
    elseif (equilibruim_index_row == 1 && equilibruim_index_col == 2) || (equilibruim_index_row ==2 && equilibruim_index_col == 1) 
        k = k1;
    else 
        k = (k1+k2)/2;
    end
   
    
    if k-1 < 0.1
    k1 = k1;
    k2 = k2;
    else 
        k1 = k-1;
        k2 = k+1;
    end
       
    
    double_alpha = alpha  - (k2*alpha*certainity_diff);
    single_alpha = alpha - (k1*alpha*certainity_diff);

    double_beta = beta + (k2*beta*certainity_diff);
    single_beta = beta + (k1*beta*certainity_diff);
    
end

printing = [double_alpha single_alpha double_beta single_beta];

end 
