# Supplementary material for: A three-way approach for protein function classification
Source: PLoS One. 2017 Feb 24;12(2):e0171702. doi: 10.1371/journal.pone.0171702 (PMC5325230; doi:10.1371/journal.pone.0171702)
Supplement: S1 File — The code (Python/Bash/Matlab) and data files along with instructions are provided as a zip file. (ZIP) [file pone.0171702.s001.zip › Protein_Functions_TWD_data_code/three-way approahes/GTRS_Entropy/game_implementation_entropy.m]

% This function will calculate the rough set regions
function [threshold_alpha,threshold_beta, P_C_X, class_prior, P_X] = game_implementation_entropy(no_objects,no_classes,objects_in_categories,eqv)

[rows,col] = size(eqv);

U = no_objects;
global P_X;

for i=1:rows
    P_X(i) = length(unique(setdiff(eqv(i,:),0))) / U;
end 

global P_C_X;

for i=1:no_classes
    for j=1: rows
        P_C_X(i,j) = length(intersect(setdiff(objects_in_categories(i,:),0), eqv(j, :))) / length(unique(setdiff(eqv(j,:),0)));
    end 
end 

for i=1:no_classes
    class_prior(i) = (length(unique(objects_in_categories(i,:)))-1) / U;
end 


% fid = fopen('Regions_20.txt','w');
% fid1 = fopen('Entropies.txt','w');
C = 4;
k1 = 3;
k2 = 6;

%fid = fopen(file, 'w');


%fprintf(fid, 'alpha\t\t beta\t\t Pos Reg \t \t Bnd Reg  \t \t Neg Reg \t \t C_defini \t \t C_bnd \n \t\t I player played \t\t R player played');

for a=1:no_classes
 %   fprintf(fid, '\n C%d \n',a); 
    alpha = 1.0;
    beta = 0.0;
    [Entropy_pos,  Entropy_bnd, Entropy_neg, Pr_pos, Pr_bnd, Pr_neg] = entropy_cal_game(alpha, beta,P_C_X, P_X, a);
  %  printing_function(fid, alpha, beta, Pr_pos, Pr_bnd, Pr_neg, Entropy_pos,  Entropy_bnd, Entropy_neg,0, 0);
    
            
    
    double_alpha = 0.9;
    single_alpha = 0.95;
    double_beta = 0.10;
    single_beta = 0.05;
    Certainity_def = 1.0;
    Certainity_bnd = 0.0;
    aaa = 1;
    alpha_initial = 1;
    beta_initial = 0;
    while (1) 
    
           
        if (aaa ~=1)
            alpha_initial = alpha;
            beta_initial = beta;
        end
 
         aaa = aaa+1;
           
        
        [Entropy_pos,  Entropy_bnd, Entropy_neg, Pr_pos, Pr_bnd, Pr_neg] = entropy_cal_game(double_alpha, beta, P_C_X, P_X, a);
        alpha_values(1,1) = double_alpha;
        beta_values(1,1) = beta;
        Certainity_definite(1,1) = 1- ((Entropy_pos + Entropy_neg) / 2);
        Certainity_boundary(1,1) = 1- Entropy_bnd;
        Entropy_pos = 0; Entropy_neg =0; Entropy_bnd = 0; Pr_pos = 0; Pr_bnd = 0; Pr_neg = 0;
        
        
        [Entropy_pos,  Entropy_bnd, Entropy_neg, Pr_pos, Pr_bnd, Pr_neg] = entropy_cal_game(double_alpha, single_beta, P_C_X, P_X, a);
        alpha_values(1,2) = double_alpha;
        beta_values(1,2) = single_beta;
        Certainity_definite(1,2) = 1- ((Entropy_pos + Entropy_neg) / 2);
        Certainity_boundary(1,2) = 1- Entropy_bnd;
        Entropy_pos = 0; Entropy_neg =0; Entropy_bnd = 0; Pr_pos = 0; Pr_bnd = 0; Pr_neg = 0;
        
        
        [Entropy_pos,  Entropy_bnd, Entropy_neg, Pr_pos, Pr_bnd, Pr_neg] = entropy_cal_game(single_alpha, single_beta,P_C_X, P_X, a);
        alpha_values(1,3) = single_alpha;
        beta_values(1,3) = single_beta;
        Certainity_definite(1,3) = 1- ((Entropy_pos + Entropy_neg) / 2);
        Certainity_boundary(1,3) = 1- Entropy_bnd;
        Entropy_pos = 0; Entropy_neg = 0; Entropy_bnd =0; Pr_pos = 0; Pr_bnd = 0; Pr_neg = 0;
        
        
        [Entropy_pos,  Entropy_bnd, Entropy_neg, Pr_pos, Pr_bnd, Pr_neg] = entropy_cal_game(double_alpha, single_beta,P_C_X, P_X, a);
        alpha_values(2,1) = double_alpha;
        beta_values(2,1) = single_beta;        
        Certainity_definite(2,1) = 1- ((Entropy_pos + Entropy_neg) / 2);
        Certainity_boundary(2,1) = 1- Entropy_bnd;
        Entropy_pos = 0; Entropy_neg =0; Entropy_bnd = 0; Pr_pos = 0; Pr_bnd = 0; Pr_neg = 0;
        
     
        [Entropy_pos,  Entropy_bnd, Entropy_neg, Pr_pos, Pr_bnd, Pr_neg] = entropy_cal_game(double_alpha, double_beta,P_C_X, P_X, a);
        alpha_values(2,2) = double_alpha;
        beta_values(2,2) = double_beta;        
        Certainity_definite(2,2) = 1- ((Entropy_pos + Entropy_neg) / 2);
        Certainity_boundary(2,2) = 1- Entropy_bnd;
        Entropy_pos = 0; Entropy_neg =0; Entropy_bnd = 0; Pr_pos = 0; Pr_bnd = 0; Pr_neg = 0;
        
        
        [Entropy_pos,  Entropy_bnd, Entropy_neg, Pr_pos, Pr_bnd, Pr_neg] = entropy_cal_game(single_alpha, double_beta, P_C_X, P_X,a);
        alpha_values(2,3) = single_alpha;
        beta_values(2,3) = double_beta;        
        Certainity_definite(2,3) = 1- ((Entropy_pos + Entropy_neg) / 2);
        Certainity_boundary(2,3) = 1- Entropy_bnd;
        Entropy_pos = 0; Entropy_neg =0; Entropy_bnd = 0; Pr_pos = 0; Pr_bnd = 0; Pr_neg = 0;
        
       
        [Entropy_pos,  Entropy_bnd, Entropy_neg, Pr_pos, Pr_bnd, Pr_neg] = entropy_cal_game(single_alpha, single_beta,P_C_X, P_X, a);
        alpha_values(3,1) = single_alpha;
        beta_values(3,1) = single_beta;        
        Certainity_definite(3,1) = 1- ((Entropy_pos + Entropy_neg) / 2);
        Certainity_boundary(3,1) = 1- Entropy_bnd;
        Entropy_pos = 0; Entropy_neg =0; Entropy_bnd = 0; Pr_pos = 0; Pr_bnd = 0; Pr_neg = 0;
        
        
        [Entropy_pos,  Entropy_bnd, Entropy_neg, Pr_pos, Pr_bnd, Pr_neg] = entropy_cal_game(single_alpha, double_beta, P_C_X, P_X,a);
        alpha_values(3,2) = single_alpha;
        beta_values(3,2) = double_beta;        
        Certainity_definite(3,2) = 1- ((Entropy_pos + Entropy_neg) / 2);
        Certainity_boundary(3,2) = 1- Entropy_bnd;
        Entropy_pos = 0; Entropy_neg =0; Entropy_bnd = 0; Pr_pos = 0; Pr_bnd = 0; Pr_neg = 0;
        
        
        [Entropy_pos,  Entropy_bnd, Entropy_neg, Pr_pos, Pr_bnd, Pr_neg] = entropy_cal_game(alpha, double_beta, P_C_X, P_X,a);
        alpha_values(3,3) = alpha;
        beta_values(3,3) = double_beta;        
        Certainity_definite(3,3) = 1- ((Entropy_pos + Entropy_neg) / 2);
        Certainity_boundary(3,3) = 1- Entropy_bnd;
        Entropy_pos = 0; Entropy_neg =0; Entropy_bnd = 0; Pr_pos = 0; Pr_bnd = 0; Pr_neg = 0;
        
        
        [Entropy_pos,  Entropy_bnd, Entropy_neg, Pr_pos, Pr_bnd, Pr_neg] = entropy_cal_game(alpha, beta,P_C_X, P_X, a);
        previous_certainity = 1- Entropy_bnd;
        
        single_alpha_dec = alpha - single_alpha;
        double_alpha_dec = alpha - double_alpha;
        single_beta_dec = beta - single_beta;
        double_beta_dec = beta - double_beta;
        
        
        [alpha, beta, new_certainity,equilibruim_index_row, equilibruim_index_col] = game(Certainity_definite, Certainity_boundary, alpha_values, beta_values);    
       
        
                
        certainity_diff = new_certainity - previous_certainity;
        if certainity_diff == 0
            alpha = single_alpha;
            beta = single_beta;
        end
                
                
        [double_alpha, single_alpha, double_beta, single_beta] = update_thresholds(alpha,beta, single_alpha_dec, double_alpha_dec, single_beta_dec, double_beta_dec, C, certainity_diff, equilibruim_index_row, equilibruim_index_col, k1, k2);  
         alpha;
         beta;
               
         [Entropy_pos,  Entropy_bnd, Entropy_neg, Pr_pos, Pr_bnd, Pr_neg] = entropy_cal_game(alpha, beta,P_C_X, P_X, a);
      %   printing_function(fid, alpha, beta, Pr_pos, Pr_bnd, Pr_neg, Entropy_pos,  Entropy_bnd, Entropy_neg,equilibruim_index_row, equilibruim_index_col);
         
         Certainity_def = 1- ((Entropy_pos + Entropy_neg)/2);
         Certainity_bnd = 1- Entropy_bnd;
         
        if ((class_prior(a) < Pr_pos) || (Pr_bnd == 0) || (Certainity_def < Certainity_bnd) || alpha <=0.5 || beta >=0.5)
            break;
        end
    end            
    threshold_alpha(a) = alpha_initial;
    threshold_beta(a)  = beta_initial;

end

%  fclose(fid);
end 
