# Supplementary material for: A three-way approach for protein function classification
Source: PLoS One. 2017 Feb 24;12(2):e0171702. doi: 10.1371/journal.pone.0171702 (PMC5325230; doi:10.1371/journal.pone.0171702)
Supplement: S1 File — The code (Python/Bash/Matlab) and data files along with instructions are provided as a zip file. (ZIP) [file pone.0171702.s001.zip › Protein_Functions_TWD_data_code/three-way approahes/GTRS_Entropy/script_for_long_strings.asv]

clear all 
data = dlmread('D:\Paper Dr.Nauman\data.dat');
[row, col] = size(data);
zero_string = 0;
one_string = 0;

for i =1:row
    if data(i,end)==0
        zero_string = [zero_string data(i,1:end-1)];
    else
        one_string = [one_string data(i,1:end-1)];
    end 
end 

zero_string = zero_string(2:end);
one_string = one_string(2:end);


data_zero = zeros(1,4);

for i=1:4:length(zero_string)
    if i+1 > length(zero_string) || i+2 > length(zero_string) || i+3 > length(zero_string)
        break;
    end
    data_zero = [data_zero; zero_string(i) zero_string(i+1) zero_string(i+2) zero_string(i+3)];
end 
data_zero = data_zero(2:end,:);
data_zero = [data_zero zeros(length(data_zero),1)];


data_one = zeros(1,3);

for i=1:4:length(one_string)
    if i+1 > length(one_string) || i+2 > length(one_string) %|| i+3 > length(one_string)
        break;
    end
    data_one = [data_one; one_string(i) one_string(i+1) one_string(i+2)] %one_string(i+3)];
end 
data_one = data_one(2:end,:);
data_one = [data_one ones(length(data_one),1)];

clear data
 data = [data_zero; data_one];
 

dlmwrite('D:\Paper Dr.Nauman\data_4.dat',data);
