# Supplementary material for: A three-way approach for protein function classification
Source: PLoS One. 2017 Feb 24;12(2):e0171702. doi: 10.1371/journal.pone.0171702 (PMC5325230; doi:10.1371/journal.pone.0171702)
Supplement: S1 File — The code (Python/Bash/Matlab) and data files along with instructions are provided as a zip file. (ZIP) [file pone.0171702.s001.zip › Protein_Functions_TWD_data_code/three-way approahes/GTRS_Gini/Gini_cal_game.m]

function [Gini_pos,  Gini_bnd, Gini_neg, Pr_pos, Pr_bnd, Pr_neg] = Gini_cal_game(alpha, beta, P_C_X, P_X, a)                
Gini = 0;
Pr_pos = 0;
Pr_neg = 0;
Pr_bnd = 0;
Pr_A_pos = 0;
Pr_A_neg = 0;
Pr_A_bnd = 0;

    for i=1: length(P_C_X)
    
        if P_C_X(a,i) >= alpha
            Pr_pos = Pr_pos + P_X(i);                    
            Pr_A_pos  = Pr_A_pos + (P_C_X(a,i) * P_X(i));

        end
        
        if P_C_X(a,i) < alpha &&  P_C_X(a,i) > beta
            Pr_bnd = Pr_bnd + P_X(i);
            Pr_A_bnd  = Pr_A_bnd + (P_C_X(a,i) * P_X(i));
        end
        
        if P_C_X(a,i) <= beta
            Pr_neg = Pr_neg + P_X(i);
            Pr_A_neg  = Pr_A_neg + (P_C_X(a,i) * P_X(i));
        end
    end
    
    U = Pr_pos+Pr_neg+Pr_bnd;
    Pr_A_pos = Pr_A_pos / Pr_pos;
    Pr_A_bnd = Pr_A_bnd / Pr_bnd;
    Pr_A_neg = Pr_A_neg / Pr_neg;

    Gini_pos = Pr_pos * (1 - (realpow(Pr_A_pos,2)) - (realpow((1-Pr_A_pos),2)));
    
    if  isnan(Gini_pos) == 1
        Gini_pos = 0;
    end
    Gini_neg = Pr_neg * (1 - (realpow(Pr_A_neg,2)) - (realpow((1-Pr_A_neg),2)));
   
    
    if  isnan(Gini_neg) == 1
        Gini_neg = 0;
    end
    Gini_bnd = Pr_bnd * (1 - (realpow(Pr_A_bnd,2)) - (realpow((1-Pr_A_bnd),2)));
  

    if  isnan(Gini_bnd) == 1
        Gini_bnd = 0;
    end
    
    Gini = Gini_pos + Gini_neg + Gini_bnd;
end
                
