# Supplementary material for: A three-way approach for protein function classification
Source: PLoS One. 2017 Feb 24;12(2):e0171702. doi: 10.1371/journal.pone.0171702 (PMC5325230; doi:10.1371/journal.pone.0171702)
Supplement: S1 File — The code (Python/Bash/Matlab) and data files along with instructions are provided as a zip file. (ZIP) [file pone.0171702.s001.zip › Protein_Functions_TWD_data_code/three-way approahes/GTRS_Gini/histogram.asv]

clear P_C_X_new
clear histo
clear hist1

num_dig = 2;
P_C_X_new = round(P_C_X(1,:).*(10^num_dig))/(10^num_dig);
[a,b]=sort(P_C_X_new,'ascend'); 
histo = unique(P_C_X_new); 
hist1 = zeros(length(unique(P_C_X_new)),1);

for i=1:length(histo)
    indexes = ismember(P_C_X_new,histo(i));
    for j =1:length(indexes)
        if indexes(j) == 1
            hist1(i) = P_X(j)+hist1(i);
        end 
    end 
    indexes = zeros(length(P_C_X_new),1);
end 
