# Supplementary material for: A three-way approach for protein function classification
Source: PLoS One. 2017 Feb 24;12(2):e0171702. doi: 10.1371/journal.pone.0171702 (PMC5325230; doi:10.1371/journal.pone.0171702)
Supplement: S1 File — The code (Python/Bash/Matlab) and data files along with instructions are provided as a zip file. (ZIP) [file pone.0171702.s001.zip › Protein_Functions_TWD_data_code/three-way approahes/GTRS_Gini/lower_up_approximations_cv.asv]

% The decision attributes takes valeues -1,0,1 
clear all
file = 'D:\Paper Dr.Nauman\results.dat';
data = dlmread('D:\Paper Dr.Nauman\data_5.dat');


folds = 10;
[rows, col] = size(data);
no_objects = rows;
x = randperm(no_objects);
cv = floor(rows/folds);
i = 1;

%  for i=1:folds
 
 
     [test, train] = cross_validation(data,i,x,cv);
     

 
 

    decision_attribute = train(:,end);
    no_classes = length(unique(decision_attribute));
    train = train(:,1:end-1);

    eqv = equivalance_classes(train);
    [no_objects, col] = size(train);
    
    objects_in_categories = objects_in_classes(decision_attribute,no_classes,no_objects);
   [alpha,beta,P_C_X,class_prior, P_X] = game_implementation(no_objects,no_classes,objects_in_categories,eqv,file);
% %     
     [accuracy1,generality1] = Accuracy_cal(alpha,beta,eqv,test,train,P_C_X, class_prior,no_classes,no_objects);
%    
     [accuracy,generality] = Accuracy_cal([1.0 1.0],[0.0 0.0 ],eqv,test,train,P_C_X, class_prior,no_classes,no_objects);
%     
     results_test(i,:) = [accuracy1, accuracy,  generality1, generality]
 end
% 
     mean(results_train)
 mean(results_test)
% 
% 
