# Supplementary material for: A three-way approach for protein function classification
Source: PLoS One. 2017 Feb 24;12(2):e0171702. doi: 10.1371/journal.pone.0171702 (PMC5325230; doi:10.1371/journal.pone.0171702)
Supplement: S1 File — The code (Python/Bash/Matlab) and data files along with instructions are provided as a zip file. (ZIP) [file pone.0171702.s001.zip › Protein_Functions_TWD_data_code/three-way approahes/ITRS-Entropy/Accuracy_cal.asv]

 %function [final_accuracy, final_generality] = Accuracy_cal(alpha,beta,eqv,test,train,P_C_X, class_prior,no_classes,no_objects)

[row,col] = size(test);
decision_attribute = test(:,end);
test = test(:,1:end-1);
Pos = zeros(no_classes,1);
correct = zeros(no_classes,1);
Neg = zeros(no_classes,1);
class_accuracy = zeros(no_classes,1);


correct_pos = zeros(no_classes,1);
correct_neg = zeros(no_classes,1);

for i=1:row
    [row_eqv,col_eqv] = size(eqv);
    
    for j=1:row_eqv
        eqv_classes = setdiff(unique(eqv(j,:)),0);
        eqv_class_value = train(eqv_classes(1),:);
        distances(j) = realpow(sum(realpow((eqv_class_value - test(i,:)),2)),0.5)
        
%         if isequal(eqv_class_value, test(i,:)) == 1
%             break;
%         end
%      
%         if j == row_eqv
%             
%             continue;
%         end
    end
    
    
            
            for a=1:no_classes
                if P_C_X(a,j) >= alpha(a)
                    Pos(a) = Pos(a)+1;
                
                    if decision_attribute(i) ==a;
                        correct(a) = correct(a)+1;
                        correct_pos(a) = correct_pos(a) +1;
                    end

                end
        
                if P_C_X(a,j) < alpha(a) &&  P_C_X(a,j) > beta(a)
                        
                end
        
                if P_C_X(a,j) <= beta(a)
                    Neg(a) = Neg(a)+1;
                    if decision_attribute(i) ~=a;
                        correct(a) = correct(a)+1;
                        correct_neg(a) = correct_neg(a) +1;

                    end
                end
       
            
             end
        
    end

 

for a=1:no_classes
    acceptance_accuracy(a) = correct_pos(a)/Pos(a);
    rejection_arraracy(a) = correct_neg(a) / Neg(a);
    
    acceptance_rate(a) = Pos(a)/row;
    rejection_rate(a) = Neg(a)/row;
    
    
    class_accuracy(a) = correct(a)/ (Pos(a)+Neg(a)); 
    generality(a) = (Pos(a) + Neg(a))/row;

end 

 
final_generality = mean(generality);
final_accuracy = (class_accuracy); 


% 
% end 
