# Supplementary material for: A three-way approach for protein function classification
Source: PLoS One. 2017 Feb 24;12(2):e0171702. doi: 10.1371/journal.pone.0171702 (PMC5325230; doi:10.1371/journal.pone.0171702)
Supplement: S1 File — The code (Python/Bash/Matlab) and data files along with instructions are provided as a zip file. (ZIP) [file pone.0171702.s001.zip › Protein_Functions_TWD_data_code/three-way approahes/ITRS-Entropy/ITRS_implementation_entropy.asv]

% This function will calculate the rough set regions
function [alpha_cur,beta_cur, P_C_X, class_prior, P_X] = ITRS_implementation_entropy(no_objects,no_classes,objects_in_categories,eqv)

[rows,col] = size(eqv);

U = no_objects;
global P_X;

for i=1:rows
    P_X(i) = length(unique(setdiff(eqv(i,:),0))) / U;
end 

global P_C_X;

for i=1:no_classes
    for j=1: rows
        P_C_X(i,j) = length(intersect(setdiff(objects_in_categories(i,:),0), eqv(j, :))) / length(unique(setdiff(eqv(j,:),0)));
    end 
end 

for i=1:no_classes
    class_prior(i) = (length(unique(objects_in_categories(i,:)))-1) / U;
end 


%initiallizing alpha and beta with random numbers
xmin=0.5;
xmax=1.0;
n=5;
alpha_cur=xmin+rand(1,n)*(xmax-xmin);

xmin=0.0;
xmax=0.5;
beta_cur=xmin+rand(1,n)*(xmax-xmin);


for a=1:no_classes
    
            
  [Entropy_orig, Pr_pos, Pr_bnd, Pr_neg] = entropy_cal(alpha_cur(a), beta_cur(a),P_C_X, P_X, a);
    
   step = 0.03;
   

    while (1) 
    
        alpha = [(alpha_cur(a) +step) alpha_cur(a) (alpha_cur(a)-step) alpha_cur(a)]; 
        beta = [beta_cur(a) (beta_cur(a)+step) beta_cur(a) (beta_cur(a)-step)];
        
        if alpha(1) <=1.0 && alpha(1) >= 0.5
                [Entropy(1), Pr_pos, Pr_bnd, Pr_neg] = entropy_cal(alpha(1), beta(1), P_C_X, P_X, a);
                f(1) = (Entropy(1) - Entropy_orig) / (abs(alpha(1)-alpha_cur(a)) + abs(beta(1)-beta_cur(a)));     
                Pr_pos = 0; Pr_bnd = 0; Pr_neg = 0;
        else 
            break;
        end
        
                
        
    
        if beta(2) >= 0.0 && beta(2) <= 0.5
                [Entropy(2), Pr_pos, Pr_bnd, Pr_neg] = entropy_cal(alpha(2), beta(2), P_C_X, P_X, a);
                f(2) = (Entropy(2) - Entropy_orig) / (abs(alpha(2)-alpha_cur(a)) + abs(beta(2)-beta_cur(a)));
                Pr_pos = 0; Pr_bnd = 0; Pr_neg = 0;
        else 
            break;
        end
        
        if alpha(3)  <= 1.0 && alpha(3) >= 0.5
                [Entropy(3), Pr_pos, Pr_bnd, Pr_neg] = entropy_cal(alpha(3), beta(3), P_C_X, P_X, a);
                f(3) = (Entropy(3) - Entropy_orig) / (abs(alpha(3)-alpha_cur(a)) + abs(beta(3)-beta_cur(a)));
                Pr_pos = 0; Pr_bnd = 0; Pr_neg = 0;
        else 
            break;
        end
        
        if beta(4) >= 0.0 && beta(4) <= 0.5
                [Entropy(4), Pr_pos, Pr_bnd, Pr_neg] = entropy_cal(alpha(4), beta(4), P_C_X, P_X, a);
                f(4) = (Entropy(4) - Entropy_orig) / (abs(alpha(4)-alpha_cur(a)) + abs(beta(4)-beta_cur(a)));
                Pr_pos = 0; Pr_bnd = 0; Pr_neg = 0;
        else
            break;
        end
        
        
        [Entropy_orig, Pr_pos, Pr_bnd, Pr_neg] = entropy_cal(alpha_cur(a), beta_cur(a),P_C_X, P_X, a);
 
        
        [v,i] = min(f);
        alpha_cur(a) = alpha(i(1));
        beta_cur(a) = beta(i(1));

        if (v(1)> 0.0 || (class_prior(a) < Pr_pos) || (Pr_bnd == 0))
            break;
        end
        end            
    end

%  fclose(fid);
end 
