# Supplementary material for: A three-way approach for protein function classification
Source: PLoS One. 2017 Feb 24;12(2):e0171702. doi: 10.1371/journal.pone.0171702 (PMC5325230; doi:10.1371/journal.pone.0171702)
Supplement: S1 File — The code (Python/Bash/Matlab) and data files along with instructions are provided as a zip file. (ZIP) [file pone.0171702.s001.zip › Protein_Functions_TWD_data_code/three-way approahes/ITRS-Entropy/lower_up_approximations_cv.asv]

clear all
%file = 'D:\Paper Dr.Nauman\results.dat';
data = dlmread('D:\Paper Dr. Hafeez\data\data_5_classes_descritized.dat');
% data = data1(:,1:3);
% data(:,4) = data1(:,6);
% data(:,5) = data1(:,11);
%clear data1
data1 = data(:,6);
data2 = data(:,end);
data = [data1 data2];

folds = 10;
[rows, col] = size(data);
no_objects = rows;
x = randperm(no_objects);
cv = floor(rows/folds);
i = 1;

  for i=1:10
 
 
     [test, train] = cross_validation(data,i,x,cv);
     decision_attribute = train(:,end);
     no_classes = length(unique(decision_attribute));
     train = train(:,1:end-1);

     eqv = equivalance_classes(train);
     [no_objects, col] = size(train);
    
     objects_in_categories = objects_in_classes(decision_attribute,no_classes,no_objects);
      [alpha,beta,P_C_X,class_prior, P_X] = ITRS_implementation_entropy(no_objects,no_classes,objects_in_categories,eqv);
     
[acceptance_rate(i,:), rejection_rate(i,:), acceptance_accuracy(i,:), rejection_accuracy(i,:), class_accuracy(i,:), class_generality(i,:)] = Accuracy_cal(alpha,beta,eqv,test,train,P_C_X, class_prior,no_classes,no_objects);   
[acceptance_rate_pawlak(i,:), rejection_rate_pawlak(i,:), acceptance_accuracy_pawlak(i,:), rejection_accuracy_pawlak(i,:), class_accuracy_pawlak(i,:), class_generality_pawlak(i,:)] = Accuracy_cal([1.0 1.0 1.0 1.0 1.0],[0.0 0.0 0.0 0.0 0.0],eqv,test,train,P_C_X, class_prior,no_classes,no_objects);     
 end

%    mean(results_train)
%mean(results_test);


results = [mean(acceptance_rate); mean(rejection_rate); mean(acceptance_accuracy); mean(rejection_accuracy); mean(class_accuracy); mean(class_generality)];
