# Supplementary material for: A three-way approach for protein function classification
Source: PLoS One. 2017 Feb 24;12(2):e0171702. doi: 10.1371/journal.pone.0171702 (PMC5325230; doi:10.1371/journal.pone.0171702)
Supplement: S1 File — The code (Python/Bash/Matlab) and data files along with instructions are provided as a zip file. (ZIP) [file pone.0171702.s001.zip › Protein_Functions_TWD_data_code/three-way approahes/ITRS-Gini/Gini_cal.asv]

function [Entropy, Pr_pos, Pr_bnd, Pr_neg] = entropy_cal(alpha, beta, P_C_X, P_X, a)                
Entropy = 0;
Pr_pos = 0;
Pr_neg = 0;
Pr_bnd = 0;
Pr_A_pos = 0;
Pr_A_neg = 0;
Pr_A_bnd = 0;

    for i=1: length(P_C_X)
    
        if P_C_X(a,i) >= alpha
            Pr_pos = Pr_pos + P_X(i);                    
            Pr_A_pos  = Pr_A_pos + (P_C_X(a,i) * P_X(i));

        end
        
        if P_C_X(a,i) < alpha &&  P_C_X(a,i) > beta
            Pr_bnd = Pr_bnd + P_X(i);
            Pr_A_bnd  = Pr_A_bnd + (P_C_X(a,i) * P_X(i));
        end
        
        if P_C_X(a,i) <= beta
            Pr_neg = Pr_neg + P_X(i);
            Pr_A_neg  = Pr_A_neg + (P_C_X(a,i) * P_X(i));
        end
    end
    
    U = Pr_pos+Pr_neg+Pr_bnd;
    Pr_A_pos = Pr_A_pos / Pr_pos;
    Pr_A_bnd = Pr_A_bnd / Pr_bnd;
    Pr_A_neg = Pr_A_neg / Pr_neg;

    Entropy_pos = Pr_pos * (1 - (realpow(Pr_A_pos,2))) - ((1-Pr_A_pos)*log2(1-Pr_A_pos)));
    
    if  isnan(Entropy_pos) == 1
        Entropy_pos = 0;
    end
    Entropy_neg = Pr_neg * ((-1 * (Pr_A_neg * log2(Pr_A_neg))) - ((1-Pr_A_neg)*log2(1-Pr_A_neg)));
    
    if  isnan(Entropy_neg) == 1
        Entropy_neg = 0;
    end
    Entropy_bnd = Pr_bnd * ((-1 * (Pr_A_bnd * log2(Pr_A_bnd))) - ((1-Pr_A_bnd)*log2(1-Pr_A_bnd)));

    if  isnan(Entropy_bnd) == 1
        Entropy_bnd = 0;
    end
    
    Entropy = Entropy_pos + Entropy_neg + Entropy_bnd;
end
                
